# Supplementary material for: Evolutionary superscaffolding and chromosome anchoring to improve Anopheles genome assemblies
Source: BMC Biol. 2020 Jan 2;18:1. doi: 10.1186/s12915-019-0728-3 (PMC6939337; doi:10.1186/s12915-019-0728-3)
Supplement: Supplementary file 2 — Additional file 2. Chromosome arm assignments. Lists of scaffold assignments to chromosome arms. [file 12915_2019_728_MOESM2_ESM.xlsx]

## Sheet: ArmAssignments
Species	Scaffold	Genes	Element	Score	Assignment
AALBI	AALBI_SS000007	2519	4	8/8	Assigned
AALBI	AALBI_SS000003	2567	2	8/8	Assigned
AALBI	AALBI_SS000001	2622	3	8/8	Assigned
AALBI	AALBI_SS000002	2094	5	8/8	Assigned
AALBI	AALBI_SS000004	1317	2	7/7	Assigned
AALBI	AALBI_SS000006	1023	1	8/8	Assigned
AALBI	AALBI_SS000005	216	5	1/1	Not assigned: single species support
AALBI	AALBI_SS000008	24	1	7/7	Assigned
AARAB	AARAB_SS000002	3934	2	8/8	Assigned
AARAB	AARAB_SS000004	2751	4	8/8	Assigned
AARAB	AARAB_SS000003	3119	3	8/8	Assigned
AARAB	AARAB_SS000005	2290	5	8/8	Assigned
AARAB	AARAB_SS000001	1107	1	8/8	Assigned
AATRO	AATRO_SS000010	4067	2	8/8	Assigned
AATRO	AATRO_SS000007	2788	4	8/8	Assigned
AATRO	AATRO_SS000020	2193	5	8/8	Assigned
AATRO	AATRO_SS000018	1808	3	8/8	Assigned
AATRO	AATRO_SS000019	1193	3	8/8	Assigned
AATRO	AATRO_SS000006	643	1	8/8	Assigned
AATRO	AATRO_SS000021	493	1	8/8	Assigned
AATRO	KI421917	26	5	7/7	Assigned
AATRO	KI421919	40	1	7/7	Assigned
AATRO	KI421925	10	5	1/1	Not assigned: single species support
AATRO	KI421924	11	3	2/3	Not assigned: conflict suggests possible translocation
AATRO	KI421926	17	1	6/6	Assigned
ACHRI	ACHRI_SS000090	48	4	6/6	Assigned
ACHRI	ACHRI_SS000170	42	3	8/8	Assigned
ACHRI	ACHRI_SS000099	30	2	7/7	Assigned
ACHRI	ACHRI_SS000041	23	3	8/8	Assigned
ACHRI	ACHRI_SS000405	12	3	2/2	Assigned
ACHRI	ACHRI_SS000325	28	4	6/7	Not assigned: conflict suggests possible translocation
ACHRI	ACHRI_SS000020	20	3	7/7	Assigned
ACHRI	ACHRI_SS000019	29	3	8/8	Assigned
ACHRI	ACHRI_SS000696	20	4	7/7	Assigned
ACHRI	ACHRI_SS000106	14	5	7/7	Assigned
ACHRI	ACHRI_SS000366	30	2	8/8	Assigned
ACHRI	ACHRI_SS000578	27	3	7/7	Assigned
ACHRI	ACHRI_SS000234	26	2	7/7	Assigned
ACHRI	ACHRI_SS000180	12	5	1/1	Not assigned: single species support
ACHRI	ACHRI_SS000492	16	2	7/7	Assigned
ACHRI	ACHRI_SS000067	21	2	8/8	Assigned
ACHRI	ACHRI_SS000032	14	5	6/6	Assigned
ACHRI	ACHRI_SS000063	14	4	7/7	Assigned
ACHRI	ACHRI_SS000003	31	2	7/7	Assigned
ACHRI	ACHRI_SS000322	18	4	6/6	Assigned
ACHRI	ACHRI_SS000134	14	2	6/6	Assigned
ACHRI	ACHRI_SS000115	17	3	6/6	Assigned
ACHRI	ACHRI_SS000452	19	2	7/7	Assigned
ACHRI	ACHRI_SS000740	25	2	8/8	Assigned
ACHRI	ACHRI_SS000522	18	5	6/6	Assigned
ACHRI	ACHRI_SS000414	23	4	6/6	Assigned
ACHRI	ACHRI_SS000418	25	1	6/6	Assigned
ACHRI	ACHRI_SS000086	17	3	6/6	Assigned
ACHRI	ACHRI_SS000565	26	3	7/7	Assigned
ACHRI	ACHRI_SS000410	14	4	8/8	Assigned
ACHRI	ACHRI_SS000182	17	3	5/6	Not assigned: conflict suggests possible translocation
ACHRI	ACHRI_SS000472	19	2	6/6	Assigned
ACHRI	ACHRI_SS000251	26	5	7/7	Assigned
ACHRI	ACHRI_SS000320	20	4	6/6	Assigned
ACHRI	ACHRI_SS000574	21	4	7/7	Assigned
ACHRI	ACHRI_SS000248	15	5	7/7	Assigned
ACHRI	ACHRI_SS000034	12	3	7/7	Assigned
ACHRI	ACHRI_SS000440	19	2	7/7	Assigned
ACHRI	ACHRI_SS000328	25	2	6/6	Assigned
ACHRI	ACHRI_SS000051	18	4	7/7	Assigned
ACHRI	ACHRI_SS000583	15	2	7/7	Assigned
ACHRI	ACHRI_SS000473	21	3	3/3	Assigned
ACHRI	ACHRI_SS000147	14	4	8/8	Assigned
ACHRI	ACHRI_SS000066	11	4	4/4	Assigned
ACHRI	ACHRI_SS000221	19	5	6/6	Assigned
ACHRI	ACHRI_SS000093	28	3	7/7	Assigned
ACHRI	ACHRI_SS000176	17	4	7/7	Assigned
ACHRI	ACHRI_SS000252	23	3	6/6	Assigned
ACHRI	ACHRI_SS000508	28	5	7/8	Not assigned: conflict suggests possible translocation
ACHRI	ACHRI_SS000059	10	4	7/7	Assigned
ACHRI	ACHRI_SS000573	15	5	6/6	Assigned
ACHRI	ACHRI_SS000084	13	3	3/3	Assigned
ACHRI	ACHRI_SS000098	21	5	7/7	Assigned
ACHRI	ACHRI_SS000457	15	2	7/7	Assigned
ACHRI	ACHRI_SS000110	15	2	6/6	Assigned
ACHRI	ACHRI_SS000082	23	2	6/6	Assigned
ACHRI	ACHRI_SS000152	13	4	3/3	Assigned
ACHRI	ACHRI_SS000186	25	2	7/7	Assigned
ACHRI	ACHRI_SS000385	14	3	7/7	Assigned
ACHRI	ACHRI_SS000390	10	2	2/2	Assigned
ACHRI	ACHRI_SS000795	15	3	7/7	Assigned
ACHRI	ACHRI_SS000140	16	5	7/8	Not assigned: conflict suggests possible translocation
ACHRI	ACHRI_SS000237	16	2	7/7	Assigned
ACHRI	ACHRI_SS000326	14	2	5/5	Assigned
ACHRI	ACHRI_SS000022	16	2	7/7	Assigned
ACHRI	ACHRI_SS000083	28	2	7/7	Assigned
ACHRI	ACHRI_SS000361	16	3	7/7	Assigned
ACHRI	ACHRI_SS000603	25	4	5/5	Assigned
ACHRI	ACHRI_SS000506	10	4	1/1	Not assigned: single species support
ACHRI	ACHRI_SS000749	10	5	1/1	Not assigned: single species support
ACHRI	ACHRI_SS000126	11	3	2/2	Assigned
ACHRI	ACHRI_SS000335	21	2	6/6	Assigned
ACHRI	ACHRI_SS000708	15	3	5/5	Assigned
ACHRI	ACHRI_SS000204	10	5	2/2	Assigned
ACHRI	ACHRI_SS000467	23	2	6/7	Not assigned: conflict suggests possible translocation
ACHRI	ACHRI_SS000142	21	3	7/7	Assigned
ACHRI	ACHRI_SS000310	11	4	1/1	Not assigned: single species support
ACHRI	ACHRI_SS000151	16	4	7/7	Assigned
ACHRI	ACHRI_SS000193	18	2	7/7	Assigned
ACHRI	ACHRI_SS000268	21	2	6/6	Assigned
ACHRI	ACHRI_SS000582	12	2	2/2	Assigned
ACHRI	ACHRI_SS000265	13	3	5/5	Assigned
ACHRI	ACHRI_SS000261	17	5	5/5	Assigned
ACHRI	ACHRI_SS000135	14	3	4/7	Not assigned: conflict suggests possible translocation
ACHRI	ACHRI_SS000617	16	3	7/7	Assigned
ACHRI	ACHRI_SS000429	14	3	7/7	Assigned
ACHRI	ACHRI_SS000275	11	2	3/3	Assigned
ACHRI	ACHRI_SS000209	10	2	7/7	Assigned
ACHRI	ACHRI_SS000196	13	1	6/6	Assigned
ACHRI	ACHRI_SS000906	10	3	3/3	Assigned
ACHRI	ACHRI_SS000791	16	5	6/6	Assigned
ACHRI	ACHRI_SS000255	15	2	8/8	Assigned
ACHRI	ACHRI_SS000258	13	4	6/6	Assigned
ACHRI	ACHRI_SS000235	12	2	1/1	Not assigned: single species support
ACHRI	ACHRI_SS000768	19	5	8/8	Assigned
ACHRI	ACHRI_SS000222	15	4	8/8	Assigned
ACHRI	ACHRI_SS000160	10	2	5/5	Assigned
ACHRI	ACHRI_SS000198	20	2	7/7	Assigned
ACHRI	ACHRI_SS000159	15	4	6/6	Assigned
ACHRI	ACHRI_SS000239	15	2	7/7	Assigned
ACHRI	ACHRI_SS000247	16	4	6/6	Assigned
ACHRI	ACHRI_SS000112	19	2	7/7	Assigned
ACHRI	ACHRI_SS000909	11	3	5/5	Assigned
ACHRI	ACHRI_SS000240	20	1	8/8	Assigned
ACHRI	ACHRI_SS000916	15	5	6/6	Assigned
ACHRI	ACHRI_SS000065	13	4	4/4	Assigned
ACHRI	ACHRI_SS000002	10	2	4/4	Assigned
ACHRI	ACHRI_SS000551	14	5	6/6	Assigned
ACHRI	ACHRI_SS000111	13	2	5/5	Assigned
ACHRI	ACHRI_SS000489	14	3	5/5	Assigned
ACHRI	ACHRI_SS000167	14	2	6/7	Not assigned: conflict suggests possible translocation
ACHRI	ACHRI_SS000011	11	4	3/3	Assigned
ACHRI	ACHRI_SS000153	12	5	5/5	Assigned
ACHRI	ACHRI_SS000225	12	2	6/6	Assigned
ACHRI	ACHRI_SS000068	11	3	2/2	Assigned
ACHRI	ACHRI_SS000600	12	3	1/1	Not assigned: single species support
ACHRI	ACHRI_SS000178	21	2	5/5	Assigned
ACHRI	ACHRI_SS000363	12	5	6/6	Assigned
ACHRI	ACHRI_SS000230	14	2	6/6	Assigned
ACHRI	ACHRI_SS000503	14	4	2/2	Assigned
ACHRI	ACHRI_SS000297	17	4	8/8	Assigned
ACHRI	ACHRI_SS000054	14	4	4/4	Assigned
ACHRI	ACHRI_SS000334	15	3	5/5	Assigned
ACHRI	ACHRI_SS000591	15	2	6/6	Assigned
ACHRI	ACHRI_SS000630	12	2	7/7	Assigned
ACHRI	ACHRI_SS000709	12	2	7/7	Assigned
ACHRI	ACHRI_SS000657	18	2	7/7	Assigned
ACHRI	ACHRI_SS000478	14	2	4/4	Assigned
ACHRI	ACHRI_SS000092	12	3	1/1	Not assigned: single species support
ACHRI	ACHRI_SS000164	12	2	5/5	Assigned
ACHRI	ACHRI_SS000128	16	5	6/6	Assigned
ACHRI	ACHRI_SS000190	14	3	7/7	Assigned
ACHRI	ACHRI_SS000057	13	2	4/4	Assigned
ACHRI	ACHRI_SS000496	17	4	7/7	Assigned
ACHRI	ACHRI_SS000079	13	3	6/6	Assigned
ACHRI	ACHRI_SS000441	14	2	6/6	Assigned
ACHRI	ACHRI_SS000214	12	2	4/4	Assigned
ACHRI	ACHRI_SS000125	16	2	7/7	Assigned
ACHRI	ACHRI_SS000218	15	2	6/6	Assigned
ACHRI	ACHRI_SS000362	11	4	1/1	Not assigned: single species support
ACHRI	ACHRI_SS000220	12	5	7/7	Assigned
ACHRI	ACHRI_SS000468	10	5	2/2	Assigned
ACHRI	ACHRI_SS000309	12	3	6/6	Assigned
ACHRI	ACHRI_SS000005	16	2	3/3	Assigned
ACHRI	ACHRI_SS000249	13	4	5/5	Assigned
ACHRI	ACHRI_SS000274	11	5	4/4	Assigned
ACHRI	ACHRI_SS000354	10	5	5/5	Assigned
ACHRI	ACHRI_SS000404	12	3	2/2	Assigned
ACHRI	ACHRI_SS000620	11	3	1/1	Not assigned: single species support
ACHRI	KB702681	15	4	8/8	Assigned
ACHRI	ACHRI_SS000311	14	4	6/6	Assigned
ACHRI	ACHRI_SS000809	11	3	4/4	Assigned
ACHRI	ACHRI_SS000346	10	3	1/1	Not assigned: single species support
ACHRI	ACHRI_SS000406	12	4	3/3	Assigned
ACHRI	ACHRI_SS000576	11	5	2/2	Assigned
ACHRI	ACHRI_SS000815	10	2	6/6	Assigned
ACHRI	ACHRI_SS000560	13	3	7/7	Assigned
ACHRI	ACHRI_SS000653	11	2	4/4	Assigned
ACHRI	ACHRI_SS000626	12	4	5/5	Assigned
ACHRI	ACHRI_SS000154	10	4	1/1	Not assigned: single species support
ACHRI	ACHRI_SS000183	15	3	7/7	Assigned
ACHRI	ACHRI_SS000466	11	4	1/1	Not assigned: single species support
ACHRI	ACHRI_SS000524	10	5	1/1	Not assigned: single species support
ACHRI	ACHRI_SS000332	15	5	6/6	Assigned
ACHRI	ACHRI_SS000788	10	2	1/1	Not assigned: single species support
ACHRI	ACHRI_SS000455	11	4	1/1	Not assigned: single species support
ACHRI	ACHRI_SS000036	13	3	6/6	Assigned
ACHRI	KB680979	10	3	3/4	Not assigned: conflict suggests possible translocation
ACHRI	ACHRI_SS000277	13	2	8/8	Assigned
ACHRI	ACHRI_SS000101	13	3	6/6	Assigned
ACHRI	ACHRI_SS000754	10	3	3/3	Assigned
ACHRI	KB696749	12	3	2/2	Assigned
ACHRI	KB696794	11	4	6/6	Assigned
ACHRI	KB697360	10	5	3/3	Assigned
ACHRI	ACHRI_SS000286	12	5	6/6	Assigned
ACHRI	ACHRI_SS000145	11	2	7/7	Assigned
ACHRI	ACHRI_SS000394	10	4	1/1	Not assigned: single species support
ACHRI	KB678902	10	2	2/2	Assigned
ACOLU	ACOLU_SS000038	1103	3	8/8	Assigned
ACOLU	ACOLU_SS000060	1047	4	8/8	Assigned
ACOLU	scf_1925491386	924	2	8/8	Assigned
ACOLU	scf_1925491376	725	2	8/8	Assigned
ACOLU	ACOLU_SS000058	591	3	8/8	Assigned
ACOLU	ACOLU_SS000059	471	2	8/8	Assigned
ACOLU	scf_1925491384	368	5	7/7	Assigned
ACOLU	scf_1925491377	469	3	8/8	Assigned
ACOLU	scf_1925491385	464	2	8/8	Assigned
ACOLU	ACOLU_SS000056	433	5	8/8	Assigned
ACOLU	scf_1925491363	444	5	8/8	Assigned
ACOLU	scf_1925491380	349	5	8/8	Assigned
ACOLU	ACOLU_SS000057	305	4	8/8	Assigned
ACOLU	ACOLU_SS000051	378	2	8/8	Assigned
ACOLU	ACOLU_SS000005	276	3	8/8	Assigned
ACOLU	scf_1925491374	305	5	7/7	Assigned
ACOLU	scf_1925491388	328	2	7/7	Assigned
ACOLU	scf_1925491383	221	4	8/8	Assigned
ACOLU	scf_1925491371	320	3	8/8	Assigned
ACOLU	scf_1925491369	209	4	8/8	Assigned
ACOLU	scf_1925491387	230	4	8/8	Assigned
ACOLU	ACOLU_SS000055	270	2	8/8	Assigned
ACOLU	scf_1925491364	209	5	8/8	Assigned
ACOLU	ACOLU_SS000061	253	2	8/8	Assigned
ACOLU	scf_1925491339	231	2	8/8	Assigned
ACOLU	ACOLU_SS000014	147	4	8/8	Assigned
ACOLU	ACOLU_SS000054	154	4	8/8	Assigned
ACOLU	scf_1925491351	141	4	7/7	Assigned
ACOLU	ACOLU_SS000025	149	4	8/8	Assigned
ACOLU	ACOLU_SS000011	130	5	8/8	Assigned
ACOLU	scf_1925491325	122	5	6/6	Assigned
ACOLU	scf_1925491319	170	3	5/5	Assigned
ACOLU	scf_1925491392	73	3	6/6	Assigned
ACOLU	scf_1925491322	129	3	8/8	Assigned
ACOLU	ACOLU_SS000033	31	5	8/8	Assigned
ACOLU	scf_1925491366	53	1	8/8	Assigned
ACOLU	scf_1925491354	47	4	6/6	Assigned
ACOLU	scf_1925491373	65	1	8/8	Assigned
ACOLU	scf_1925491341	69	4	8/8	Assigned
ACOLU	ACOLU_SS000052	35	4	6/6	Assigned
ACOLU	scf_1925491306	53	4	8/8	Assigned
ACOLU	ACOLU_SS000003	39	1	8/8	Assigned
ACOLU	scf_1925491346	59	1	8/8	Assigned
ACOLU	scf_1925491332	41	1	7/7	Assigned
ACOLU	scf_1925491327	35	4	6/6	Assigned
ACOLU	scf_1925491356	37	3	7/8	Not assigned: conflict suggests possible translocation
ACOLU	scf_1925491344	32	1	8/8	Assigned
ACOLU	scf_1925488658	37	4	5/5	Assigned
ACOLU	scf_1925491343	39	2	7/7	Assigned
ACOLU	ACOLU_SS000053	24	1	6/6	Assigned
ACOLU	scf_1925491314	19	1	2/2	Assigned
ACOLU	scf_1925489370	36	1	8/8	Assigned
ACOLU	scf_1925491357	45	1	7/7	Assigned
ACOLU	scf_1925491330	16	1	7/7	Assigned
ACOLU	scf_1925491335	14	1	1/1	Not assigned: single species support
ACOLU	ACOLU_SS000023	26	1	7/7	Assigned
ACOLU	scf_1925491355	19	1	8/8	Assigned
ACOLU	scf_1925491324	24	1	7/7	Assigned
ACOLU	scf_1925490251	31	2	8/8	Assigned
ACOLU	scf_1925491323	14	1	7/7	Assigned
ACOLU	ACOLU_SS000008	18	1	8/8	Assigned
ACOLU	scf_1925491312	17	1	6/6	Assigned
ACOLU	scf_1925491338	19	1	8/8	Assigned
ACOLU	ACOLU_SS000036	19	1	5/5	Assigned
ACOLU	ACOLU_SS000043	18	1	6/6	Assigned
ACOLU	ACOLU_SS000007	10	2	1/1	Not assigned: single species support
ACOLU	scf_1925488863	14	1	7/7	Assigned
ACOLU	ACOLU_SS000046	10	5	1/1	Not assigned: single species support
ACOLU	ACOLU_SS000032	14	1	6/6	Assigned
ACULI	ACULI_SS000002	57	2	7/7	Assigned
ACULI	ACULI_SS000032	50	3	7/7	Assigned
ACULI	ACULI_SS000008	12	2	2/2	Assigned
ACULI	ACULI_SS000096	56	3	8/8	Assigned
ACULI	KI422464	18	1	7/7	Assigned
ACULI	ACULI_SS000023	30	4	5/5	Assigned
ACULI	ACULI_SS000013	28	4	7/7	Assigned
ACULI	ACULI_SS000044	26	2	8/8	Assigned
ACULI	ACULI_SS000702	39	2	7/7	Assigned
ACULI	ACULI_SS000007	18	4	6/6	Assigned
ACULI	ACULI_SS000196	32	5	6/6	Assigned
ACULI	ACULI_SS000081	22	4	7/7	Assigned
ACULI	ACULI_SS000086	25	4	7/7	Assigned
ACULI	ACULI_SS000584	41	3	4/4	Assigned
ACULI	ACULI_SS000014	37	1	7/7	Assigned
ACULI	ACULI_SS000312	18	4	6/6	Assigned
ACULI	ACULI_SS000019	37	2	8/8	Assigned
ACULI	ACULI_SS000071	20	2	7/7	Assigned
ACULI	ACULI_SS000229	31	2	7/7	Assigned
ACULI	ACULI_SS000116	16	4	6/6	Assigned
ACULI	ACULI_SS000534	24	1	8/8	Assigned
ACULI	ACULI_SS000357	19	4	7/7	Assigned
ACULI	ACULI_SS000012	25	3	7/7	Assigned
ACULI	ACULI_SS000118	29	2	7/7	Assigned
ACULI	ACULI_SS000062	36	4	8/8	Assigned
ACULI	ACULI_SS000038	16	3	3/6	Not assigned: conflict suggests possible translocation
ACULI	ACULI_SS000161	35	2	7/7	Assigned
ACULI	ACULI_SS000346	36	3	7/7	Assigned
ACULI	ACULI_SS000069	15	5	6/6	Assigned
ACULI	ACULI_SS000061	20	4	6/6	Assigned
ACULI	ACULI_SS000203	22	2	8/8	Assigned
ACULI	ACULI_SS000051	29	2	7/7	Assigned
ACULI	ACULI_SS000010	28	5	7/7	Assigned
ACULI	ACULI_SS000027	33	2	7/7	Assigned
ACULI	ACULI_SS000444	25	2	6/6	Assigned
ACULI	ACULI_SS000703	23	2	7/7	Assigned
ACULI	ACULI_SS000316	27	2	6/6	Assigned
ACULI	ACULI_SS000028	15	2	7/7	Assigned
ACULI	ACULI_SS000004	27	2	7/7	Assigned
ACULI	ACULI_SS000481	30	5	7/7	Assigned
ACULI	KI422468	17	5	5/5	Assigned
ACULI	ACULI_SS000707	16	4	6/6	Assigned
ACULI	ACULI_SS000301	20	5	7/7	Assigned
ACULI	ACULI_SS000005	22	4	6/6	Assigned
ACULI	ACULI_SS000618	20	5	6/6	Assigned
ACULI	ACULI_SS000222	36	4	6/6	Assigned
ACULI	ACULI_SS000704	30	2	7/7	Assigned
ACULI	ACULI_SS000393	19	4	8/8	Assigned
ACULI	ACULI_SS000050	29	2	7/7	Assigned
ACULI	ACULI_SS000106	19	3	6/6	Assigned
ACULI	ACULI_SS000098	29	3	7/7	Assigned
ACULI	ACULI_SS000226	17	4	6/6	Assigned
ACULI	ACULI_SS000009	22	4	6/7	Not assigned: conflict suggests possible translocation
ACULI	ACULI_SS000322	16	3	8/8	Assigned
ACULI	ACULI_SS000087	38	2	8/8	Assigned
ACULI	ACULI_SS000025	10	2	1/1	Not assigned: single species support
ACULI	ACULI_SS000227	28	1	8/8	Assigned
ACULI	ACULI_SS000104	15	4	7/7	Assigned
ACULI	ACULI_SS000006	28	4	8/8	Assigned
ACULI	ACULI_SS000072	25	2	7/7	Assigned
ACULI	ACULI_SS000055	20	2	7/7	Assigned
ACULI	ACULI_SS000692	13	3	7/7	Assigned
ACULI	ACULI_SS000074	17	2	7/7	Assigned
ACULI	ACULI_SS000422	16	3	8/8	Assigned
ACULI	KI422475	20	4	6/6	Assigned
ACULI	KI422474	17	2	7/7	Assigned
ACULI	ACULI_SS000621	33	2	7/7	Assigned
ACULI	ACULI_SS000018	29	4	6/6	Assigned
ACULI	ACULI_SS000136	30	5	6/6	Assigned
ACULI	ACULI_SS000093	25	3	6/6	Assigned
ACULI	ACULI_SS000134	22	4	6/6	Assigned
ACULI	ACULI_SS000326	12	2	6/6	Assigned
ACULI	ACULI_SS000726	24	1	8/8	Assigned
ACULI	ACULI_SS000091	22	2	6/6	Assigned
ACULI	ACULI_SS000167	13	4	4/4	Assigned
ACULI	ACULI_SS000088	16	5	3/3	Assigned
ACULI	ACULI_SS000605	24	3	7/7	Assigned
ACULI	ACULI_SS000198	15	5	5/5	Assigned
ACULI	ACULI_SS000390	25	3	7/7	Assigned
ACULI	ACULI_SS000193	14	3	8/8	Assigned
ACULI	ACULI_SS000022	11	2	4/4	Assigned
ACULI	ACULI_SS000240	20	4	5/5	Assigned
ACULI	ACULI_SS000056	45	2	7/7	Assigned
ACULI	ACULI_SS000045	24	4	6/6	Assigned
ACULI	ACULI_SS000145	25	2	8/8	Assigned
ACULI	ACULI_SS000700	15	1	7/7	Assigned
ACULI	ACULI_SS000708	16	5	6/6	Assigned
ACULI	KI422482	17	2	6/6	Assigned
ACULI	ACULI_SS000501	16	2	6/6	Assigned
ACULI	ACULI_SS000214	19	2	7/7	Assigned
ACULI	ACULI_SS000046	23	3	8/8	Assigned
ACULI	ACULI_SS000085	22	4	8/8	Assigned
ACULI	ACULI_SS000172	22	3	8/8	Assigned
ACULI	ACULI_SS000015	16	2	6/6	Assigned
ACULI	ACULI_SS000026	11	2	3/3	Assigned
ACULI	ACULI_SS000218	17	1	7/7	Assigned
ACULI	ACULI_SS000039	10	3	2/2	Assigned
ACULI	ACULI_SS000517	12	2	4/4	Assigned
ACULI	ACULI_SS000040	15	2	8/8	Assigned
ACULI	ACULI_SS000767	12	3	1/1	Not assigned: single species support
ACULI	ACULI_SS000095	13	1	7/7	Assigned
ACULI	ACULI_SS000113	20	1	7/7	Assigned
ACULI	ACULI_SS000016	19	1	8/8	Assigned
ACULI	ACULI_SS000220	20	4	7/7	Assigned
ACULI	ACULI_SS000033	14	2	5/5	Assigned
ACULI	ACULI_SS000706	12	4	5/5	Assigned
ACULI	ACULI_SS000303	24	1	6/6	Assigned
ACULI	ACULI_SS000020	13	2	3/4	Not assigned: conflict suggests possible translocation
ACULI	ACULI_SS000042	14	4	7/7	Assigned
ACULI	ACULI_SS000054	18	4	6/6	Assigned
ACULI	ACULI_SS000169	14	5	7/7	Assigned
ACULI	ACULI_SS000017	21	2	7/7	Assigned
ACULI	ACULI_SS000129	30	3	5/5	Assigned
ACULI	ACULI_SS000260	23	4	6/6	Assigned
ACULI	ACULI_SS000021	14	5	5/5	Assigned
ACULI	ACULI_SS000619	22	5	5/5	Assigned
ACULI	KI422490	14	2	1/1	Not assigned: single species support
ACULI	ACULI_SS000144	11	2	5/5	Assigned
ACULI	ACULI_SS000117	26	5	8/8	Assigned
ACULI	ACULI_SS000101	20	5	6/6	Assigned
ACULI	ACULI_SS000463	24	4	6/6	Assigned
ACULI	ACULI_SS000403	14	4	7/7	Assigned
ACULI	ACULI_SS000457	11	2	7/7	Assigned
ACULI	ACULI_SS000206	21	4	8/8	Assigned
ACULI	ACULI_SS000641	13	5	6/6	Assigned
ACULI	ACULI_SS000237	10	5	5/5	Assigned
ACULI	ACULI_SS000142	19	3	7/7	Assigned
ACULI	ACULI_SS000574	14	5	7/8	Not assigned: conflict suggests possible translocation
ACULI	ACULI_SS000030	20	4	8/8	Assigned
ACULI	ACULI_SS000127	16	1	8/8	Assigned
ACULI	ACULI_SS000164	14	2	6/6	Assigned
ACULI	ACULI_SS000666	16	3	6/6	Assigned
ACULI	ACULI_SS000642	11	4	2/2	Assigned
ACULI	ACULI_SS000205	12	3	2/2	Assigned
ACULI	ACULI_SS000762	28	4	8/8	Assigned
ACULI	ACULI_SS000139	16	5	7/7	Assigned
ACULI	ACULI_SS000132	10	4	8/8	Assigned
ACULI	ACULI_SS000024	13	5	6/6	Assigned
ACULI	ACULI_SS000381	23	2	7/7	Assigned
ACULI	ACULI_SS000184	13	4	5/5	Assigned
ACULI	ACULI_SS000739	11	4	7/7	Assigned
ACULI	KI422501	15	2	8/8	Assigned
ACULI	ACULI_SS000029	15	2	7/7	Assigned
ACULI	ACULI_SS000066	17	1	7/7	Assigned
ACULI	ACULI_SS000152	11	2	2/2	Assigned
ACULI	AXCM01000128	11	2	1/1	Not assigned: single species support
ACULI	ACULI_SS000551	29	2	6/6	Assigned
ACULI	KI422508	24	5	5/5	Assigned
ACULI	ACULI_SS000594	16	2	7/7	Assigned
ACULI	ACULI_SS000137	14	5	7/7	Assigned
ACULI	ACULI_SS000147	12	5	3/3	Assigned
ACULI	ACULI_SS000264	21	4	8/8	Assigned
ACULI	ACULI_SS000201	11	4	2/3	Not assigned: conflict suggests possible translocation
ACULI	ACULI_SS000105	12	5	2/2	Assigned
ACULI	ACULI_SS000713	14	4	5/5	Assigned
ACULI	ACULI_SS000330	13	3	6/6	Assigned
ACULI	ACULI_SS000753	12	1	5/5	Assigned
ACULI	ACULI_SS000771	15	5	6/6	Assigned
ACULI	ACULI_SS000034	17	2	8/8	Assigned
ACULI	ACULI_SS000078	15	4	5/5	Assigned
ACULI	ACULI_SS000288	24	5	5/6	Not assigned: conflict suggests possible translocation
ACULI	ACULI_SS000268	10	4	4/4	Assigned
ACULI	ACULI_SS000248	13	4	1/1	Not assigned: single species support
ACULI	ACULI_SS000079	15	5	6/6	Assigned
ACULI	ACULI_SS000084	11	2	7/7	Assigned
ACULI	ACULI_SS000328	16	2	7/7	Assigned
ACULI	ACULI_SS000290	28	4	8/8	Assigned
ACULI	ACULI_SS000067	14	3	8/8	Assigned
ACULI	ACULI_SS000239	18	5	5/5	Assigned
ACULI	ACULI_SS000153	14	2	4/4	Assigned
ACULI	ACULI_SS000603	16	2	7/7	Assigned
ACULI	KI422527	13	2	4/4	Assigned
ACULI	ACULI_SS000728	12	4	6/6	Assigned
ACULI	ACULI_SS000620	12	3	1/1	Not assigned: single species support
ACULI	ACULI_SS000075	13	3	3/3	Assigned
ACULI	ACULI_SS000727	14	2	6/6	Assigned
ACULI	ACULI_SS000236	13	3	5/5	Assigned
ACULI	ACULI_SS000195	12	3	5/5	Assigned
ACULI	ACULI_SS000238	12	4	2/2	Assigned
ACULI	KI422520	24	2	7/7	Assigned
ACULI	ACULI_SS000059	20	2	6/6	Assigned
ACULI	ACULI_SS000364	12	1	4/4	Assigned
ACULI	ACULI_SS000383	11	2	1/1	Not assigned: single species support
ACULI	ACULI_SS000294	15	1	5/5	Assigned
ACULI	ACULI_SS000082	24	3	7/7	Assigned
ACULI	ACULI_SS000387	18	1	7/7	Assigned
ACULI	ACULI_SS000724	16	3	8/8	Assigned
ACULI	ACULI_SS000622	16	2	7/7	Assigned
ACULI	ACULI_SS000616	14	3	7/7	Assigned
ACULI	ACULI_SS000041	18	3	7/7	Assigned
ACULI	ACULI_SS000431	17	4	6/6	Assigned
ACULI	KI422535	14	1	7/7	Assigned
ACULI	ACULI_SS000350	18	1	6/6	Assigned
ACULI	ACULI_SS000436	20	5	8/8	Assigned
ACULI	ACULI_SS000719	15	1	8/8	Assigned
ACULI	ACULI_SS000182	12	5	4/4	Assigned
ACULI	ACULI_SS000159	10	1	2/2	Assigned
ACULI	ACULI_SS000298	16	5	6/6	Assigned
ACULI	ACULI_SS000233	21	4	7/7	Assigned
ACULI	ACULI_SS000271	19	4	7/7	Assigned
ACULI	ACULI_SS000772	11	2	3/3	Assigned
ACULI	ACULI_SS000121	18	4	6/6	Assigned
ACULI	ACULI_SS000126	10	3	3/3	Assigned
ACULI	ACULI_SS000089	17	4	8/8	Assigned
ACULI	ACULI_SS000036	15	3	5/5	Assigned
ACULI	ACULI_SS000471	13	3	5/5	Assigned
ACULI	ACULI_SS000725	23	2	6/6	Assigned
ACULI	ACULI_SS000637	22	3	7/7	Assigned
ACULI	ACULI_SS000324	18	3	6/6	Assigned
ACULI	ACULI_SS000224	15	3	4/4	Assigned
ACULI	ACULI_SS000464	13	3	3/3	Assigned
ACULI	ACULI_SS000063	15	3	8/8	Assigned
ACULI	ACULI_SS000348	12	2	6/6	Assigned
ACULI	ACULI_SS000741	15	2	7/7	Assigned
ACULI	ACULI_SS000736	19	3	6/6	Assigned
ACULI	ACULI_SS000729	11	2	4/4	Assigned
ACULI	ACULI_SS000721	11	2	2/2	Assigned
ACULI	KI422561	11	4	6/6	Assigned
ACULI	ACULI_SS000309	13	2	5/5	Assigned
ACULI	ACULI_SS000735	19	3	7/7	Assigned
ACULI	ACULI_SS000321	17	2	6/6	Assigned
ACULI	ACULI_SS000166	20	4	7/7	Assigned
ACULI	ACULI_SS000307	12	4	3/3	Assigned
ACULI	ACULI_SS000043	12	2	7/7	Assigned
ACULI	KI422624	13	1	4/4	Assigned
ACULI	KI422541	16	3	6/6	Assigned
ACULI	KI422581	14	3	6/6	Assigned
ACULI	ACULI_SS000410	12	4	1/1	Not assigned: single species support
ACULI	ACULI_SS000092	15	2	7/7	Assigned
ACULI	ACULI_SS000342	12	4	2/2	Assigned
ACULI	AXCM01000254	19	5	7/8	Not assigned: conflict suggests possible translocation
ACULI	ACULI_SS000495	15	2	6/7	Not assigned: conflict suggests possible translocation
ACULI	ACULI_SS000168	16	3	8/8	Assigned
ACULI	ACULI_SS000276	16	5	4/4	Assigned
ACULI	ACULI_SS000715	11	2	3/3	Assigned
ACULI	ACULI_SS000109	12	3	6/6	Assigned
ACULI	ACULI_SS000065	13	3	2/2	Assigned
ACULI	ACULI_SS000158	16	3	8/8	Assigned
ACULI	ACULI_SS000409	14	4	8/8	Assigned
ACULI	ACULI_SS000631	11	1	3/3	Assigned
ACULI	ACULI_SS000722	12	2	2/2	Assigned
ACULI	ACULI_SS000730	12	2	1/1	Not assigned: single species support
ACULI	ACULI_SS000503	12	5	4/4	Assigned
ACULI	ACULI_SS000519	13	1	8/8	Assigned
ACULI	ACULI_SS000359	14	4	8/8	Assigned
ACULI	ACULI_SS000191	12	2	1/1	Not assigned: single species support
ACULI	ACULI_SS000149	15	5	6/6	Assigned
ACULI	KI422564	13	3	7/7	Assigned
ACULI	ACULI_SS000064	14	4	7/7	Assigned
ACULI	ACULI_SS000234	16	5	7/7	Assigned
ACULI	ACULI_SS000073	16	3	7/7	Assigned
ACULI	AXCM01000336	20	4	5/5	Assigned
ACULI	ACULI_SS000733	13	3	5/5	Assigned
ACULI	ACULI_SS000508	12	4	7/7	Assigned
ACULI	ACULI_SS000155	14	5	7/7	Assigned
ACULI	ACULI_SS000120	11	2	2/2	Assigned
ACULI	ACULI_SS000408	12	4	1/1	Not assigned: single species support
ACULI	ACULI_SS000313	12	3	1/1	Not assigned: single species support
ACULI	KI422578	11	2	6/6	Assigned
ACULI	ACULI_SS000216	14	5	4/4	Assigned
ACULI	ACULI_SS000569	11	3	2/2	Assigned
ACULI	ACULI_SS000742	11	2	6/6	Assigned
ACULI	ACULI_SS000339	13	4	3/3	Assigned
ACULI	KI422603	12	2	7/7	Assigned
ACULI	KI422658	10	5	1/1	Not assigned: single species support
ACULI	ACULI_SS000760	15	2	7/7	Assigned
ACULI	ACULI_SS000130	13	2	5/5	Assigned
ACULI	KI422620	12	1	1/1	Not assigned: single species support
ACULI	ACULI_SS000487	18	3	4/4	Assigned
ACULI	ACULI_SS000181	13	3	6/6	Assigned
ACULI	ACULI_SS000244	13	2	2/2	Assigned
ACULI	ACULI_SS000407	13	1	3/3	Assigned
ACULI	ACULI_SS000257	16	4	7/7	Assigned
ACULI	AXCM01000489	13	5	4/4	Assigned
ACULI	ACULI_SS000734	12	2	2/3	Not assigned: conflict suggests possible translocation
ACULI	ACULI_SS000148	11	4	6/6	Assigned
ACULI	ACULI_SS000497	10	3	1/1	Not assigned: single species support
ACULI	ACULI_SS000202	10	3	3/3	Assigned
ACULI	ACULI_SS000673	15	3	7/7	Assigned
ACULI	ACULI_SS000111	11	2	3/3	Assigned
ACULI	ACULI_SS000486	11	2	1/1	Not assigned: single species support
ACULI	ACULI_SS000763	14	1	6/6	Assigned
ACULI	ACULI_SS000786	11	5	2/2	Assigned
ACULI	ACULI_SS000320	14	2	6/7	Not assigned: conflict suggests possible translocation
ACULI	ACULI_SS000299	11	2	4/4	Assigned
ACULI	ACULI_SS000103	15	2	8/8	Assigned
ACULI	ACULI_SS000669	13	2	6/6	Assigned
ACULI	KI422681	17	2	2/2	Assigned
ACULI	ACULI_SS000212	12	2	7/7	Assigned
ACULI	ACULI_SS000685	12	2	4/4	Assigned
ACULI	ACULI_SS000177	11	1	2/2	Assigned
ACULI	AXCM01000846	11	2	1/1	Not assigned: single species support
ACULI	ACULI_SS000250	10	1	1/1	Not assigned: single species support
ACULI	KI422682	10	3	1/1	Not assigned: single species support
ACULI	ACULI_SS000209	13	2	6/6	Assigned
ACULI	ACULI_SS000265	12	2	3/3	Assigned
ACULI	AXCM01000640	12	2	4/4	Assigned
ACULI	ACULI_SS000325	10	3	1/1	Not assigned: single species support
ACULI	ACULI_SS000540	14	2	5/5	Assigned
ACULI	ACULI_SS000761	14	2	5/5	Assigned
ACULI	ACULI_SS000749	12	5	1/1	Not assigned: single species support
ACULI	KI422697	15	3	4/4	Assigned
ACULI	ACULI_SS000452	13	5	4/4	Assigned
ACULI	ACULI_SS000814	10	1	1/1	Not assigned: single species support
ACULI	KI422715	12	2	3/3	Assigned
ACULI	ACULI_SS000466	10	4	2/2	Assigned
ACULI	ACULI_SS000133	13	2	6/6	Assigned
ACULI	KI422811	10	5	2/2	Assigned
ACULI	KI422796	11	1	5/5	Assigned
ACULI	ACULI_SS000192	14	3	6/6	Assigned
ACULI	ACULI_SS000552	12	4	7/7	Assigned
ACULI	KI422865	11	5	1/1	Not assigned: single species support
ACULI	ACULI_SS000488	17	2	6/6	Assigned
ACULI	ACULI_SS000275	10	4	2/2	Assigned
ACULI	ACULI_SS000199	14	2	3/3	Assigned
ACULI	ACULI_SS000432	17	2	4/4	Assigned
ACULI	KI422873	11	3	4/4	Assigned
ACULI	KI422902	11	4	1/1	Not assigned: single species support
ACULI	AXCM01001496	10	2	1/1	Not assigned: single species support
ACULI	ACULI_SS000819	10	5	1/1	Not assigned: single species support
ACULI	ACULI_SS000278	10	5	1/1	Not assigned: single species support
ACULI	KI423089	12	5	3/3	Assigned
ACULI	KI423496	11	5	2/2	Assigned
ACULI	AXCM01003820	12	3	1/1	Not assigned: single species support
ADARL	ADARL_SS000001	121	2	8/8	Assigned
ADARL	ADARL_SS000257	103	2	8/8	Assigned
ADARL	ADARL_SS000237	82	2	8/8	Assigned
ADARL	scaffold_2	88	2	8/8	Assigned
ADARL	scaffold_3	77	2	7/7	Assigned
ADARL	ADARL_SS000140	74	5	7/7	Assigned
ADARL	ADARL_SS000076	58	4	6/6	Assigned
ADARL	ADARL_SS000154	80	5	7/7	Assigned
ADARL	ADARL_SS000002	77	3	7/7	Assigned
ADARL	scaffold_5	73	4	8/8	Assigned
ADARL	ADARL_SS000135	68	2	7/7	Assigned
ADARL	scaffold_6	93	5	7/7	Assigned
ADARL	ADARL_SS000042	52	3	8/8	Assigned
ADARL	scaffold_8	53	4	8/8	Assigned
ADARL	ADARL_SS000228	35	3	6/6	Assigned
ADARL	ADARL_SS000277	54	4	8/8	Assigned
ADARL	ADARL_SS000050	50	3	8/8	Assigned
ADARL	scaffold_12	60	4	8/8	Assigned
ADARL	ADARL_SS000005	28	4	8/8	Assigned
ADARL	ADARL_SS000225	36	3	7/7	Assigned
ADARL	ADARL_SS000278	35	2	7/7	Assigned
ADARL	ADARL_SS000013	33	5	7/7	Assigned
ADARL	ADARL_SS000238	56	2	7/7	Assigned
ADARL	scaffold_13	33	5	8/8	Assigned
ADARL	ADARL_SS000092	32	4	7/7	Assigned
ADARL	ADARL_SS000231	54	3	8/8	Assigned
ADARL	scaffold_14	29	4	8/8	Assigned
ADARL	scaffold_16	54	2	7/7	Assigned
ADARL	scaffold_17	54	3	8/8	Assigned
ADARL	scaffold_18	63	2	7/7	Assigned
ADARL	ADARL_SS000295	34	3	8/8	Assigned
ADARL	scaffold_20	40	2	8/8	Assigned
ADARL	ADARL_SS000195	37	3	8/8	Assigned
ADARL	ADARL_SS000235	56	2	8/8	Assigned
ADARL	ADARL_SS000165	45	4	7/7	Assigned
ADARL	ADARL_SS000271	45	2	8/8	Assigned
ADARL	ADARL_SS000173	25	2	7/7	Assigned
ADARL	ADARL_SS000236	18	2	6/6	Assigned
ADARL	scaffold_23	26	4	8/8	Assigned
ADARL	ADARL_SS000073	28	4	7/7	Assigned
ADARL	ADARL_SS000168	58	3	8/8	Assigned
ADARL	scaffold_25	43	3	8/8	Assigned
ADARL	scaffold_27	57	2	8/8	Assigned
ADARL	ADARL_SS000262	29	3	6/6	Assigned
ADARL	ADARL_SS000122	33	3	8/8	Assigned
ADARL	ADARL_SS000074	27	2	8/8	Assigned
ADARL	ADARL_SS000242	17	2	6/6	Assigned
ADARL	ADARL_SS000112	62	2	7/7	Assigned
ADARL	ADARL_SS000102	56	2	7/7	Assigned
ADARL	ADARL_SS000214	53	3	7/7	Assigned
ADARL	scaffold_30	34	2	7/7	Assigned
ADARL	ADARL_SS000268	55	2	7/7	Assigned
ADARL	scaffold_32	26	2	6/6	Assigned
ADARL	ADARL_SS000252	49	3	8/8	Assigned
ADARL	scaffold_33	13	4	4/4	Assigned
ADARL	scaffold_34	29	4	7/7	Assigned
ADARL	ADARL_SS000113	33	5	7/7	Assigned
ADARL	scaffold_36	40	4	8/8	Assigned
ADARL	scaffold_37	22	2	7/7	Assigned
ADARL	ADARL_SS000283	61	3	8/8	Assigned
ADARL	ADARL_SS000290	49	4	8/8	Assigned
ADARL	scaffold_40	48	2	6/6	Assigned
ADARL	ADARL_SS000119	36	4	8/8	Assigned
ADARL	ADARL_SS000037	21	4	7/7	Assigned
ADARL	scaffold_42	48	3	7/7	Assigned
ADARL	scaffold_44	41	2	6/6	Assigned
ADARL	scaffold_46	10	2	1/1	Not assigned: single species support
ADARL	scaffold_50	23	2	6/6	Assigned
ADARL	scaffold_54	11	4	2/2	Assigned
ADARL	ADARL_SS000064	23	2	7/7	Assigned
ADARL	ADARL_SS000181	19	2	7/7	Assigned
ADARL	scaffold_56	26	4	7/7	Assigned
ADARL	scaffold_57	19	3	7/7	Assigned
ADARL	scaffold_58	18	5	5/5	Assigned
ADARL	scaffold_59	21	2	6/6	Assigned
ADARL	scaffold_60	17	3	6/6	Assigned
ADARL	scaffold_61	29	4	8/8	Assigned
ADARL	scaffold_62	42	3	7/7	Assigned
ADARL	ADARL_SS000179	14	5	6/6	Assigned
ADARL	scaffold_66	30	3	6/7	Not assigned: conflict suggests possible translocation
ADARL	ADARL_SS000192	39	4	8/8	Assigned
ADARL	scaffold_71	18	4	8/8	Assigned
ADARL	ADARL_SS000032	22	2	8/8	Assigned
ADARL	scaffold_72	37	3	8/8	Assigned
ADARL	scaffold_73	32	3	8/8	Assigned
ADARL	ADARL_SS000158	29	2	8/8	Assigned
ADARL	ADARL_SS000167	13	2	7/7	Assigned
ADARL	ADARL_SS000047	27	2	8/8	Assigned
ADARL	scaffold_75	19	3	6/6	Assigned
ADARL	scaffold_76	19	2	7/7	Assigned
ADARL	scaffold_77	17	2	5/5	Assigned
ADARL	ADARL_SS000227	18	5	6/6	Assigned
ADARL	scaffold_81	22	3	7/7	Assigned
ADARL	ADARL_SS000028	17	2	8/8	Assigned
ADARL	ADARL_SS000211	20	5	7/7	Assigned
ADARL	ADARL_SS000240	12	4	3/3	Assigned
ADARL	scaffold_85	31	5	8/8	Assigned
ADARL	ADARL_SS000226	34	2	7/7	Assigned
ADARL	ADARL_SS000220	18	3	6/6	Assigned
ADARL	ADARL_SS000034	24	2	7/7	Assigned
ADARL	scaffold_89	27	5	8/8	Assigned
ADARL	ADARL_SS000245	22	3	7/7	Assigned
ADARL	ADARL_SS000255	25	4	7/7	Assigned
ADARL	scaffold_90	16	4	5/5	Assigned
ADARL	scaffold_92	22	2	7/7	Assigned
ADARL	ADARL_SS000202	16	5	6/6	Assigned
ADARL	scaffold_99	35	2	7/7	Assigned
ADARL	ADARL_SS000253	20	3	6/6	Assigned
ADARL	scaffold_100	24	4	7/7	Assigned
ADARL	ADARL_SS000213	26	4	7/7	Assigned
ADARL	scaffold_102	16	3	7/7	Assigned
ADARL	ADARL_SS000079	28	3	7/7	Assigned
ADARL	ADARL_SS000058	15	2	5/5	Assigned
ADARL	ADARL_SS000241	15	3	6/6	Assigned
ADARL	ADARL_SS000104	16	3	8/8	Assigned
ADARL	scaffold_104	15	2	7/7	Assigned
ADARL	scaffold_105	28	3	5/5	Assigned
ADARL	ADARL_SS000041	11	3	5/5	Assigned
ADARL	scaffold_110	25	4	8/8	Assigned
ADARL	scaffold_111	25	2	6/6	Assigned
ADARL	ADARL_SS000246	12	2	2/2	Assigned
ADARL	ADARL_SS000232	14	2	7/7	Assigned
ADARL	ADARL_SS000117	14	3	7/7	Assigned
ADARL	ADARL_SS000080	12	4	2/2	Assigned
ADARL	ADARL_SS000160	10	2	1/1	Not assigned: single species support
ADARL	scaffold_114	32	5	8/8	Assigned
ADARL	ADARL_SS000055	21	2	6/6	Assigned
ADARL	ADARL_SS000137	20	3	8/8	Assigned
ADARL	scaffold_121	16	2	6/6	Assigned
ADARL	ADARL_SS000014	18	2	8/8	Assigned
ADARL	scaffold_125	20	2	6/6	Assigned
ADARL	ADARL_SS000243	16	4	7/7	Assigned
ADARL	ADARL_SS000138	18	3	8/8	Assigned
ADARL	scaffold_130	16	2	6/6	Assigned
ADARL	ADARL_SS000182	23	5	7/7	Assigned
ADARL	scaffold_131	22	5	7/7	Assigned
ADARL	scaffold_133	13	2	7/7	Assigned
ADARL	ADARL_SS000045	17	2	6/6	Assigned
ADARL	scaffold_137	17	3	6/6	Assigned
ADARL	scaffold_138	14	5	7/7	Assigned
ADARL	ADARL_SS000248	16	2	6/6	Assigned
ADARL	ADARL_SS000259	17	4	5/5	Assigned
ADARL	ADARL_SS000161	25	3	8/8	Assigned
ADARL	ADARL_SS000267	11	2	5/5	Assigned
ADARL	ADARL_SS000261	11	5	2/2	Assigned
ADARL	ADARL_SS000265	12	2	5/5	Assigned
ADARL	ADARL_SS000027	19	4	6/6	Assigned
ADARL	ADARL_SS000062	27	3	6/6	Assigned
ADARL	ADARL_SS000279	12	4	5/5	Assigned
ADARL	ADARL_SS000072	25	5	5/5	Assigned
ADARL	ADARL_SS000244	20	2	6/6	Assigned
ADARL	scaffold_160	34	3	8/8	Assigned
ADARL	ADARL_SS000251	13	5	5/5	Assigned
ADARL	scaffold_164	15	2	1/1	Not assigned: single species support
ADARL	scaffold_165	20	3	7/7	Assigned
ADARL	ADARL_SS000266	13	2	4/4	Assigned
ADARL	scaffold_168	14	4	3/3	Assigned
ADARL	ADARL_SS000263	15	2	6/6	Assigned
ADARL	scaffold_172	19	5	8/8	Assigned
ADARL	scaffold_176	13	3	3/3	Assigned
ADARL	ADARL_SS000059	14	5	7/7	Assigned
ADARL	ADARL_SS000272	15	4	6/6	Assigned
ADARL	scaffold_182	18	3	7/7	Assigned
ADARL	ADARL_SS000162	12	2	3/3	Assigned
ADARL	ADARL_SS000249	14	3	7/7	Assigned
ADARL	ADARL_SS000260	17	4	6/6	Assigned
ADARL	ADARL_SS000107	12	4	3/3	Assigned
ADARL	scaffold_193	16	2	7/7	Assigned
ADARL	ADARL_SS000083	19	5	7/7	Assigned
ADARL	scaffold_204	17	5	5/5	Assigned
ADARL	scaffold_210	22	2	7/7	Assigned
ADARL	ADARL_SS000264	11	2	4/4	Assigned
ADARL	ADARL_SS000099	10	4	1/1	Not assigned: single species support
ADARL	ADARL_SS000017	13	4	5/5	Assigned
ADARL	scaffold_225	19	1	8/8	Assigned
ADARL	ADARL_SS000120	12	3	7/7	Assigned
ADARL	scaffold_235	13	3	6/6	Assigned
ADARL	scaffold_237	14	1	7/7	Assigned
ADARL	scaffold_244	10	4	2/2	Assigned
ADARL	ADARL_SS000015	11	5	6/6	Assigned
ADARL	scaffold_249	13	2	7/7	Assigned
ADARL	ADARL_SS000216	12	5	6/6	Assigned
ADARL	scaffold_251	11	5	1/1	Not assigned: single species support
ADARL	scaffold_256	17	2	8/8	Assigned
ADARL	ADARL_SS000150	13	3	4/4	Assigned
ADARL	ADARL_SS000193	12	5	5/5	Assigned
ADARL	scaffold_260	11	4	4/4	Assigned
ADARL	scaffold_269	16	5	4/4	Assigned
ADARL	scaffold_271	15	3	4/4	Assigned
ADARL	scaffold_273	17	3	7/7	Assigned
ADARL	scaffold_280	13	5	5/5	Assigned
ADARL	scaffold_282	19	2	7/7	Assigned
ADARL	ADARL_SS000096	22	3	7/7	Assigned
ADARL	scaffold_290	10	1	1/1	Not assigned: single species support
ADARL	scaffold_292	12	3	3/3	Assigned
ADARL	ADARL_SS000136	14	1	7/7	Assigned
ADARL	ADARL_SS000284	15	2	5/5	Assigned
ADARL	scaffold_302	15	5	5/5	Assigned
ADARL	scaffold_305	12	5	1/1	Not assigned: single species support
ADARL	ADARL_SS000124	15	5	7/7	Assigned
ADARL	scaffold_311	19	2	7/7	Assigned
ADARL	ADARL_SS000291	14	2	6/6	Assigned
ADARL	scaffold_321	13	3	5/5	Assigned
ADARL	ADARL_SS000065	18	4	8/8	Assigned
ADARL	scaffold_326	14	5	7/7	Assigned
ADARL	scaffold_331	12	2	6/6	Assigned
ADARL	ADARL_SS000166	10	4	1/1	Not assigned: single species support
ADARL	ADARL_SS000007	12	3	4/4	Assigned
ADARL	ADARL_SS000077	11	2	6/6	Assigned
ADARL	ADARL_SS000084	12	5	5/5	Assigned
ADARL	ADARL_SS000023	14	1	8/8	Assigned
ADARL	scaffold_341	11	2	6/6	Assigned
ADARL	scaffold_342	19	2	6/6	Assigned
ADARL	scaffold_344	11	5	3/3	Assigned
ADARL	scaffold_346	14	3	7/7	Assigned
ADARL	ADARL_SS000293	17	2	1/1	Not assigned: single species support
ADARL	ADARL_SS000024	13	4	8/8	Assigned
ADARL	scaffold_367	12	5	6/6	Assigned
ADARL	scaffold_370	12	2	3/3	Assigned
ADARL	ADARL_SS000078	12	3	5/5	Assigned
ADARL	ADARL_SS000097	13	2	7/7	Assigned
ADARL	scaffold_380	15	3	4/4	Assigned
ADARL	scaffold_403	15	4	7/7	Assigned
ADARL	ADARL_SS000141	10	5	1/1	Not assigned: single species support
ADARL	scaffold_405	13	4	5/5	Assigned
ADARL	scaffold_411	13	5	7/7	Assigned
ADARL	scaffold_412	13	3	6/6	Assigned
ADARL	scaffold_413	10	2	5/5	Assigned
ADARL	scaffold_427	14	4	4/4	Assigned
ADARL	scaffold_431	10	3	1/1	Not assigned: single species support
ADARL	scaffold_438	18	2	5/5	Assigned
ADARL	scaffold_439	13	4	6/6	Assigned
ADARL	scaffold_461	13	4	6/6	Assigned
ADARL	scaffold_466	11	3	1/1	Not assigned: single species support
ADARL	scaffold_479	14	3	5/5	Assigned
ADARL	scaffold_484	14	1	3/3	Assigned
ADARL	scaffold_485	19	1	6/6	Assigned
ADARL	ADARL_SS000187	19	5	7/8	Not assigned: conflict suggests possible translocation
ADARL	scaffold_505	13	5	4/4	Assigned
ADARL	ADARL_SS000087	11	3	1/1	Not assigned: single species support
ADARL	ADARL_SS000130	10	3	1/1	Not assigned: single species support
ADARL	scaffold_529	11	5	3/3	Assigned
ADARL	ADARL_SS000089	11	5	6/6	Assigned
ADARL	ADARL_SS000224	13	2	5/5	Assigned
ADARL	scaffold_554	10	2	5/5	Assigned
ADARL	scaffold_560	13	5	4/5	Not assigned: conflict suggests possible translocation
ADARL	scaffold_595	13	5	7/7	Assigned
ADARL	scaffold_596	12	4	2/2	Assigned
ADARL	scaffold_603	13	5	5/5	Assigned
ADARL	scaffold_614	15	4	6/6	Assigned
ADARL	ADARL_SS000118	13	4	4/4	Assigned
ADARL	ADARL_SS000189	12	5	6/6	Assigned
ADARL	scaffold_662	14	5	7/7	Assigned
ADARL	scaffold_703	14	4	4/4	Assigned
ADARL	scaffold_704	11	3	3/3	Assigned
ADARL	scaffold_707	11	2	6/6	Assigned
ADARL	scaffold_708	10	4	1/1	Not assigned: single species support
ADARL	scaffold_798	11	1	4/4	Assigned
ADARL	scaffold_801	12	3	1/1	Not assigned: single species support
ADARL	ADARL_SS000126	11	1	2/2	Assigned
ADARL	ADARL_SS000021	10	3	2/2	Assigned
ADARL	ADARL_SS000066	12	2	6/6	Assigned
ADARL	ADARL_SS000129	10	4	2/2	Assigned
ADARL	scaffold_861	10	2	2/2	Assigned
ADARL	scaffold_885	10	5	2/2	Assigned
ADARL	scaffold_972	12	1	6/6	Assigned
ADIRU	ADIRU_SS000011	1720	2	8/8	Assigned
ADIRU	ADIRU_SS000001	1559	3	8/8	Assigned
ADIRU	ADIRU_SS000006	972	3	8/8	Assigned
ADIRU	KB672979	994	2	8/8	Assigned
ADIRU	KB673090	585	4	8/8	Assigned
ADIRU	ADIRU_SS000019	845	4	8/8	Assigned
ADIRU	ADIRU_SS000014	739	5	8/8	Assigned
ADIRU	ADIRU_SS000035	751	4	8/8	Assigned
ADIRU	KB673312	634	5	7/7	Assigned
ADIRU	ADIRU_SS000031	469	2	8/8	Assigned
ADIRU	ADIRU_SS000002	602	1	8/8	Assigned
ADIRU	KB672813	300	2	8/8	Assigned
ADIRU	KB672824	289	1	8/8	Assigned
ADIRU	KB672846	252	5	7/7	Assigned
ADIRU	KB672835	169	3	7/7	Assigned
ADIRU	KB672869	184	4	8/8	Assigned
ADIRU	ADIRU_SS000024	162	5	6/7	Not assigned: conflict suggests possible translocation
ADIRU	ADIRU_SS000021	186	2	7/7	Assigned
ADIRU	ADIRU_SS000013	171	4	7/7	Assigned
ADIRU	KB672913	178	3	5/5	Assigned
ADIRU	ADIRU_SS000023	77	1	8/8	Assigned
ADIRU	KB672957	103	4	8/8	Assigned
ADIRU	KB672946	75	5	8/8	Assigned
ADIRU	ADIRU_SS000028	77	5	6/7	Not assigned: conflict suggests possible translocation
ADIRU	KB672968	100	2	7/7	Assigned
ADIRU	KB672991	75	5	7/7	Assigned
ADIRU	ADIRU_SS000032	64	5	8/8	Assigned
ADIRU	KB673013	34	2	6/7	Not assigned: conflict suggests possible translocation
ADIRU	KB673024	24	1	8/8	Assigned
ADIRU	ADIRU_SS000027	60	3	7/7	Assigned
ADIRU	ADIRU_SS000029	46	3	6/6	Assigned
ADIRU	ADIRU_SS000030	31	1	8/8	Assigned
ADIRU	KB673079	63	1	8/8	Assigned
ADIRU	ADIRU_SS000036	24	4	7/7	Assigned
ADIRU	KB673091	14	4	2/2	Assigned
ADIRU	ADIRU_SS000004	32	4	3/4	Not assigned: conflict suggests possible translocation
ADIRU	KB673113	17	1	8/8	Assigned
ADIRU	KB673157	39	5	5/6	Not assigned: conflict suggests possible translocation
ADIRU	ADIRU_SS000034	38	2	7/7	Assigned
ADIRU	ADIRU_SS000033	27	5	8/8	Assigned
ADIRU	KB673279	28	5	6/6	Assigned
AEPIR	AEPIR_SS000001	522	3	8/8	Assigned
AEPIR	AEPIR_SS000056	407	4	8/8	Assigned
AEPIR	AEPIR_SS000130	334	2	8/8	Assigned
AEPIR	AEPIR_SS000088	234	2	8/8	Assigned
AEPIR	AEPIR_SS000066	132	4	8/8	Assigned
AEPIR	AEPIR_SS000043	331	3	8/8	Assigned
AEPIR	AEPIR_SS000046	200	2	8/8	Assigned
AEPIR	AEPIR_SS000010	137	2	8/8	Assigned
AEPIR	AEPIR_SS000009	159	2	6/6	Assigned
AEPIR	AEPIR_SS000037	98	5	7/7	Assigned
AEPIR	AEPIR_SS000095	85	4	8/8	Assigned
AEPIR	AEPIR_SS000115	132	5	7/7	Assigned
AEPIR	AEPIR_SS000017	123	2	8/8	Assigned
AEPIR	AEPIR_SS000032	121	3	7/7	Assigned
AEPIR	AEPIR_SS000005	85	3	8/8	Assigned
AEPIR	AEPIR_SS000006	74	5	8/8	Assigned
AEPIR	AEPIR_SS000131	77	4	8/8	Assigned
AEPIR	AEPIR_SS000128	125	2	8/8	Assigned
AEPIR	AEPIR_SS000067	73	3	8/8	Assigned
AEPIR	AEPIR_SS000008	139	2	8/8	Assigned
AEPIR	AEPIR_SS000038	137	5	7/7	Assigned
AEPIR	AEPIR_SS000045	122	2	8/8	Assigned
AEPIR	AEPIR_SS000147	78	3	8/8	Assigned
AEPIR	AEPIR_SS000024	65	2	7/7	Assigned
AEPIR	AEPIR_SS000073	100	4	7/7	Assigned
AEPIR	AEPIR_SS000119	87	1	8/8	Assigned
AEPIR	AEPIR_SS000002	98	5	8/8	Assigned
AEPIR	AEPIR_SS000063	89	4	6/6	Assigned
AEPIR	AEPIR_SS000044	90	2	7/7	Assigned
AEPIR	AEPIR_SS000107	81	3	8/8	Assigned
AEPIR	AEPIR_SS000076	115	3	6/6	Assigned
AEPIR	AEPIR_SS000084	84	5	8/8	Assigned
AEPIR	AEPIR_SS000019	75	5	8/8	Assigned
AEPIR	AEPIR_SS000068	58	3	8/8	Assigned
AEPIR	AEPIR_SS000069	99	2	8/8	Assigned
AEPIR	AEPIR_SS000028	94	4	8/8	Assigned
AEPIR	AEPIR_SS000132	59	3	8/8	Assigned
AEPIR	AEPIR_SS000042	74	2	7/7	Assigned
AEPIR	AEPIR_SS000031	51	4	8/8	Assigned
AEPIR	AEPIR_SS000053	80	3	8/8	Assigned
AEPIR	AEPIR_SS000033	61	4	8/8	Assigned
AEPIR	AEPIR_SS000094	69	5	6/6	Assigned
AEPIR	AEPIR_SS000089	87	1	8/8	Assigned
AEPIR	AEPIR_SS000070	72	5	7/7	Assigned
AEPIR	AEPIR_SS000057	63	1	7/7	Assigned
AEPIR	AEPIR_SS000078	69	1	8/8	Assigned
AEPIR	AEPIR_SS000087	42	5	8/8	Assigned
AEPIR	AEPIR_SS000166	85	3	7/7	Assigned
AEPIR	KB670280	62	4	7/7	Assigned
AEPIR	AEPIR_SS000003	62	3	7/7	Assigned
AEPIR	AEPIR_SS000103	63	2	7/7	Assigned
AEPIR	AEPIR_SS000050	52	3	7/7	Assigned
AEPIR	AEPIR_SS000160	55	5	7/7	Assigned
AEPIR	KB671476	78	3	7/7	Assigned
AEPIR	AEPIR_SS000054	59	4	8/8	Assigned
AEPIR	AEPIR_SS000169	68	5	7/7	Assigned
AEPIR	AEPIR_SS000143	27	4	7/7	Assigned
AEPIR	KB671543	48	3	6/6	Assigned
AEPIR	AEPIR_SS000101	53	4	7/7	Assigned
AEPIR	AEPIR_SS000145	34	2	7/7	Assigned
AEPIR	KB671876	25	1	6/6	Assigned
AEPIR	AEPIR_SS000187	70	2	6/6	Assigned
AEPIR	AEPIR_SS000062	34	1	8/8	Assigned
AEPIR	AEPIR_SS000055	29	4	5/5	Assigned
AEPIR	AEPIR_SS000034	24	5	7/7	Assigned
AEPIR	KB671676	49	5	8/8	Assigned
AEPIR	AEPIR_SS000011	56	4	7/7	Assigned
AEPIR	AEPIR_SS000150	41	2	7/7	Assigned
AEPIR	AEPIR_SS000047	57	2	8/8	Assigned
AEPIR	AEPIR_SS000172	73	4	8/8	Assigned
AEPIR	AEPIR_SS000065	35	2	8/8	Assigned
AEPIR	AEPIR_SS000064	55	1	8/8	Assigned
AEPIR	AEPIR_SS000155	76	2	7/7	Assigned
AEPIR	AEPIR_SS000139	37	3	7/7	Assigned
AEPIR	AEPIR_SS000080	60	3	8/8	Assigned
AEPIR	AEPIR_SS000049	38	2	7/7	Assigned
AEPIR	AEPIR_SS000018	64	3	7/7	Assigned
AEPIR	AEPIR_SS000191	24	2	8/8	Assigned
AEPIR	KB671743	81	2	8/8	Assigned
AEPIR	KB671843	41	5	5/6	Not assigned: conflict suggests possible translocation
AEPIR	KB671831	55	4	8/8	Assigned
AEPIR	KB672053	63	2	7/7	Assigned
AEPIR	KB671965	26	1	7/7	Assigned
AEPIR	AEPIR_SS000194	26	2	7/7	Assigned
AEPIR	KB671787	52	2	6/6	Assigned
AEPIR	AEPIR_SS000183	34	4	8/8	Assigned
AEPIR	AEPIR_SS000093	46	1	8/8	Assigned
AEPIR	KB671942	61	2	7/7	Assigned
AEPIR	AEPIR_SS000126	37	3	8/8	Assigned
AEPIR	AEPIR_SS000165	21	3	6/6	Assigned
AEPIR	AEPIR_SS000071	38	3	7/7	Assigned
AEPIR	AEPIR_SS000074	46	2	6/6	Assigned
AEPIR	AEPIR_SS000085	31	4	8/8	Assigned
AEPIR	AEPIR_SS000012	58	2	7/7	Assigned
AEPIR	KB671987	25	4	6/6	Assigned
AEPIR	AEPIR_SS000020	29	5	7/7	Assigned
AEPIR	AEPIR_SS000092	31	1	7/7	Assigned
AEPIR	KB671976	45	4	8/8	Assigned
AEPIR	AEPIR_SS000091	36	1	8/8	Assigned
AEPIR	AEPIR_SS000106	27	4	5/5	Assigned
AEPIR	AEPIR_SS000111	33	2	7/7	Assigned
AEPIR	KB672065	41	2	7/7	Assigned
AEPIR	AEPIR_SS000195	40	2	8/8	Assigned
AEPIR	AEPIR_SS000134	40	1	8/8	Assigned
AEPIR	AEPIR_SS000099	50	2	7/7	Assigned
AEPIR	AEPIR_SS000133	35	5	8/8	Assigned
AEPIR	KB672198	16	2	3/4	Not assigned: conflict suggests possible translocation
AEPIR	KB672076	41	3	8/8	Assigned
AEPIR	AEPIR_SS000117	34	5	8/8	Assigned
AEPIR	KB672098	66	2	7/7	Assigned
AEPIR	AEPIR_SS000058	19	2	7/7	Assigned
AEPIR	AEPIR_SS000104	57	2	8/8	Assigned
AEPIR	AEPIR_SS000041	16	5	6/6	Assigned
AEPIR	AEPIR_SS000022	24	5	7/7	Assigned
AEPIR	AEPIR_SS000114	41	1	8/8	Assigned
AEPIR	AEPIR_SS000077	15	1	4/4	Assigned
AEPIR	KB672131	38	4	7/7	Assigned
AEPIR	AEPIR_SS000097	24	3	6/6	Assigned
AEPIR	AEPIR_SS000124	16	5	5/6	Not assigned: conflict suggests possible translocation
AEPIR	AEPIR_SS000108	18	2	7/7	Assigned
AEPIR	AEPIR_SS000082	17	4	6/6	Assigned
AEPIR	AEPIR_SS000081	25	5	6/7	Not assigned: conflict suggests possible translocation
AEPIR	KB669803	13	5	4/4	Assigned
AEPIR	KB669659	28	2	7/7	Assigned
AEPIR	AEPIR_SS000023	34	1	7/7	Assigned
AEPIR	AEPIR_SS000083	30	4	6/6	Assigned
AEPIR	AEPIR_SS000015	26	2	7/7	Assigned
AEPIR	AEPIR_SS000109	15	5	6/6	Assigned
AEPIR	AEPIR_SS000021	31	5	7/7	Assigned
AEPIR	AEPIR_SS000013	25	1	8/8	Assigned
AEPIR	AEPIR_SS000086	37	4	6/6	Assigned
AEPIR	KB669781	29	5	7/7	Assigned
AEPIR	KB669681	51	4	8/8	Assigned
AEPIR	AEPIR_SS000122	21	3	6/6	Assigned
AEPIR	AEPIR_SS000110	25	2	6/6	Assigned
AEPIR	KB669770	37	2	6/6	Assigned
AEPIR	AEPIR_SS000061	56	3	7/7	Assigned
AEPIR	AEPIR_SS000112	25	4	7/7	Assigned
AEPIR	KB669759	32	4	8/8	Assigned
AEPIR	KB670136	10	4	1/1	Not assigned: single species support
AEPIR	AEPIR_SS000158	30	5	6/6	Assigned
AEPIR	AEPIR_SS000151	13	4	5/5	Assigned
AEPIR	KB669859	22	3	7/7	Assigned
AEPIR	AEPIR_SS000120	17	4	7/7	Assigned
AEPIR	AEPIR_SS000135	44	3	4/7	Not assigned: conflict suggests possible translocation
AEPIR	KB670059	30	5	7/7	Assigned
AEPIR	AEPIR_SS000113	18	5	6/6	Assigned
AEPIR	AEPIR_SS000079	20	5	5/5	Assigned
AEPIR	KB669992	18	2	6/6	Assigned
AEPIR	AEPIR_SS000127	26	2	6/6	Assigned
AEPIR	AEPIR_SS000121	18	4	8/8	Assigned
AEPIR	AEPIR_SS000146	25	1	7/7	Assigned
AEPIR	AEPIR_SS000161	25	3	7/7	Assigned
AEPIR	KB670114	35	4	8/8	Assigned
AEPIR	KB670158	22	3	3/6	Not assigned: conflict suggests possible translocation
AEPIR	AEPIR_SS000149	18	1	7/7	Assigned
AEPIR	KB670103	23	2	7/7	Assigned
AEPIR	AEPIR_SS000090	12	1	7/7	Assigned
AEPIR	AEPIR_SS000142	16	4	7/7	Assigned
AEPIR	KB670236	19	2	7/7	Assigned
AEPIR	KB670647	36	1	8/8	Assigned
AEPIR	KB670358	11	5	6/6	Assigned
AEPIR	AEPIR_SS000144	25	4	6/6	Assigned
AEPIR	AEPIR_SS000030	29	3	8/8	Assigned
AEPIR	AEPIR_SS000116	17	4	5/5	Assigned
AEPIR	KB670458	23	2	7/7	Assigned
AEPIR	KB670325	23	2	7/7	Assigned
AEPIR	AEPIR_SS000138	13	4	5/5	Assigned
AEPIR	KB670281	23	2	7/7	Assigned
AEPIR	KB670881	11	4	1/1	Not assigned: single species support
AEPIR	AEPIR_SS000148	22	5	6/6	Assigned
AEPIR	KB670658	18	5	5/5	Assigned
AEPIR	KB670625	17	3	7/7	Assigned
AEPIR	AEPIR_SS000162	23	5	6/6	Assigned
AEPIR	KB670691	17	5	6/6	Assigned
AEPIR	AEPIR_SS000123	27	2	7/7	Assigned
AEPIR	KB671092	26	1	8/8	Assigned
AEPIR	KB670726	16	3	6/7	Not assigned: conflict suggests possible translocation
AEPIR	AEPIR_SS000098	13	4	5/5	Assigned
AEPIR	AEPIR_SS000137	21	2	6/6	Assigned
AEPIR	KB671236	14	5	8/8	Assigned
AEPIR	AEPIR_SS000152	21	3	7/7	Assigned
AEPIR	AEPIR_SS000118	18	2	6/6	Assigned
AEPIR	KB670737	23	4	7/8	Not assigned: conflict suggests possible translocation
AEPIR	KB671492	21	5	7/7	Assigned
AEPIR	KB670825	17	5	5/6	Not assigned: conflict suggests possible translocation
AEPIR	KB671070	27	2	6/6	Assigned
AEPIR	KB671136	18	1	6/6	Assigned
AEPIR	AEPIR_SS000167	14	1	5/5	Assigned
AEPIR	AEPIR_SS000136	19	1	8/8	Assigned
AEPIR	AEPIR_SS000007	19	3	7/7	Assigned
AEPIR	AEPIR_SS000141	14	3	5/5	Assigned
AEPIR	KB671502	20	5	5/5	Assigned
AEPIR	KB671484	14	5	5/5	Assigned
AEPIR	AEPIR_SS000129	26	3	4/4	Assigned
AEPIR	AEPIR_SS000156	26	5	5/5	Assigned
AEPIR	AEPIR_SS000153	15	4	1/1	Not assigned: single species support
AEPIR	AEPIR_SS000075	22	3	7/7	Assigned
AEPIR	AEPIR_SS000171	13	5	1/1	Not assigned: single species support
AEPIR	AEPIR_SS000164	18	4	6/6	Assigned
AEPIR	AEPIR_SS000159	23	4	6/6	Assigned
AEPIR	KB671369	15	3	3/3	Assigned
AEPIR	AEPIR_SS000157	23	2	7/7	Assigned
AEPIR	KB671500	13	3	5/5	Assigned
AEPIR	KB671528	25	5	7/7	Assigned
AEPIR	KB671534	15	2	7/7	Assigned
AEPIR	KB671501	16	4	7/7	Assigned
AEPIR	AEPIR_SS000014	14	3	6/7	Not assigned: conflict suggests possible translocation
AEPIR	KB671529	11	1	7/7	Assigned
AEPIR	KB671548	22	4	8/8	Assigned
AEPIR	KB671526	11	4	3/3	Assigned
AEPIR	KB671575	12	1	5/5	Assigned
AEPIR	KB671520	11	4	8/8	Assigned
AEPIR	KB671524	14	1	5/5	Assigned
AEPIR	KB671560	16	4	8/8	Assigned
AEPIR	KB671544	18	5	5/5	Assigned
AEPIR	KB671627	15	1	7/7	Assigned
AEPIR	AEPIR_SS000178	10	4	2/2	Assigned
AEPIR	KB671635	13	5	2/2	Assigned
AEPIR	KB671579	10	4	2/2	Assigned
AEPIR	AEPIR_SS000190	12	2	6/6	Assigned
AEPIR	KB671691	12	5	4/4	Assigned
AEPIR	AEPIR_SS000198	10	1	3/3	Assigned
AEPIR	AEPIR_SS000192	12	3	4/4	Assigned
AEPIR	KB671729	11	4	4/4	Assigned
AEPIR	KB671723	18	3	7/7	Assigned
AEPIR	KB671724	12	2	1/1	Not assigned: single species support
AEPIR	KB671802	13	5	7/7	Assigned
AEPIR	KB671815	14	4	8/8	Assigned
AEPIR	KB671899	10	5	1/1	Not assigned: single species support
AEPIR	KB671911	11	4	4/4	Assigned
AFARA	KI915040	2352	2	8/8	Assigned
AFARA	KI915041	1863	3	8/8	Assigned
AFARA	AFARA_SS000003	956	4	8/8	Assigned
AFARA	KI915043	1115	4	8/8	Assigned
AFARA	AFARA_SS000008	1079	3	8/8	Assigned
AFARA	KI915045	926	5	8/8	Assigned
AFARA	KI915046	567	2	8/8	Assigned
AFARA	AFARA_SS000007	461	5	8/8	Assigned
AFARA	KI915047	680	1	8/8	Assigned
AFARA	KI915048	575	2	8/8	Assigned
AFARA	AFARA_SS000004	397	2	8/8	Assigned
AFARA	AFARA_SS000002	285	4	8/8	Assigned
AFARA	AFARA_SS000005	273	1	8/8	Assigned
AFARA	AFARA_SS000010	190	5	6/6	Assigned
AFARA	KI915052	243	5	7/7	Assigned
AFARA	KI915053	197	4	7/7	Assigned
AFARA	KI915057	140	5	7/7	Assigned
AFARA	KI915058	142	4	8/8	Assigned
AFARA	AFARA_SS000006	111	5	8/8	Assigned
AFARA	KI915060	115	5	7/7	Assigned
AFARA	KI915063	74	4	8/8	Assigned
AFARA	KI915064	102	2	7/7	Assigned
AFARA	KI915065	112	1	8/8	Assigned
AFARA	KI915067	27	5	7/7	Assigned
AFARA	KI915068	74	3	8/8	Assigned
AFARA	KI915069	39	3	7/8	Not assigned: conflict suggests possible translocation
AFARA	KI915070	18	5	4/4	Assigned
AFARA	KI915071	23	2	6/6	Assigned
AFARA	KI915075	45	1	8/8	Assigned
AFARA	KI915078	17	1	6/6	Assigned
AFUNE	AFUNE_SS000007	527	1	8/8	Assigned
AFUNE	AFUNE_SS000046	362	5	7/7	Assigned
AFUNE	AFUNE_SS000001	474	2	8/8	Assigned
AFUNE	AFUNE_SS000012	482	2	8/8	Assigned
AFUNE	AFUNE_SS000022	272	3	8/8	Assigned
AFUNE	AFUNE_SS000070	274	3	8/8	Assigned
AFUNE	AFUNE_SS000044	224	3	8/8	Assigned
AFUNE	AFUNE_SS000050	250	4	8/8	Assigned
AFUNE	AFUNE_SS000068	355	3	6/6	Assigned
AFUNE	AFUNE_SS000029	224	1	8/8	Assigned
AFUNE	AFUNE_SS000013	222	2	8/8	Assigned
AFUNE	AFUNE_SS000010	168	4	6/6	Assigned
AFUNE	AFUNE_SS000032	342	2	8/8	Assigned
AFUNE	AFUNE_SS000067	200	4	8/8	Assigned
AFUNE	AFUNE_SS000002	227	4	8/8	Assigned
AFUNE	AFUNE_SS000031	232	4	8/8	Assigned
AFUNE	AFUNE_SS000037	315	3	8/8	Assigned
AFUNE	AFUNE_SS000006	250	2	8/8	Assigned
AFUNE	AFUNE_SS000023	162	4	8/8	Assigned
AFUNE	AFUNE_SS000026	211	3	6/6	Assigned
AFUNE	AFUNE_SS000004	244	2	7/7	Assigned
AFUNE	AFUNE_SS000059	112	2	8/8	Assigned
AFUNE	AFUNE_SS000051	109	3	8/8	Assigned
AFUNE	AFUNE_SS000017	143	4	8/8	Assigned
AFUNE	AFUNE_SS000040	191	5	8/8	Assigned
AFUNE	AFUNE_SS000092	162	2	7/7	Assigned
AFUNE	AFUNE_SS000014	147	5	8/8	Assigned
AFUNE	AFUNE_SS000058	158	2	6/6	Assigned
AFUNE	AFUNE_SS000043	154	4	8/8	Assigned
AFUNE	AFUNE_SS000015	116	2	7/7	Assigned
AFUNE	AFUNE_SS000042	153	2	7/7	Assigned
AFUNE	AFUNE_SS000063	108	2	7/7	Assigned
AFUNE	KB669502	78	4	8/8	Assigned
AFUNE	AFUNE_SS000108	133	4	7/7	Assigned
AFUNE	AFUNE_SS000020	63	4	6/6	Assigned
AFUNE	AFUNE_SS000099	95	4	8/8	Assigned
AFUNE	AFUNE_SS000025	74	5	8/8	Assigned
AFUNE	AFUNE_SS000103	120	2	8/8	Assigned
AFUNE	AFUNE_SS000052	114	2	8/8	Assigned
AFUNE	AFUNE_SS000027	126	3	7/7	Assigned
AFUNE	AFUNE_SS000055	120	2	7/7	Assigned
AFUNE	AFUNE_SS000011	94	4	8/8	Assigned
AFUNE	AFUNE_SS000030	97	3	7/7	Assigned
AFUNE	AFUNE_SS000016	84	5	6/6	Assigned
AFUNE	AFUNE_SS000045	160	3	8/8	Assigned
AFUNE	AFUNE_SS000038	102	3	8/8	Assigned
AFUNE	AFUNE_SS000075	36	3	8/8	Assigned
AFUNE	AFUNE_SS000074	128	4	8/8	Assigned
AFUNE	KB668748	81	2	6/6	Assigned
AFUNE	AFUNE_SS000009	79	5	7/7	Assigned
AFUNE	AFUNE_SS000060	71	3	6/6	Assigned
AFUNE	AFUNE_SS000018	137	3	8/8	Assigned
AFUNE	AFUNE_SS000083	88	4	8/8	Assigned
AFUNE	AFUNE_SS000102	44	2	6/6	Assigned
AFUNE	AFUNE_SS000069	89	2	7/7	Assigned
AFUNE	AFUNE_SS000003	71	5	6/6	Assigned
AFUNE	AFUNE_SS000053	24	1	8/8	Assigned
AFUNE	AFUNE_SS000064	82	5	6/6	Assigned
AFUNE	AFUNE_SS000084	64	2	7/8	Not assigned: conflict suggests possible translocation
AFUNE	KB668859	84	5	8/8	Assigned
AFUNE	AFUNE_SS000028	87	1	8/8	Assigned
AFUNE	AFUNE_SS000033	65	5	6/6	Assigned
AFUNE	KB669059	85	3	5/5	Assigned
AFUNE	AFUNE_SS000105	74	5	7/7	Assigned
AFUNE	KB668992	53	4	7/7	Assigned
AFUNE	AFUNE_SS000057	59	5	6/6	Assigned
AFUNE	KB669070	59	4	7/7	Assigned
AFUNE	KB668925	45	5	8/8	Assigned
AFUNE	AFUNE_SS000047	33	2	6/6	Assigned
AFUNE	AFUNE_SS000039	82	4	6/6	Assigned
AFUNE	KB668981	45	2	7/7	Assigned
AFUNE	KB669503	48	3	7/7	Assigned
AFUNE	AFUNE_SS000065	50	5	5/6	Not assigned: conflict suggests possible translocation
AFUNE	AFUNE_SS000073	59	4	7/7	Assigned
AFUNE	KB669480	80	4	6/6	Assigned
AFUNE	AFUNE_SS000049	47	5	7/7	Assigned
AFUNE	AFUNE_SS000048	49	2	6/6	Assigned
AFUNE	AFUNE_SS000107	50	1	6/6	Assigned
AFUNE	AFUNE_SS000076	56	5	5/6	Not assigned: conflict suggests possible translocation
AFUNE	AFUNE_SS000061	66	2	7/7	Assigned
AFUNE	KB669292	66	5	7/7	Assigned
AFUNE	KB669602	63	3	7/7	Assigned
AFUNE	AFUNE_SS000036	43	2	6/6	Assigned
AFUNE	AFUNE_SS000079	32	2	6/6	Assigned
AFUNE	AFUNE_SS000054	21	2	7/7	Assigned
AFUNE	AFUNE_SS000071	27	5	7/7	Assigned
AFUNE	KB669491	35	3	4/4	Assigned
AFUNE	AFUNE_SS000035	34	5	6/6	Assigned
AFUNE	KB668367	61	1	8/8	Assigned
AFUNE	KB669536	57	1	8/8	Assigned
AFUNE	KB668662	11	2	1/1	Not assigned: single species support
AFUNE	AFUNE_SS000078	53	5	8/8	Assigned
AFUNE	KB668687	20	3	7/7	Assigned
AFUNE	AFUNE_SS000087	63	3	7/7	Assigned
AFUNE	KB668672	36	2	6/6	Assigned
AFUNE	AFUNE_SS000056	50	1	7/7	Assigned
AFUNE	AFUNE_SS000019	56	1	8/8	Assigned
AFUNE	AFUNE_SS000077	48	5	5/5	Assigned
AFUNE	AFUNE_SS000093	24	3	7/7	Assigned
AFUNE	AFUNE_SS000062	69	5	7/7	Assigned
AFUNE	KB668500	21	5	7/7	Assigned
AFUNE	KB668556	58	4	7/7	Assigned
AFUNE	KB668422	48	5	7/7	Assigned
AFUNE	KB668741	35	3	5/5	Assigned
AFUNE	AFUNE_SS000085	49	5	5/5	Assigned
AFUNE	AFUNE_SS000041	31	5	7/7	Assigned
AFUNE	KB668695	41	3	8/8	Assigned
AFUNE	AFUNE_SS000066	30	3	6/6	Assigned
AFUNE	AFUNE_SS000081	30	3	7/7	Assigned
AFUNE	KB668680	19	5	6/6	Assigned
AFUNE	KB668729	25	2	7/7	Assigned
AFUNE	KB668688	30	1	8/8	Assigned
AFUNE	AFUNE_SS000080	63	5	7/7	Assigned
AFUNE	KB668691	46	5	6/6	Assigned
AFUNE	KB668698	23	3	6/6	Assigned
AFUNE	KB668798	23	3	6/6	Assigned
AFUNE	AFUNE_SS000082	29	4	5/5	Assigned
AFUNE	KB668790	22	3	7/8	Not assigned: conflict suggests possible translocation
AFUNE	AFUNE_SS000072	27	4	6/6	Assigned
AFUNE	AFUNE_SS000090	31	5	7/7	Assigned
AFUNE	KB668724	23	3	6/6	Assigned
AFUNE	KB668754	33	5	6/6	Assigned
AFUNE	KB668728	27	2	7/7	Assigned
AFUNE	KB668853	11	3	2/2	Assigned
AFUNE	KB668765	15	1	7/7	Assigned
AFUNE	AFUNE_SS000086	20	4	6/6	Assigned
AFUNE	AFUNE_SS000097	16	4	3/4	Not assigned: conflict suggests possible translocation
AFUNE	AFUNE_SS000095	34	4	6/6	Assigned
AFUNE	AFUNE_SS000094	10	4	1/1	Not assigned: single species support
AFUNE	KB668791	27	2	6/6	Assigned
AFUNE	KB668813	14	4	6/6	Assigned
AFUNE	AFUNE_SS000091	10	5	3/3	Assigned
AFUNE	KB668812	29	3	7/7	Assigned
AFUNE	AFUNE_SS000101	28	2	7/7	Assigned
AFUNE	AFUNE_SS000089	22	1	6/6	Assigned
AFUNE	KB668823	15	5	6/6	Assigned
AFUNE	KB668860	15	4	1/1	Not assigned: single species support
AFUNE	AFUNE_SS000104	16	3	6/6	Assigned
AFUNE	KB668847	22	2	6/6	Assigned
AFUNE	AFUNE_SS000096	27	3	6/6	Assigned
AFUNE	AFUNE_SS000098	15	3	5/5	Assigned
AFUNE	KB668895	17	1	7/7	Assigned
AFUNE	KB668890	18	2	7/7	Assigned
AFUNE	KB668905	20	3	6/6	Assigned
AMACU	AMACU_SS000260	15	4	6/6	Assigned
AMACU	AMACU_SS000016	10	4	3/3	Assigned
AMACU	AMACU_SS000195	11	4	5/6	Not assigned: conflict suggests possible translocation
AMELA	AMELA_SS000229	22	4	7/7	Assigned
AMELA	AMELA_SS000140	19	3	6/6	Assigned
AMELA	AMELA_SS000157	17	5	5/5	Assigned
AMELA	AMELA_SS000342	18	4	8/8	Assigned
AMELA	AMELA_SS000074	14	4	5/5	Assigned
AMELA	AMELA_SS000003	12	3	1/1	Not assigned: single species support
AMELA	AMELA_SS000927	12	2	2/2	Assigned
AMELA	AMELA_SS000021	12	3	5/5	Assigned
AMELA	AMELA_SS000122	16	2	5/5	Assigned
AMELA	AMELA_SS000124	12	2	6/6	Assigned
AMELA	AMELA_SS000005	16	2	7/7	Assigned
AMELA	AMELA_SS000073	12	5	6/6	Assigned
AMELA	AMELA_SS000447	15	3	7/7	Assigned
AMELA	AMELA_SS000363	20	4	6/6	Assigned
AMELA	AMELA_SS000065	16	4	7/7	Assigned
AMELA	AMELA_SS000007	11	3	6/6	Assigned
AMELA	AMELA_SS000323	17	2	7/7	Assigned
AMELA	AMELA_SS000057	10	3	2/2	Assigned
AMELA	AMELA_SS000622	11	3	4/4	Assigned
AMELA	AMELA_SS000327	17	4	7/7	Assigned
AMELA	AMELA_SS000116	22	3	8/8	Assigned
AMELA	AMELA_SS000080	24	2	7/7	Assigned
AMELA	AMELA_SS000076	16	2	6/6	Assigned
AMELA	AMELA_SS000058	19	2	7/7	Assigned
AMELA	AMELA_SS000362	16	2	5/5	Assigned
AMELA	AMELA_SS000220	17	3	6/6	Assigned
AMELA	AMELA_SS000742	19	2	2/2	Assigned
AMELA	AMELA_SS000027	12	5	5/5	Assigned
AMELA	AMELA_SS000048	15	4	5/5	Assigned
AMELA	AMELA_SS000100	16	2	6/6	Assigned
AMELA	AMELA_SS000895	11	5	2/2	Assigned
AMELA	AMELA_SS000209	12	2	4/4	Assigned
AMELA	AMELA_SS000153	12	4	2/2	Assigned
AMELA	AMELA_SS000145	17	2	3/3	Assigned
AMELA	AMELA_SS000819	18	4	7/7	Assigned
AMELA	AMELA_SS000290	13	2	3/3	Assigned
AMELA	AMELA_SS000102	25	4	7/7	Assigned
AMELA	AMELA_SS000525	12	4	3/3	Assigned
AMELA	AMELA_SS000935	10	2	2/2	Assigned
AMELA	AMELA_SS000039	19	2	7/7	Assigned
AMELA	AMELA_SS000428	17	2	7/7	Assigned
AMELA	AMELA_SS000751	14	2	6/6	Assigned
AMELA	AMELA_SS000934	10	4	2/2	Assigned
AMELA	AMELA_SS000084	14	4	8/8	Assigned
AMELA	AMELA_SS000026	14	4	8/8	Assigned
AMELA	AMELA_SS000089	15	4	4/4	Assigned
AMELA	AMELA_SS000038	22	2	6/6	Assigned
AMELA	AMELA_SS000201	14	5	4/4	Assigned
AMELA	AMELA_SS000174	19	5	7/8	Not assigned: conflict suggests possible translocation
AMELA	AMELA_SS000018	15	4	6/6	Assigned
AMELA	AMELA_SS000054	22	2	7/7	Assigned
AMELA	AMELA_SS000272	13	2	4/4	Assigned
AMELA	AMELA_SS000265	16	2	7/7	Assigned
AMELA	AMELA_SS000183	12	2	1/1	Not assigned: single species support
AMELA	AMELA_SS000633	11	1	3/3	Assigned
AMELA	AMELA_SS000298	18	2	6/6	Assigned
AMELA	AMELA_SS000412	14	3	3/3	Assigned
AMELA	AMELA_SS000158	11	3	1/1	Not assigned: single species support
AMELA	AMELA_SS000333	15	3	7/7	Assigned
AMELA	AMELA_SS000088	11	5	6/6	Assigned
AMELA	AMELA_SS000381	13	3	4/4	Assigned
AMELA	AMELA_SS000458	12	2	4/4	Assigned
AMELA	AMELA_SS000913	11	4	2/2	Assigned
AMELA	AMELA_SS000134	11	4	4/4	Assigned
AMELA	AMELA_SS000193	14	5	5/5	Assigned
AMELA	AMELA_SS000355	13	2	5/5	Assigned
AMELA	AMELA_SS000025	13	2	7/7	Assigned
AMELA	AMELA_SS000328	16	2	6/6	Assigned
AMELA	AMELA_SS000322	12	2	6/7	Not assigned: conflict suggests possible translocation
AMELA	AMELA_SS000206	16	3	7/7	Assigned
AMELA	AMELA_SS000060	15	2	7/7	Assigned
AMELA	AMELA_SS000257	13	4	2/2	Assigned
AMELA	AMELA_SS000125	14	2	7/7	Assigned
AMELA	AMELA_SS000028	12	2	8/8	Assigned
AMELA	AMELA_SS000513	11	2	5/5	Assigned
AMELA	AMELA_SS000148	16	3	4/4	Assigned
AMELA	AMELA_SS000164	13	3	2/2	Assigned
AMELA	AMELA_SS000374	10	5	3/3	Assigned
AMELA	AMELA_SS000465	11	2	2/2	Assigned
AMELA	AMELA_SS000316	12	3	5/5	Assigned
AMELA	AMELA_SS000023	10	2	2/2	Assigned
AMELA	AXCO02000374	13	3	1/1	Not assigned: single species support
AMELA	AMELA_SS000250	12	2	1/1	Not assigned: single species support
AMELA	AMELA_SS000299	13	2	5/5	Assigned
AMELA	AMELA_SS000645	10	5	2/2	Assigned
AMELA	AMELA_SS000301	14	2	7/7	Assigned
AMELA	KI919396	13	2	6/6	Assigned
AMELA	AMELA_SS000095	16	4	8/8	Assigned
AMELA	AMELA_SS000111	17	2	7/7	Assigned
AMELA	AMELA_SS000090	14	2	5/6	Not assigned: conflict suggests possible translocation
AMELA	AMELA_SS000544	11	2	1/1	Not assigned: single species support
AMELA	AMELA_SS000796	10	4	2/2	Assigned
AMELA	AMELA_SS000159	12	4	1/1	Not assigned: single species support
AMELA	AMELA_SS000086	17	2	8/8	Assigned
AMELA	KI919408	14	2	3/3	Assigned
AMELA	AMELA_SS000406	16	3	7/7	Assigned
AMELA	AMELA_SS000538	10	2	1/1	Not assigned: single species support
AMELA	AMELA_SS000198	10	2	4/4	Assigned
AMELA	AMELA_SS000439	13	2	3/3	Assigned
AMELA	AMELA_SS000867	13	2	3/3	Assigned
AMELA	AMELA_SS000460	11	2	5/5	Assigned
AMELA	KI919537	12	2	3/3	Assigned
AMELA	AMELA_SS000520	10	2	2/2	Assigned
AMELA	AMELA_SS000310	10	3	2/2	Assigned
AMELA	AMELA_SS000405	12	3	3/3	Assigned
AMELA	AMELA_SS000165	13	3	2/2	Assigned
AMELA	AMELA_SS000547	10	3	1/1	Not assigned: single species support
AMELA	AMELA_SS000696	10	4	2/2	Assigned
AMELA	KI919595	12	3	4/4	Assigned
AMELA	AXCO02001065	11	5	1/1	Not assigned: single species support
AMELA	AMELA_SS000286	11	4	1/1	Not assigned: single species support
AMELA	AMELA_SS000295	10	5	3/3	Assigned
AMELA	AMELA_SS000558	12	5	5/5	Assigned
AMELA	AXCO02001465	10	3	3/3	Assigned
AMELA	AMELA_SS000410	11	2	1/1	Not assigned: single species support
AMELA	AMELA_SS000132	12	2	1/1	Not assigned: single species support
AMELA	AMELA_SS000162	12	5	3/3	Assigned
AMELA	AMELA_SS000552	10	4	2/2	Assigned
AMELA	AMELA_SS000461	10	5	1/1	Not assigned: single species support
AMELA	KI920091	10	2	3/3	Assigned
AMELA	AMELA_SS000228	13	4	4/4	Assigned
AMELA	AMELA_SS000138	11	2	7/7	Assigned
AMELA	AXCO02002247	10	4	5/5	Assigned
AMELA	AXCO02002520	10	3	1/1	Not assigned: single species support
AMERU	AMERU_SS000030	500	3	8/8	Assigned
AMERU	AMERU_SS000021	540	2	8/8	Assigned
AMERU	AMERU_SS000001	469	4	8/8	Assigned
AMERU	KI915156	534	2	2/2	Assigned
AMERU	KI915158	441	3	8/8	Assigned
AMERU	AMERU_SS000018	390	4	8/8	Assigned
AMERU	AMERU_SS000005	336	2	8/8	Assigned
AMERU	AMERU_SS000006	377	2	8/8	Assigned
AMERU	AMERU_SS000026	262	2	8/8	Assigned
AMERU	KI915160	189	4	8/8	Assigned
AMERU	AMERU_SS000027	191	5	8/8	Assigned
AMERU	KI915163	379	3	8/8	Assigned
AMERU	AMERU_SS000029	236	2	8/8	Assigned
AMERU	AMERU_SS000028	169	1	8/8	Assigned
AMERU	KI915165	203	5	7/7	Assigned
AMERU	AMERU_SS000036	189	3	8/8	Assigned
AMERU	KI915166	242	2	7/7	Assigned
AMERU	AMERU_SS000033	202	2	7/7	Assigned
AMERU	AMERU_SS000012	152	3	8/8	Assigned
AMERU	AMERU_SS000024	244	2	6/6	Assigned
AMERU	KI915168	248	5	8/8	Assigned
AMERU	KI915169	106	5	8/8	Assigned
AMERU	KI915172	175	3	8/8	Assigned
AMERU	KI915174	127	5	7/8	Not assigned: conflict suggests possible translocation
AMERU	KI915175	224	3	8/8	Assigned
AMERU	KI915178	108	3	7/8	Not assigned: conflict suggests possible translocation
AMERU	KI915179	93	4	8/8	Assigned
AMERU	AMERU_SS000025	120	4	6/6	Assigned
AMERU	KI915182	145	4	8/8	Assigned
AMERU	KI915184	136	4	8/8	Assigned
AMERU	KI915185	120	3	6/6	Assigned
AMERU	KI915187	93	4	7/7	Assigned
AMERU	AMERU_SS000039	112	1	8/8	Assigned
AMERU	KI915188	113	4	8/8	Assigned
AMERU	AMERU_SS000038	70	2	8/8	Assigned
AMERU	KI915189	105	1	8/8	Assigned
AMERU	KI915191	105	4	8/8	Assigned
AMERU	KI915192	109	4	8/8	Assigned
AMERU	AMERU_SS000032	125	5	6/6	Assigned
AMERU	KI915193	117	4	8/8	Assigned
AMERU	AMERU_SS000035	101	5	8/8	Assigned
AMERU	AMERU_SS000031	98	3	8/8	Assigned
AMERU	KI915195	79	4	8/8	Assigned
AMERU	KI915196	36	5	7/7	Assigned
AMERU	KI915197	107	2	8/8	Assigned
AMERU	KI915198	92	2	8/8	Assigned
AMERU	KI915200	103	1	8/8	Assigned
AMERU	KI915201	74	5	8/8	Assigned
AMERU	KI915202	61	3	8/8	Assigned
AMERU	KI915204	118	3	8/8	Assigned
AMERU	KI915206	63	1	8/8	Assigned
AMERU	KI915209	30	4	7/7	Assigned
AMERU	KI915210	84	1	8/8	Assigned
AMERU	KI915211	61	1	8/8	Assigned
AMERU	KI915213	77	4	8/8	Assigned
AMERU	KI915214	47	5	6/6	Assigned
AMERU	KI915216	100	2	8/8	Assigned
AMERU	AMERU_SS000034	81	2	8/8	Assigned
AMERU	KI915219	50	1	8/8	Assigned
AMERU	KI915220	81	2	7/7	Assigned
AMERU	KI915223	63	2	6/6	Assigned
AMERU	KI915224	37	5	7/7	Assigned
AMERU	AMERU_SS000004	107	4	6/6	Assigned
AMERU	KI915227	73	5	7/7	Assigned
AMERU	KI915229	122	5	7/7	Assigned
AMERU	KI915230	59	3	7/7	Assigned
AMERU	KI915231	24	2	6/6	Assigned
AMERU	KI915232	68	5	7/7	Assigned
AMERU	KI915234	67	5	8/8	Assigned
AMERU	KI915235	78	4	8/8	Assigned
AMERU	AMERU_SS000023	58	2	7/7	Assigned
AMERU	KI915239	53	3	6/6	Assigned
AMERU	KI915242	38	5	5/5	Assigned
AMERU	KI915243	66	4	8/8	Assigned
AMERU	KI915245	48	2	8/8	Assigned
AMERU	KI915246	54	2	7/7	Assigned
AMERU	KI915247	35	1	7/7	Assigned
AMERU	KI915248	57	1	8/8	Assigned
AMERU	KI915249	26	5	6/6	Assigned
AMERU	KI915250	59	5	6/6	Assigned
AMERU	KI915252	40	1	8/8	Assigned
AMERU	KI915254	20	5	8/8	Assigned
AMERU	KI915255	44	1	7/7	Assigned
AMERU	KI915257	47	2	7/7	Assigned
AMERU	KI915258	49	2	6/6	Assigned
AMERU	KI915260	41	4	6/6	Assigned
AMERU	KI915261	22	2	7/7	Assigned
AMERU	KI915264	54	3	7/7	Assigned
AMERU	KI915265	15	4	5/5	Assigned
AMERU	KI915266	36	2	7/7	Assigned
AMERU	KI915267	31	3	7/7	Assigned
AMERU	KI915269	45	1	7/7	Assigned
AMERU	KI915270	31	5	8/8	Assigned
AMERU	KI915272	39	5	7/7	Assigned
AMERU	KI915273	26	3	7/7	Assigned
AMERU	KI915274	53	1	7/7	Assigned
AMERU	KI915276	57	2	7/7	Assigned
AMERU	AMERU_SS000040	31	1	7/7	Assigned
AMERU	KI915277	27	4	7/7	Assigned
AMERU	KI915279	12	5	5/5	Assigned
AMERU	KI915282	30	4	5/5	Assigned
AMERU	KI915284	16	5	3/3	Assigned
AMERU	KI915285	21	2	7/7	Assigned
AMERU	KI915286	35	1	8/8	Assigned
AMERU	AMERU_SS000037	45	3	8/8	Assigned
AMERU	KI915290	29	3	7/7	Assigned
AMERU	KI915291	19	1	7/7	Assigned
AMERU	KI915293	24	5	6/6	Assigned
AMERU	KI915294	17	3	6/6	Assigned
AMERU	KI915297	41	3	6/6	Assigned
AMERU	KI915301	24	2	6/7	Not assigned: conflict suggests possible translocation
AMERU	KI915304	15	1	4/4	Assigned
AMERU	KI915307	47	2	7/7	Assigned
AMERU	KI915308	44	5	8/8	Assigned
AMERU	KI915309	21	3	4/4	Assigned
AMERU	KI915312	11	4	3/3	Assigned
AMERU	KI915317	13	4	6/6	Assigned
AMERU	KI915320	25	5	5/6	Not assigned: conflict suggests possible translocation
AMERU	KI915325	13	2	5/5	Assigned
AMERU	KI915331	19	1	3/3	Assigned
AMERU	KI915333	16	1	1/1	Not assigned: single species support
AMERU	KI915334	19	1	4/4	Assigned
AMERU	KI915389	16	1	6/6	Assigned
AMERU	KI915398	18	1	3/3	Assigned
AMINI	AMINI_SS000003	2743	3	8/8	Assigned
AMINI	KB663610	2288	2	8/8	Assigned
AMINI	AMINI_SS000002	1448	2	8/8	Assigned
AMINI	KB663943	992	5	8/8	Assigned
AMINI	AMINI_SS000010	1027	1	8/8	Assigned
AMINI	KB664255	606	4	8/8	Assigned
AMINI	KB664266	560	4	8/8	Assigned
AMINI	AMINI_SS000005	463	4	8/8	Assigned
AMINI	AMINI_SS000001	463	5	7/7	Assigned
AMINI	AMINI_SS000008	461	5	7/7	Assigned
AMINI	KB664277	407	4	8/8	Assigned
AMINI	AMINI_SS000006	281	3	5/5	Assigned
AMINI	KB663688	249	4	8/8	Assigned
AMINI	AMINI_SS000009	209	4	8/8	Assigned
AMINI	KB663722	125	4	7/7	Assigned
AMINI	AMINI_SS000011	139	5	8/8	Assigned
AMINI	AMINI_SS000014	47	1	8/8	Assigned
AMINI	AMINI_SS000012	117	1	7/7	Assigned
AMINI	KB663788	99	5	6/6	Assigned
AMINI	KB663810	65	2	7/8	Not assigned: conflict suggests possible translocation
AMINI	KB663821	55	4	7/7	Assigned
AMINI	KB663855	33	1	8/8	Assigned
AMINI	KB663866	50	2	7/7	Assigned
AMINI	KB663932	15	4	3/4	Not assigned: conflict suggests possible translocation
AQUAD	AQUAD_SS000001	682	2	8/8	Assigned
AQUAD	AQUAD_SS000099	715	2	8/8	Assigned
AQUAD	AQUAD_SS000075	563	3	8/8	Assigned
AQUAD	AQUAD_SS000023	351	5	8/8	Assigned
AQUAD	AQUAD_SS000082	530	2	8/8	Assigned
AQUAD	AQUAD_SS000006	491	3	8/8	Assigned
AQUAD	AQUAD_SS000012	346	3	8/8	Assigned
AQUAD	AQUAD_SS000115	285	3	8/8	Assigned
AQUAD	AQUAD_SS000022	292	2	8/8	Assigned
AQUAD	AQUAD_SS000011	402	4	8/8	Assigned
AQUAD	AQUAD_SS000049	312	2	8/8	Assigned
AQUAD	AQUAD_SS000118	235	5	8/8	Assigned
AQUAD	AQUAD_SS000019	113	4	8/8	Assigned
AQUAD	AQUAD_SS000060	220	2	8/8	Assigned
AQUAD	AQUAD_SS000030	163	5	6/6	Assigned
AQUAD	AQUAD_SS000096	121	4	6/6	Assigned
AQUAD	AQUAD_SS000067	126	4	8/8	Assigned
AQUAD	AQUAD_SS000003	263	2	8/8	Assigned
AQUAD	KB667999	184	4	8/8	Assigned
AQUAD	AQUAD_SS000063	92	4	7/7	Assigned
AQUAD	AQUAD_SS000026	158	4	8/8	Assigned
AQUAD	AQUAD_SS000058	77	5	8/8	Assigned
AQUAD	KB665399	148	5	7/7	Assigned
AQUAD	AQUAD_SS000042	135	1	8/8	Assigned
AQUAD	AQUAD_SS000062	76	5	7/7	Assigned
AQUAD	KB667766	44	1	8/8	Assigned
AQUAD	KB667678	105	5	6/6	Assigned
AQUAD	AQUAD_SS000031	113	1	8/8	Assigned
AQUAD	KB667722	86	4	7/7	Assigned
AQUAD	KB667622	107	4	8/8	Assigned
AQUAD	KB665954	275	3	8/8	Assigned
AQUAD	AQUAD_SS000113	132	1	8/8	Assigned
AQUAD	KB666510	161	3	8/8	Assigned
AQUAD	AQUAD_SS000010	86	4	6/6	Assigned
AQUAD	AQUAD_SS000050	129	5	7/7	Assigned
AQUAD	AQUAD_SS000061	129	4	8/8	Assigned
AQUAD	AQUAD_SS000088	100	2	8/8	Assigned
AQUAD	AQUAD_SS000014	106	5	8/8	Assigned
AQUAD	AQUAD_SS000017	148	3	6/6	Assigned
AQUAD	KB667398	142	3	8/8	Assigned
AQUAD	AQUAD_SS000072	102	1	8/8	Assigned
AQUAD	KB667667	94	1	8/8	Assigned
AQUAD	KB667467	124	4	8/8	Assigned
AQUAD	KB667567	91	1	8/8	Assigned
AQUAD	AQUAD_SS000025	158	2	7/7	Assigned
AQUAD	KB667589	99	5	7/7	Assigned
AQUAD	KB667489	98	2	7/7	Assigned
AQUAD	KB667600	150	5	8/8	Assigned
AQUAD	KB667511	89	2	7/7	Assigned
AQUAD	AQUAD_SS000077	63	4	8/8	Assigned
AQUAD	AQUAD_SS000114	75	5	6/6	Assigned
AQUAD	KB667633	66	3	6/6	Assigned
AQUAD	KB667655	68	4	8/8	Assigned
AQUAD	AQUAD_SS000110	71	4	8/8	Assigned
AQUAD	AQUAD_SS000024	54	5	7/7	Assigned
AQUAD	AQUAD_SS000015	62	2	7/7	Assigned
AQUAD	AQUAD_SS000005	92	5	7/7	Assigned
AQUAD	KB668177	47	1	7/7	Assigned
AQUAD	KB665488	30	4	7/7	Assigned
AQUAD	KB667822	46	4	7/7	Assigned
AQUAD	KB667855	58	3	6/6	Assigned
AQUAD	KB667966	51	1	8/8	Assigned
AQUAD	AQUAD_SS000008	47	1	8/8	Assigned
AQUAD	AQUAD_SS000045	27	1	7/7	Assigned
AQUAD	AQUAD_SS000029	40	1	7/7	Assigned
AQUAD	AQUAD_SS000048	40	1	8/8	Assigned
AQUAD	KB665455	38	4	7/7	Assigned
AQUAD	KB667844	117	3	7/7	Assigned
AQUAD	KB665622	19	4	7/7	Assigned
AQUAD	AQUAD_SS000032	73	3	6/6	Assigned
AQUAD	KB665655	17	2	6/6	Assigned
AQUAD	AQUAD_SS000039	50	5	7/8	Not assigned: conflict suggests possible translocation
AQUAD	AQUAD_SS000016	45	4	8/8	Assigned
AQUAD	KB667977	61	2	6/6	Assigned
AQUAD	AQUAD_SS000002	55	2	7/7	Assigned
AQUAD	KB668055	65	5	7/7	Assigned
AQUAD	KB668000	83	2	6/6	Assigned
AQUAD	AQUAD_SS000087	57	2	7/7	Assigned
AQUAD	AQUAD_SS000036	37	4	8/8	Assigned
AQUAD	KB668066	28	4	6/6	Assigned
AQUAD	AQUAD_SS000034	62	2	7/7	Assigned
AQUAD	AQUAD_SS000073	20	5	6/6	Assigned
AQUAD	AQUAD_SS000009	27	5	7/7	Assigned
AQUAD	AQUAD_SS000043	51	5	8/8	Assigned
AQUAD	KB668144	39	1	8/8	Assigned
AQUAD	KB668111	82	4	8/8	Assigned
AQUAD	KB668122	31	5	4/4	Assigned
AQUAD	AQUAD_SS000044	42	3	7/8	Not assigned: conflict suggests possible translocation
AQUAD	AQUAD_SS000041	44	1	8/8	Assigned
AQUAD	AQUAD_SS000046	32	4	8/8	Assigned
AQUAD	KB665566	26	4	7/7	Assigned
AQUAD	AQUAD_SS000021	54	2	7/7	Assigned
AQUAD	AQUAD_SS000028	26	3	6/6	Assigned
AQUAD	AQUAD_SS000053	26	4	7/7	Assigned
AQUAD	KB666199	27	4	7/7	Assigned
AQUAD	KB665744	36	5	6/6	Assigned
AQUAD	KB665733	30	2	6/6	Assigned
AQUAD	KB665821	38	5	5/5	Assigned
AQUAD	KB666010	18	1	7/7	Assigned
AQUAD	AQUAD_SS000065	35	4	6/7	Not assigned: conflict suggests possible translocation
AQUAD	AQUAD_SS000057	16	4	7/7	Assigned
AQUAD	KB665932	30	3	6/6	Assigned
AQUAD	KB666054	19	5	6/6	Assigned
AQUAD	AQUAD_SS000070	35	3	4/7	Not assigned: conflict suggests possible translocation
AQUAD	AQUAD_SS000074	15	5	5/5	Assigned
AQUAD	KB666343	10	4	1/1	Not assigned: single species support
AQUAD	KB666332	13	3	5/5	Assigned
AQUAD	AQUAD_SS000078	13	3	4/4	Assigned
AQUAD	KB666666	16	3	6/6	Assigned
AQUAD	AQUAD_SS000086	11	5	2/2	Assigned
ASINC	ASINC_SS000046	1537	1	8/8	Assigned
ASINC	ASINC_SS000059	990	5	8/8	Assigned
ASINC	ASINC_SS000074	475	5	7/7	Assigned
ASINC	ASINC_SS000021	452	3	8/8	Assigned
ASINC	ASINC_SS000020	482	3	8/8	Assigned
ASINC	ASINC_SS000076	307	4	8/8	Assigned
ASINC	AS2_scf7180000695681	388	4	8/8	Assigned
ASINC	ASINC_SS000054	384	2	8/8	Assigned
ASINC	AS2_scf7180000695705	331	4	8/8	Assigned
ASINC	ASINC_SS000075	297	3	7/8	Not assigned: conflict suggests possible translocation
ASINC	AS2_scf7180000696057	303	3	7/7	Assigned
ASINC	ASINC_SS000061	329	3	7/7	Assigned
ASINC	ASINC_SS000048	256	4	8/8	Assigned
ASINC	ASINC_SS000042	233	5	7/7	Assigned
ASINC	ASINC_SS000010	299	2	8/8	Assigned
ASINC	AS2_scf7180000696056	252	3	8/8	Assigned
ASINC	ASINC_SS000071	277	4	8/8	Assigned
ASINC	ASINC_SS000072	180	3	7/7	Assigned
ASINC	AS2_scf7180000696135	200	5	6/6	Assigned
ASINC	AS2_scf7180000696054	203	4	8/8	Assigned
ASINC	AS2_scf7180000695970	220	2	8/8	Assigned
ASINC	AS2_scf7180000695939	204	4	7/7	Assigned
ASINC	ASINC_SS000011	169	4	8/8	Assigned
ASINC	ASINC_SS000057	197	4	7/7	Assigned
ASINC	AS2_scf7180000696047	151	3	8/8	Assigned
ASINC	ASINC_SS000041	174	4	8/8	Assigned
ASINC	ASINC_SS000031	113	5	7/7	Assigned
ASINC	AS2_scf7180000695763	165	4	8/8	Assigned
ASINC	ASINC_SS000023	198	2	7/7	Assigned
ASINC	AS2_scf7180000695971	115	3	7/7	Assigned
ASINC	AS2_scf7180000695787	118	2	7/7	Assigned
ASINC	ASINC_SS000043	174	3	7/7	Assigned
ASINC	AS2_scf7180000696038	91	5	6/7	Not assigned: conflict suggests possible translocation
ASINC	AS2_scf7180000696007	130	4	7/7	Assigned
ASINC	AS2_scf7180000696043	101	5	2/2	Assigned
ASINC	AS2_scf7180000696120	105	3	7/7	Assigned
ASINC	ASINC_SS000064	132	2	7/7	Assigned
ASINC	ASINC_SS000026	115	2	7/7	Assigned
ASINC	AS2_scf7180000695712	111	3	7/7	Assigned
ASINC	AS2_scf7180000695947	95	3	7/7	Assigned
ASINC	AS2_scf7180000696012	84	4	7/8	Not assigned: conflict suggests possible translocation
ASINC	AS2_scf7180000696106	98	4	7/7	Assigned
ASINC	ASINC_SS000055	78	5	8/8	Assigned
ASINC	ASINC_SS000025	87	2	2/3	Not assigned: conflict suggests possible translocation
ASINC	AS2_scf7180000695653	131	4	6/7	Not assigned: conflict suggests possible translocation
ASINC	AS2_scf7180000696118	80	3	7/7	Assigned
ASINC	AS2_scf7180000696046	78	4	7/7	Assigned
ASINC	AS2_scf7180000696010	114	2	7/7	Assigned
ASINC	AS2_scf7180000696032	87	3	6/6	Assigned
ASINC	ASINC_SS000053	105	2	7/7	Assigned
ASINC	AS2_scf7180000695920	83	3	6/6	Assigned
ASINC	ASINC_SS000068	63	5	7/7	Assigned
ASINC	AS2_scf7180000695882	85	4	7/7	Assigned
ASINC	ASINC_SS000047	117	2	7/7	Assigned
ASINC	AS2_scf7180000695780	60	2	7/8	Not assigned: conflict suggests possible translocation
ASINC	AS2_scf7180000695941	27	2	6/7	Not assigned: conflict suggests possible translocation
ASINC	ASINC_SS000062	71	4	7/7	Assigned
ASINC	AS2_scf7180000694985	76	4	7/7	Assigned
ASINC	AS2_scf7180000696130	79	2	7/7	Assigned
ASINC	AS2_scf7180000696024	103	2	7/7	Assigned
ASINC	ASINC_SS000060	79	3	7/7	Assigned
ASINC	AS2_scf7180000696029	73	5	5/5	Assigned
ASINC	AS2_scf7180000695569	48	1	6/6	Assigned
ASINC	AS2_scf7180000695972	74	3	1/1	Not assigned: single species support
ASINC	AS2_scf7180000696003	57	4	4/5	Not assigned: conflict suggests possible translocation
ASINC	ASINC_SS000040	84	5	6/6	Assigned
ASINC	AS2_scf7180000696126	97	2	7/7	Assigned
ASINC	ASINC_SS000050	88	2	8/8	Assigned
ASINC	AS2_scf7180000695976	51	5	7/7	Assigned
ASINC	ASINC_SS000070	57	5	6/6	Assigned
ASINC	ASINC_SS000065	75	4	6/6	Assigned
ASINC	AS2_scf7180000695974	55	3	3/6	Not assigned: conflict suggests possible translocation
ASINC	AS2_scf7180000690005	80	2	6/7	Not assigned: conflict suggests possible translocation
ASINC	AS2_scf7180000696022	73	2	8/8	Assigned
ASINC	ASINC_SS000036	102	2	6/6	Assigned
ASINC	ASINC_SS000009	118	3	7/7	Assigned
ASINC	AS2_scf7180000695932	68	2	6/7	Not assigned: conflict suggests possible translocation
ASINC	ASINC_SS000029	35	5	7/7	Assigned
ASINC	AS2_scf7180000695986	58	3	6/6	Assigned
ASINC	ASINC_SS000069	47	2	7/7	Assigned
ASINC	AS2_scf7180000695684	60	1	7/7	Assigned
ASINC	AS2_scf7180000695708	47	4	7/7	Assigned
ASINC	AS2_scf7180000695056	59	3	7/7	Assigned
ASINC	AS2_scf7180000695869	39	2	6/6	Assigned
ASINC	ASINC_SS000044	66	5	6/7	Not assigned: conflict suggests possible translocation
ASINC	AS2_scf7180000696028	68	2	7/7	Assigned
ASINC	AS2_scf7180000695551	38	4	7/7	Assigned
ASINC	AS2_scf7180000696006	53	5	5/5	Assigned
ASINC	AS2_scf7180000689180	56	1	5/5	Assigned
ASINC	AS2_scf7180000695964	50	3	4/7	Not assigned: conflict suggests possible translocation
ASINC	AS2_scf7180000695702	51	1	7/7	Assigned
ASINC	AS2_scf7180000695889	56	2	7/7	Assigned
ASINC	AS2_scf7180000696113	60	2	7/7	Assigned
ASINC	ASINC_SS000033	51	2	7/7	Assigned
ASINC	AS2_scf7180000695967	52	2	7/7	Assigned
ASINC	ASINC_SS000051	39	4	5/5	Assigned
ASINC	AS2_scf7180000695648	37	4	6/7	Not assigned: conflict suggests possible translocation
ASINC	AS2_scf7180000695956	53	2	7/7	Assigned
ASINC	ASINC_SS000073	45	2	5/5	Assigned
ASINC	AS2_scf7180000696116	68	2	7/7	Assigned
ASINC	AS2_scf7180000696117	34	2	7/7	Assigned
ASINC	AS2_scf7180000695934	62	4	7/7	Assigned
ASINC	ASINC_SS000024	25	2	7/7	Assigned
ASINC	AS2_scf7180000695652	49	2	7/7	Assigned
ASINC	AS2_scf7180000695555	25	5	6/6	Assigned
ASINC	ASINC_SS000022	44	4	7/7	Assigned
ASINC	AS2_scf7180000695720	27	4	1/1	Not assigned: single species support
ASINC	ASINC_SS000056	39	5	5/5	Assigned
ASINC	AS2_scf7180000696042	27	5	7/7	Assigned
ASINC	ASINC_SS000001	45	2	8/8	Assigned
ASINC	AS2_scf7180000696002	31	4	7/7	Assigned
ASINC	AS2_scf7180000695697	29	2	6/6	Assigned
ASINC	ASINC_SS000012	37	2	8/8	Assigned
ASINC	ASINC_SS000058	27	2	6/6	Assigned
ASINC	AS2_scf7180000695713	30	3	7/7	Assigned
ASINC	AS2_scf7180000695739	28	5	6/6	Assigned
ASINC	AS2_scf7180000695985	45	3	7/7	Assigned
ASINC	AS2_scf7180000696124	37	2	6/6	Assigned
ASINC	AS2_scf7180000695526	16	5	1/1	Not assigned: single species support
ASINC	AS2_scf7180000695485	46	4	7/7	Assigned
ASINC	ASINC_SS000038	35	2	6/7	Not assigned: conflict suggests possible translocation
ASINC	AS2_scf7180000695799	31	5	6/6	Assigned
ASINC	AS2_scf7180000695800	40	2	7/7	Assigned
ASINC	ASINC_SS000007	29	3	7/7	Assigned
ASINC	AS2_scf7180000695981	40	2	7/7	Assigned
ASINC	AS2_scf7180000696062	34	5	6/6	Assigned
ASINC	AS2_scf7180000695719	29	5	7/7	Assigned
ASINC	AS2_scf7180000695729	48	2	7/7	Assigned
ASINC	AS2_scf7180000696129	38	3	6/6	Assigned
ASINC	AS2_scf7180000696089	30	2	7/7	Assigned
ASINC	AS2_scf7180000695876	21	2	7/7	Assigned
ASINC	ASINC_SS000003	44	2	6/6	Assigned
ASINC	AS2_scf7180000696033	27	2	7/7	Assigned
ASINC	AS2_scf7180000696110	29	2	6/6	Assigned
ASINC	AS2_scf7180000696019	19	2	6/6	Assigned
ASINC	AS2_scf7180000690255	22	3	6/6	Assigned
ASINC	ASINC_SS000034	32	2	7/7	Assigned
ASINC	ASINC_SS000013	32	2	6/6	Assigned
ASINC	AS2_scf7180000696016	34	2	7/7	Assigned
ASINC	AS2_scf7180000695543	28	4	2/2	Assigned
ASINC	AS2_scf7180000694908	34	3	7/7	Assigned
ASINC	ASINC_SS000008	37	2	6/6	Assigned
ASINC	AS2_scf7180000695661	42	5	6/6	Assigned
ASINC	ASINC_SS000052	43	2	7/7	Assigned
ASINC	AS2_scf7180000695904	21	5	6/6	Assigned
ASINC	AS2_scf7180000696036	24	5	5/5	Assigned
ASINC	AS2_scf7180000694833	22	3	3/3	Assigned
ASINC	AS2_scf7180000695878	27	3	7/7	Assigned
ASINC	ASINC_SS000027	26	5	7/7	Assigned
ASINC	ASINC_SS000016	21	2	7/7	Assigned
ASINC	AS2_scf7180000690781	25	5	6/6	Assigned
ASINC	ASINC_SS000063	26	2	5/5	Assigned
ASINC	AS2_scf7180000695994	24	2	6/6	Assigned
ASINC	AS2_scf7180000696073	20	2	7/7	Assigned
ASINC	ASINC_SS000019	26	2	4/4	Assigned
ASINC	AS2_scf7180000696076	19	2	1/1	Not assigned: single species support
ASINC	AS2_scf7180000695608	41	2	6/6	Assigned
ASINC	AS2_scf7180000695649	14	4	3/3	Assigned
ASINC	AS2_scf7180000696127	19	2	5/5	Assigned
ASINC	ASINC_SS000006	17	2	4/4	Assigned
ASINC	ASINC_SS000028	18	2	6/6	Assigned
ASINC	AS2_scf7180000695760	19	5	5/6	Not assigned: conflict suggests possible translocation
ASINC	AS2_scf7180000695570	16	5	3/3	Assigned
ASINC	AS2_scf7180000694910	23	5	5/5	Assigned
ASINC	AS2_scf7180000694055	11	5	1/1	Not assigned: single species support
ASINC	AS2_scf7180000694399	25	2	7/7	Assigned
ASINC	AS2_scf7180000696077	26	2	7/7	Assigned
ASINC	AS2_scf7180000696069	22	2	7/7	Assigned
ASINC	AS2_scf7180000695993	16	2	7/7	Assigned
ASINC	AS2_scf7180000687462	18	5	3/3	Assigned
ASINC	AS2_scf7180000695084	21	3	6/6	Assigned
ASINC	AS2_scf7180000695992	23	4	5/5	Assigned
ASINC	ASINC_SS000030	19	2	4/4	Assigned
ASINC	AS2_scf7180000694340	20	4	7/7	Assigned
ASINC	ASINC_SS000039	19	3	2/2	Assigned
ASINC	AS2_scf7180000695828	17	4	4/4	Assigned
ASINC	AS2_scf7180000691554	20	4	2/2	Assigned
ASINC	AS2_scf7180000696065	22	2	3/3	Assigned
ASINC	ASINC_SS000066	18	2	6/6	Assigned
ASINC	AS2_scf7180000695960	18	2	3/3	Assigned
ASINC	ASINC_SS000015	15	2	6/6	Assigned
ASINC	AS2_scf7180000695875	12	2	7/7	Assigned
ASINC	AS2_scf7180000695568	18	2	7/7	Assigned
ASINC	AS2_scf7180000695604	23	2	5/5	Assigned
ASINC	AS2_scf7180000695732	17	2	5/5	Assigned
ASINC	AS2_scf7180000695821	15	2	5/5	Assigned
ASINC	AS2_scf7180000695632	12	2	1/1	Not assigned: single species support
ASINS	ASINS_SS000002	410	2	7/7	Assigned
ASINS	ASINS_SS000180	183	5	8/8	Assigned
ASINS	ASINS_SS000181	58	4	6/6	Assigned
ASINS	ASINS_SS000179	339	3	8/8	Assigned
ASINS	ASINS_SS000183	115	5	8/8	Assigned
ASINS	KI916185	93	2	8/8	Assigned
ASINS	ASINS_SS000004	163	3	8/8	Assigned
ASINS	KI916187	170	3	8/8	Assigned
ASINS	ASINS_SS000187	61	3	8/8	Assigned
ASINS	ASINS_SS000186	101	2	7/7	Assigned
ASINS	ASINS_SS000072	105	4	7/7	Assigned
ASINS	KI916190	133	4	8/8	Assigned
ASINS	KI916191	152	2	8/8	Assigned
ASINS	ASINS_SS000185	138	2	7/7	Assigned
ASINS	ASINS_SS000027	145	3	8/8	Assigned
ASINS	KI916193	163	2	7/7	Assigned
ASINS	ASINS_SS000182	117	2	6/6	Assigned
ASINS	ASINS_SS000189	173	1	8/8	Assigned
ASINS	KI916195	167	5	8/8	Assigned
ASINS	ASINS_SS000203	143	2	8/8	Assigned
ASINS	ASINS_SS000093	69	5	7/7	Assigned
ASINS	ASINS_SS000124	84	5	8/8	Assigned
ASINS	ASINS_SS000184	130	4	7/7	Assigned
ASINS	ASINS_SS000193	34	4	8/8	Assigned
ASINS	KI916199	106	2	7/7	Assigned
ASINS	KI916200	64	4	7/7	Assigned
ASINS	ASINS_SS000192	38	5	5/5	Assigned
ASINS	KI916202	25	3	6/6	Assigned
ASINS	ASINS_SS000188	120	2	8/8	Assigned
ASINS	ASINS_SS000197	42	4	5/5	Assigned
ASINS	KI916203	44	5	7/7	Assigned
ASINS	ASINS_SS000191	84	5	6/7	Not assigned: conflict suggests possible translocation
ASINS	KI916204	51	3	8/8	Assigned
ASINS	KI916205	76	2	7/7	Assigned
ASINS	ASINS_SS000056	127	2	7/7	Assigned
ASINS	KI916206	85	4	7/7	Assigned
ASINS	KI916207	48	2	7/7	Assigned
ASINS	ASINS_SS000204	70	1	8/8	Assigned
ASINS	KI916208	35	3	8/8	Assigned
ASINS	ASINS_SS000167	29	4	6/6	Assigned
ASINS	KI916210	19	5	2/2	Assigned
ASINS	ASINS_SS000200	52	4	7/7	Assigned
ASINS	ASINS_SS000096	49	2	6/6	Assigned
ASINS	ASINS_SS000164	52	5	7/7	Assigned
ASINS	KI916212	28	4	7/7	Assigned
ASINS	KI916213	141	2	7/7	Assigned
ASINS	KI916214	65	4	8/8	Assigned
ASINS	KI916215	88	2	8/8	Assigned
ASINS	ASINS_SS000206	42	4	7/7	Assigned
ASINS	KI916221	52	3	7/7	Assigned
ASINS	ASINS_SS000190	111	3	7/7	Assigned
ASINS	KI916222	51	2	7/7	Assigned
ASINS	ASINS_SS000194	29	2	7/7	Assigned
ASINS	KI916225	38	3	7/7	Assigned
ASINS	KI916228	17	3	1/1	Not assigned: single species support
ASINS	ASINS_SS000212	61	5	6/7	Not assigned: conflict suggests possible translocation
ASINS	ASINS_SS000196	46	4	7/7	Assigned
ASINS	KI916230	54	5	7/7	Assigned
ASINS	ASINS_SS000213	40	2	7/7	Assigned
ASINS	KI916231	22	2	6/6	Assigned
ASINS	KI916232	22	3	7/7	Assigned
ASINS	KI916234	71	2	6/6	Assigned
ASINS	KI916235	80	3	8/8	Assigned
ASINS	KI916236	40	3	6/6	Assigned
ASINS	KI916238	16	4	6/6	Assigned
ASINS	KI916239	17	4	3/4	Not assigned: conflict suggests possible translocation
ASINS	KI916241	22	2	5/5	Assigned
ASINS	KI916242	81	1	8/8	Assigned
ASINS	ASINS_SS000202	62	1	8/8	Assigned
ASINS	ASINS_SS000199	29	2	8/8	Assigned
ASINS	KI916244	15	3	1/1	Not assigned: single species support
ASINS	KI916245	21	5	6/6	Assigned
ASINS	KI916246	32	3	7/7	Assigned
ASINS	ASINS_SS000079	26	1	8/8	Assigned
ASINS	ASINS_SS000102	18	4	5/5	Assigned
ASINS	KI916247	35	3	7/7	Assigned
ASINS	KI916248	44	3	7/7	Assigned
ASINS	KI916250	33	5	5/6	Not assigned: conflict suggests possible translocation
ASINS	KI916252	21	2	5/5	Assigned
ASINS	ASINS_SS000201	26	4	7/7	Assigned
ASINS	KI916255	24	3	5/5	Assigned
ASINS	KI916257	32	4	7/7	Assigned
ASINS	ASINS_SS000006	74	3	8/8	Assigned
ASINS	KI916258	31	4	8/8	Assigned
ASINS	KI916259	24	3	4/4	Assigned
ASINS	KI916261	16	5	4/4	Assigned
ASINS	KI916262	81	1	8/8	Assigned
ASINS	ASINS_SS000035	66	2	8/8	Assigned
ASINS	ASINS_SS000205	68	5	7/7	Assigned
ASINS	ASINS_SS000198	32	2	7/8	Not assigned: conflict suggests possible translocation
ASINS	KI916267	28	2	6/6	Assigned
ASINS	KI916269	43	2	8/8	Assigned
ASINS	KI916270	42	4	7/7	Assigned
ASINS	KI916273	57	3	7/7	Assigned
ASINS	KI916274	29	3	7/7	Assigned
ASINS	KI916277	15	5	7/7	Assigned
ASINS	ASINS_SS000208	31	2	6/6	Assigned
ASINS	ASINS_SS000105	29	3	7/7	Assigned
ASINS	KI916279	26	3	6/6	Assigned
ASINS	ASINS_SS000012	43	1	8/8	Assigned
ASINS	ASINS_SS000030	50	4	6/6	Assigned
ASINS	ASINS_SS000110	22	5	7/7	Assigned
ASINS	ASINS_SS000210	16	5	5/5	Assigned
ASINS	KI916291	26	3	5/5	Assigned
ASINS	KI916293	12	3	5/5	Assigned
ASINS	KI916295	22	5	5/5	Assigned
ASINS	ASINS_SS000163	27	2	7/7	Assigned
ASINS	ASINS_SS000211	42	3	4/7	Not assigned: conflict suggests possible translocation
ASINS	KI916299	39	2	7/7	Assigned
ASINS	KI916300	23	2	8/8	Assigned
ASINS	ASINS_SS000207	21	4	6/6	Assigned
ASINS	KI916303	25	5	5/5	Assigned
ASINS	KI916304	19	2	6/6	Assigned
ASINS	KI916307	25	3	7/7	Assigned
ASINS	ASINS_SS000077	41	2	6/6	Assigned
ASINS	KI916311	41	5	6/6	Assigned
ASINS	KI916313	30	3	7/7	Assigned
ASINS	ASINS_SS000015	67	4	8/8	Assigned
ASINS	ASINS_SS000217	15	3	6/6	Assigned
[truncated: 354 more rows]

## Sheet: Counts
	Species	Assigned	Not assigned: single species support	Not assigned: conflict suggests possible translocation	Assigned (bp)	Assigned (%assembly)
	AALBI	7	1	0	164728513	96.7063
	AARAB	5	0	0	216597422	87.8419
	AATRO	10	1	1	198415054	88.4607
	ACHRI	154	16	8	13586638	7.86217
	ACOLU	65	3	1	190554692	84.8932
	ACULI	286	28	10	38181729	18.7944
	ADARL	247	16	3	66347366	48.4325
	ADIRU	36	0	5	196789234	90.9742
	AEPIR	215	6	10	173920146	77.8067
	AFARA	29	0	1	178400711	97.4312
	AFUNE	136	3	5	201626360	89.5108
	AMACU	2	0	1	82293	0.0579367
	AMELA	106	15	3	9235251	4.11691
	AMERU	119	1	4	215959979	74.972
	AMINI	22	0	2	192956147	95.6194
	AQUAD	105	1	4	227479349	80.1408
	ASINC	165	6	16	155533516	70.4443
	ASINS	222	7	10	210826515	56.1016
	ASTEI	72	1	5	184602309	83.3958
	ASTES	150	3	3	199985915	88.728
	SUM	2153	108	92	3035809139
