# Supplementary material for: Evolutionary superscaffolding and chromosome anchoring to improve Anopheles genome assemblies
Source: BMC Biol. 2020 Jan 2;18:1. doi: 10.1186/s12915-019-0728-3 (PMC6939337; doi:10.1186/s12915-019-0728-3)
Supplement: Supplementary file 3 — Additional file 3. Orthology anchor data. Input data for the synteny analyses of orthology relationships and genomic locations of annotated genes. [file 12915_2019_728_MOESM3_ESM.gz]

Archive with 2 entries (2 files):
- ODB9-ANOPHELES-LOCATIONS-2016-10.txt
- ODB9-ORTHO-GROUPS-ANOPHELES-2016-10.txt
