# Supplementary material for: Evolutionary superscaffolding and chromosome anchoring to improve Anopheles genome assemblies
Source: BMC Biol. 2020 Jan 2;18:1. doi: 10.1186/s12915-019-0728-3 (PMC6939337; doi:10.1186/s12915-019-0728-3)
Supplement: Supplementary file 3 — Additional file 3. Orthology anchor data. Input data for the synteny analyses of orthology relationships and genomic locations of annotated genes. [file 12915_2019_728_MOESM3_ESM.gz › ODB9-ANOPHELES-LOCATIONS-2016-10.txt]

KB663610	AMINI	CDS	10038588	10038622	.	-	2	AMIN014266
KB663610	AMINI	CDS	10041183	10041318	.	-	0	AMIN014266
KB663610	AMINI	CDS	10043315	10043500	.	-	0	AMIN002960
KB663610	AMINI	CDS	10043565	10043985	.	-	1	AMIN002960
KB663610	AMINI	CDS	10044056	10044247	.	-	1	AMIN002960
KB663610	AMINI	CDS	10044657	10044748	.	-	0	AMIN002960
KB663610	AMINI	CDS	10059139	10059413	.	+	0	AMIN002961
KB663610	AMINI	CDS	10059479	10059839	.	+	1	AMIN002961
KB663610	AMINI	CDS	10059913	10060155	.	+	0	AMIN002961
KB663610	AMINI	CDS	1006001	1006023	.	+	0	AMIN002214
KB663610	AMINI	CDS	10060465	10061169	.	-	0	AMIN002962
KB663610	AMINI	CDS	10061788	10062197	.	-	2	AMIN002963
KB663610	AMINI	CDS	1006188	1006668	.	+	1	AMIN002214
KB663610	AMINI	CDS	10062269	10062440	.	-	0	AMIN002963
KB663610	AMINI	CDS	10062507	10062620	.	-	0	AMIN002963
KB663610	AMINI	CDS	10063427	10064575	.	-	0	AMIN002964
KB663610	AMINI	CDS	10064654	10065514	.	-	0	AMIN002964
KB663610	AMINI	CDS	10065593	10065721	.	-	0	AMIN002964
KB663610	AMINI	CDS	10065966	10066076	.	-	0	AMIN002965
KB663610	AMINI	CDS	10067199	10067306	.	-	0	AMIN002965
KB663610	AMINI	CDS	10070213	10070890	.	+	0	AMIN002966
KB663610	AMINI	CDS	10071057	10071437	.	-	0	AMIN002967
KB663610	AMINI	CDS	10071509	10071925	.	-	0	AMIN002967
KB663610	AMINI	CDS	10072005	10072043	.	-	0	AMIN002967
KB663610	AMINI	CDS	10072878	10074218	.	+	0	AMIN002968
KB663610	AMINI	CDS	1007375	1009696	.	-	0	AMIN002215
KB663610	AMINI	CDS	10074292	10075803	.	+	0	AMIN002968
KB663610	AMINI	CDS	1009761	1009946	.	-	0	AMIN002215
KB663610	AMINI	CDS	1012318	1012488	.	-	0	AMIN002215
KB663610	AMINI	CDS	1012568	1012712	.	-	1	AMIN002215
KB663610	AMINI	CDS	1012811	1012833	.	-	0	AMIN002215
KB663610	AMINI	CDS	10168266	10168533	.	-	1	AMIN002969
KB663610	AMINI	CDS	10175754	10175761	.	-	0	AMIN002969
KB663610	AMINI	CDS	10176563	10176666	.	-	2	AMIN002970
KB663610	AMINI	CDS	10176751	10176879	.	-	2	AMIN002970
KB663610	AMINI	CDS	10176985	10177240	.	-	0	AMIN002970
KB663610	AMINI	CDS	10177561	10177760	.	-	2	AMIN002970
KB663610	AMINI	CDS	10177830	10179798	.	-	0	AMIN002970
KB663610	AMINI	CDS	10202151	10202240	.	-	0	AMIN002971
KB663610	AMINI	CDS	10202306	10203331	.	-	0	AMIN002971
KB663610	AMINI	CDS	10203398	10203574	.	-	0	AMIN002971
KB663610	AMINI	CDS	10203922	10203970	.	-	1	AMIN002971
KB663610	AMINI	CDS	10207126	10207208	.	-	0	AMIN002971
KB663610	AMINI	CDS	10209156	10209326	.	-	0	AMIN002971
KB663610	AMINI	CDS	10209841	10210251	.	-	0	AMIN002971
KB663610	AMINI	CDS	10210348	10210488	.	-	0	AMIN002971
KB663610	AMINI	CDS	10210548	10210589	.	-	0	AMIN002971
KB663610	AMINI	CDS	10220110	10220502	.	-	0	AMIN002972
KB663610	AMINI	CDS	10230473	10230966	.	+	0	AMIN002973
KB663610	AMINI	CDS	10231029	10231937	.	+	1	AMIN002973
KB663610	AMINI	CDS	10232010	10233308	.	+	1	AMIN002973
KB663610	AMINI	CDS	10233373	10234294	.	+	1	AMIN002973
KB663610	AMINI	CDS	10234403	10239433	.	+	0	AMIN002973
KB663610	AMINI	CDS	10239524	10240013	.	+	0	AMIN002973
KB663610	AMINI	CDS	10240566	10241293	.	+	2	AMIN002973
KB663610	AMINI	CDS	10244164	10244444	.	+	0	AMIN002974
KB663610	AMINI	CDS	10244450	10244954	.	+	1	AMIN002974
KB663610	AMINI	CDS	10245787	10245819	.	+	0	AMIN002974
KB663610	AMINI	CDS	10247672	10247685	.	+	0	AMIN002975
KB663610	AMINI	CDS	10248079	10248742	.	+	1	AMIN002975
KB663610	AMINI	CDS	10251632	10252265	.	-	1	AMIN002976
KB663610	AMINI	CDS	10252342	10252445	.	-	0	AMIN002976
KB663610	AMINI	CDS	10252510	10255048	.	-	1	AMIN002976
KB663610	AMINI	CDS	10255254	10255402	.	-	0	AMIN002976
KB663610	AMINI	CDS	10255503	10255574	.	-	0	AMIN002976
KB663610	AMINI	CDS	10258255	10258387	.	+	0	AMIN002977
KB663610	AMINI	CDS	10258463	10258698	.	+	2	AMIN002977
KB663610	AMINI	CDS	10258757	10259533	.	+	0	AMIN002977
KB663610	AMINI	CDS	10259643	10259783	.	+	0	AMIN002977
KB663610	AMINI	CDS	10261382	10261462	.	-	0	AMIN002978
KB663610	AMINI	CDS	10261538	10261672	.	-	0	AMIN002978
KB663610	AMINI	CDS	10261740	10261898	.	-	0	AMIN002978
KB663610	AMINI	CDS	10261980	10263702	.	-	1	AMIN002978
KB663610	AMINI	CDS	10266682	10266868	.	-	2	AMIN002978
KB663610	AMINI	CDS	10269095	10270295	.	-	0	AMIN002978
KB663610	AMINI	CDS	10270360	10270377	.	-	0	AMIN002978
KB663610	AMINI	CDS	10279974	10281477	.	+	0	AMIN002979
KB663610	AMINI	CDS	10281543	10281754	.	+	2	AMIN002979
KB663610	AMINI	CDS	10281889	10282239	.	+	0	AMIN002979
KB663610	AMINI	CDS	10282413	10282754	.	-	0	AMIN002980
KB663610	AMINI	CDS	10282839	10282921	.	-	2	AMIN002980
KB663610	AMINI	CDS	10282985	10283045	.	-	0	AMIN002980
KB663610	AMINI	CDS	1029212	1029337	.	+	0	AMIN002216
KB663610	AMINI	CDS	1029415	1029568	.	+	0	AMIN002216
KB663610	AMINI	CDS	1029650	1029781	.	+	2	AMIN002216
KB663610	AMINI	CDS	10306852	10309172	.	+	0	AMIN002981
KB663610	AMINI	CDS	10309252	10309780	.	+	1	AMIN002981
KB663610	AMINI	CDS	1031150	1031248	.	+	2	AMIN002216
KB663610	AMINI	CDS	10312473	10314356	.	+	0	AMIN002981
KB663610	AMINI	CDS	10314430	10314938	.	+	0	AMIN002981
KB663610	AMINI	CDS	10315012	10315119	.	+	1	AMIN002981
KB663610	AMINI	CDS	1031624	1031832	.	+	2	AMIN002216
KB663610	AMINI	CDS	10317060	10317135	.	+	1	AMIN002981
KB663610	AMINI	CDS	10317206	10317415	.	+	0	AMIN002981
KB663610	AMINI	CDS	10317487	10318077	.	+	0	AMIN002981
KB663610	AMINI	CDS	10319885	10321003	.	-	0	AMIN002982
KB663610	AMINI	CDS	1032085	1032256	.	+	0	AMIN002216
KB663610	AMINI	CDS	10321070	10321118	.	-	1	AMIN002982
KB663610	AMINI	CDS	10321187	10321212	.	-	0	AMIN002982
KB663610	AMINI	CDS	10322216	10322312	.	+	0	AMIN002983
KB663610	AMINI	CDS	10323276	10323488	.	+	2	AMIN002983
KB663610	AMINI	CDS	1032337	1032933	.	+	2	AMIN002216
KB663610	AMINI	CDS	10323561	10323834	.	+	2	AMIN002983
KB663610	AMINI	CDS	10323898	10324473	.	+	1	AMIN002983
KB663610	AMINI	CDS	10326906	10327051	.	+	1	AMIN002983
KB663610	AMINI	CDS	10328703	10328897	.	+	2	AMIN002983
KB663610	AMINI	CDS	10328983	10329501	.	+	2	AMIN002983
KB663610	AMINI	CDS	1032994	1033140	.	+	2	AMIN002216
KB663610	AMINI	CDS	10330783	10331144	.	+	2	AMIN002983
KB663610	AMINI	CDS	1033223	1033388	.	+	2	AMIN002216
KB663610	AMINI	CDS	10332353	10332781	.	-	0	AMIN002984
KB663610	AMINI	CDS	10333455	10333787	.	-	0	AMIN014267
KB663610	AMINI	CDS	1033469	1034054	.	+	1	AMIN002216
KB663610	AMINI	CDS	10335874	10335892	.	+	0	AMIN002985
KB663610	AMINI	CDS	10335980	10336195	.	+	2	AMIN002985
KB663610	AMINI	CDS	10336264	10336367	.	+	2	AMIN002985
KB663610	AMINI	CDS	10336432	10336495	.	+	0	AMIN002985
KB663610	AMINI	CDS	10336571	10336692	.	+	2	AMIN002985
KB663610	AMINI	CDS	10336783	10337073	.	-	0	AMIN002986
KB663610	AMINI	CDS	10337145	10337261	.	-	0	AMIN002986
KB663610	AMINI	CDS	10337337	10337928	.	-	1	AMIN002986
KB663610	AMINI	CDS	10338008	10338633	.	-	0	AMIN002986
KB663610	AMINI	CDS	10338707	10338821	.	-	1	AMIN002986
KB663610	AMINI	CDS	10338892	10339178	.	-	0	AMIN002986
KB663610	AMINI	CDS	10339790	10339834	.	+	0	AMIN015522
KB663610	AMINI	CDS	10339895	10340393	.	+	0	AMIN015522
KB663610	AMINI	CDS	10340462	10340892	.	+	2	AMIN015522
KB663610	AMINI	CDS	10340958	10341116	.	+	0	AMIN015522
KB663610	AMINI	CDS	10341304	10342048	.	+	0	AMIN015521
KB663610	AMINI	CDS	10342114	10342212	.	+	2	AMIN015521
KB663610	AMINI	CDS	10342277	10342353	.	+	2	AMIN015521
KB663610	AMINI	CDS	10342421	10342498	.	+	0	AMIN015521
KB663610	AMINI	CDS	10342577	10342669	.	+	0	AMIN015521
KB663610	AMINI	CDS	10342734	10342793	.	+	0	AMIN015521
KB663610	AMINI	CDS	10343055	10343760	.	+	0	AMIN002988
KB663610	AMINI	CDS	10343833	10343846	.	+	2	AMIN002988
KB663610	AMINI	CDS	10344232	10344381	.	+	0	AMIN002988
KB663610	AMINI	CDS	10344454	10344519	.	+	0	AMIN002988
KB663610	AMINI	CDS	10344516	10344636	.	-	1	AMIN002989
KB663610	AMINI	CDS	10344716	10344880	.	-	1	AMIN002989
KB663610	AMINI	CDS	10344948	10346671	.	-	0	AMIN002989
KB663610	AMINI	CDS	10363776	10363889	.	-	0	AMIN002990
KB663610	AMINI	CDS	10363976	10364514	.	-	2	AMIN002990
KB663610	AMINI	CDS	10364846	10365074	.	-	0	AMIN002990
KB663610	AMINI	CDS	10367871	10367999	.	-	0	AMIN002990
KB663610	AMINI	CDS	10371567	10371692	.	-	0	AMIN002991
KB663610	AMINI	CDS	10371784	10371938	.	-	2	AMIN002991
KB663610	AMINI	CDS	10372024	10372098	.	-	2	AMIN002991
KB663610	AMINI	CDS	10372176	10373600	.	-	2	AMIN002991
KB663610	AMINI	CDS	10374135	10374725	.	-	2	AMIN002991
KB663610	AMINI	CDS	10374795	10377495	.	-	0	AMIN002991
KB663610	AMINI	CDS	10377573	10377728	.	-	0	AMIN002991
KB663610	AMINI	CDS	10377796	10378428	.	-	0	AMIN002991
KB663610	AMINI	CDS	1037782	1037917	.	-	1	AMIN002217
KB663610	AMINI	CDS	10379257	10379400	.	-	0	AMIN014268
KB663610	AMINI	CDS	1037991	1038116	.	-	1	AMIN002217
KB663610	AMINI	CDS	1038185	1039325	.	-	2	AMIN002217
KB663610	AMINI	CDS	10382144	10383907	.	-	0	AMIN002992
KB663610	AMINI	CDS	10391337	10391498	.	+	0	AMIN002993
KB663610	AMINI	CDS	10391568	10391793	.	+	0	AMIN002993
KB663610	AMINI	CDS	10391862	10392043	.	+	2	AMIN002993
KB663610	AMINI	CDS	1039770	1039906	.	-	1	AMIN002217
KB663610	AMINI	CDS	1039973	1040095	.	-	1	AMIN002217
KB663610	AMINI	CDS	1040163	1040456	.	-	1	AMIN002217
KB663610	AMINI	CDS	1042699	1043017	.	-	2	AMIN002217
KB663610	AMINI	CDS	10427603	10429198	.	+	0	AMIN002994
KB663610	AMINI	CDS	10432204	10432312	.	+	0	AMIN002994
KB663610	AMINI	CDS	10435119	10435283	.	+	2	AMIN002994
KB663610	AMINI	CDS	10435363	10435427	.	+	2	AMIN002994
KB663610	AMINI	CDS	1044009	1044502	.	-	1	AMIN002217
KB663610	AMINI	CDS	10442174	10442370	.	+	0	AMIN002995
KB663610	AMINI	CDS	10443678	10444048	.	+	1	AMIN002995
KB663610	AMINI	CDS	10444113	10444838	.	+	2	AMIN002995
KB663610	AMINI	CDS	10444901	10445996	.	+	2	AMIN002995
KB663610	AMINI	CDS	1044567	1045497	.	-	2	AMIN002217
KB663610	AMINI	CDS	10446065	10447034	.	+	1	AMIN002995
KB663610	AMINI	CDS	10447104	10447148	.	+	0	AMIN002995
KB663610	AMINI	CDS	10447216	10447284	.	+	0	AMIN002995
KB663610	AMINI	CDS	10450816	10454463	.	-	0	AMIN002996
KB663610	AMINI	CDS	10454539	10455595	.	-	1	AMIN002996
KB663610	AMINI	CDS	1045578	1045773	.	-	0	AMIN002217
KB663610	AMINI	CDS	10456436	10456467	.	-	0	AMIN002996
KB663610	AMINI	CDS	10473371	10473436	.	+	0	AMIN002997
KB663610	AMINI	CDS	10473501	10474220	.	+	0	AMIN002997
KB663610	AMINI	CDS	10474281	10474454	.	+	0	AMIN002997
KB663610	AMINI	CDS	10474663	10474856	.	-	2	AMIN002998
KB663610	AMINI	CDS	10474918	10475184	.	-	2	AMIN002998
KB663610	AMINI	CDS	10475250	10476085	.	-	1	AMIN002998
KB663610	AMINI	CDS	10476184	10476260	.	-	0	AMIN002998
KB663610	AMINI	CDS	10489742	10490048	.	+	0	AMIN002999
KB663610	AMINI	CDS	10490133	10491064	.	+	2	AMIN002999
KB663610	AMINI	CDS	10494651	10494653	.	+	0	AMIN003000
KB663610	AMINI	CDS	10495010	10495049	.	+	0	AMIN003000
KB663610	AMINI	CDS	10496218	10496516	.	+	2	AMIN003000
KB663610	AMINI	CDS	10496882	10497052	.	+	0	AMIN003000
KB663610	AMINI	CDS	10500437	10500975	.	-	2	AMIN003001
KB663610	AMINI	CDS	10501043	10501591	.	-	2	AMIN003001
KB663610	AMINI	CDS	10501988	10502018	.	-	0	AMIN003001
KB663610	AMINI	CDS	10502738	10502761	.	+	0	AMIN003002
KB663610	AMINI	CDS	10502825	10502971	.	+	0	AMIN003002
KB663610	AMINI	CDS	10503053	10503172	.	+	0	AMIN003002
KB663610	AMINI	CDS	10503284	10504249	.	-	0	AMIN003003
KB663610	AMINI	CDS	1050375	1050902	.	-	0	AMIN002218
KB663610	AMINI	CDS	10505770	10507302	.	-	0	AMIN003004
KB663610	AMINI	CDS	10507900	10508001	.	-	0	AMIN003004
KB663610	AMINI	CDS	10508963	10509085	.	-	0	AMIN003005
KB663610	AMINI	CDS	1050985	1051407	.	-	0	AMIN002218
KB663610	AMINI	CDS	10511043	10511486	.	-	0	AMIN003005
KB663610	AMINI	CDS	10511569	10511634	.	-	0	AMIN003005
KB663610	AMINI	CDS	10512218	10512787	.	+	0	AMIN003006
KB663610	AMINI	CDS	10512854	10513017	.	+	0	AMIN003006
KB663610	AMINI	CDS	10513083	10513559	.	+	1	AMIN003006
KB663610	AMINI	CDS	10513634	10513812	.	+	1	AMIN003006
KB663610	AMINI	CDS	10513867	10514807	.	+	2	AMIN003006
KB663610	AMINI	CDS	10516737	10519101	.	-	1	AMIN003007
KB663610	AMINI	CDS	10519176	10519632	.	-	2	AMIN003007
KB663610	AMINI	CDS	10520192	10520489	.	-	0	AMIN003007
KB663610	AMINI	CDS	10521493	10521945	.	-	0	AMIN003008
KB663610	AMINI	CDS	10522022	10522270	.	-	0	AMIN003008
KB663610	AMINI	CDS	10523983	10524081	.	+	0	AMIN014269
KB663610	AMINI	CDS	1052462	1052479	.	-	0	AMIN002218
KB663610	AMINI	CDS	10542220	10542323	.	+	0	AMIN003009
KB663610	AMINI	CDS	10542914	10542994	.	+	1	AMIN003009
KB663610	AMINI	CDS	10543192	10544241	.	+	1	AMIN003009
KB663610	AMINI	CDS	10544363	10544576	.	+	1	AMIN003009
KB663610	AMINI	CDS	10544681	10546600	.	+	0	AMIN003009
KB663610	AMINI	CDS	10551714	10551773	.	+	0	AMIN014270
KB663610	AMINI	CDS	10552273	10552431	.	+	0	AMIN003010
KB663610	AMINI	CDS	10552739	10552801	.	+	0	AMIN003010
KB663610	AMINI	CDS	10560445	10561024	.	+	0	AMIN003011
KB663610	AMINI	CDS	10561096	10561388	.	+	2	AMIN003011
KB663610	AMINI	CDS	10561466	10561630	.	+	0	AMIN003011
KB663610	AMINI	CDS	10562703	10562786	.	+	0	AMIN003011
KB663610	AMINI	CDS	10562861	10563136	.	+	0	AMIN003011
KB663610	AMINI	CDS	10564050	10564202	.	+	0	AMIN003011
KB663610	AMINI	CDS	10564280	10564386	.	+	0	AMIN003011
KB663610	AMINI	CDS	10565259	10565699	.	+	1	AMIN003011
KB663610	AMINI	CDS	10565770	10565869	.	+	1	AMIN003011
KB663610	AMINI	CDS	10567734	10567738	.	+	0	AMIN003012
KB663610	AMINI	CDS	10570533	10571076	.	+	1	AMIN003012
KB663610	AMINI	CDS	10606282	10607808	.	+	0	AMIN003013
KB663610	AMINI	CDS	10631014	10631095	.	+	0	AMIN003014
KB663610	AMINI	CDS	10631894	10633413	.	+	2	AMIN003014
KB663610	AMINI	CDS	1063211	1063309	.	+	0	AMIN002219
KB663610	AMINI	CDS	1065645	1066169	.	+	0	AMIN002219
KB663610	AMINI	CDS	1067116	1067286	.	+	0	AMIN002219
KB663610	AMINI	CDS	1067365	1067379	.	+	0	AMIN002219
KB663610	AMINI	CDS	10676125	10679160	.	+	0	AMIN003015
KB663610	AMINI	CDS	10679226	10679416	.	+	0	AMIN003015
KB663610	AMINI	CDS	10679524	10679823	.	+	1	AMIN003015
KB663610	AMINI	CDS	1068000	1068023	.	+	0	AMIN002220
KB663610	AMINI	CDS	10680279	10680432	.	+	1	AMIN003015
KB663610	AMINI	CDS	10681798	10681810	.	-	1	AMIN003016
KB663610	AMINI	CDS	10684424	10686251	.	-	2	AMIN003016
KB663610	AMINI	CDS	10686801	10686863	.	-	2	AMIN003016
KB663610	AMINI	CDS	10688247	10688701	.	-	1	AMIN003016
KB663610	AMINI	CDS	10688766	10689256	.	-	0	AMIN003016
KB663610	AMINI	CDS	1069055	1069108	.	+	0	AMIN002220
KB663610	AMINI	CDS	10691847	10692335	.	+	0	AMIN003017
KB663610	AMINI	CDS	10699460	10700329	.	-	0	AMIN003018
KB663610	AMINI	CDS	10700422	10700663	.	-	2	AMIN003019
KB663610	AMINI	CDS	10703983	10704028	.	-	0	AMIN003019
KB663610	AMINI	CDS	10704042	10704149	.	-	0	AMIN003020
KB663610	AMINI	CDS	10704230	10704429	.	-	2	AMIN003020
KB663610	AMINI	CDS	10704499	10704922	.	-	0	AMIN003020
KB663610	AMINI	CDS	10705021	10705270	.	-	1	AMIN003020
KB663610	AMINI	CDS	10705348	10705592	.	-	0	AMIN003020
KB663610	AMINI	CDS	10705660	10705839	.	-	0	AMIN003020
KB663610	AMINI	CDS	10707333	10707389	.	-	0	AMIN003020
KB663610	AMINI	CDS	10708178	10708279	.	-	0	AMIN003020
KB663610	AMINI	CDS	10708346	10708549	.	-	0	AMIN003020
KB663610	AMINI	CDS	10709331	10709342	.	-	0	AMIN003020
KB663610	AMINI	CDS	1071423	1072048	.	+	0	AMIN002220
KB663610	AMINI	CDS	1072114	1072968	.	+	1	AMIN002220
KB663610	AMINI	CDS	10749239	10749286	.	-	0	AMIN003021
KB663610	AMINI	CDS	10749349	10749594	.	-	0	AMIN003021
KB663610	AMINI	CDS	10749662	10749761	.	-	1	AMIN003021
KB663610	AMINI	CDS	10749819	10750591	.	-	0	AMIN003021
KB663610	AMINI	CDS	1075723	1075876	.	+	1	AMIN002220
KB663610	AMINI	CDS	1076899	1078381	.	+	0	AMIN002220
KB663610	AMINI	CDS	1078445	1078596	.	+	2	AMIN002220
KB663610	AMINI	CDS	1078670	1078876	.	+	0	AMIN002220
KB663610	AMINI	CDS	1080218	1080300	.	-	2	AMIN002221
KB663610	AMINI	CDS	1080372	1082499	.	-	0	AMIN002221
KB663610	AMINI	CDS	1083692	1084750	.	-	0	AMIN002221
KB663610	AMINI	CDS	1084825	1085471	.	-	2	AMIN002221
KB663610	AMINI	CDS	1085552	1086146	.	-	0	AMIN002221
KB663610	AMINI	CDS	1087232	1087731	.	+	0	AMIN002222
KB663610	AMINI	CDS	1087803	1088001	.	+	1	AMIN002222
KB663610	AMINI	CDS	1088064	1088248	.	+	0	AMIN002222
KB663610	AMINI	CDS	1088313	1088471	.	+	1	AMIN002222
KB663610	AMINI	CDS	1089192	1089390	.	+	1	AMIN002222
KB663610	AMINI	CDS	1089454	1089791	.	+	0	AMIN002222
KB663610	AMINI	CDS	1089870	1090076	.	+	1	AMIN002222
KB663610	AMINI	CDS	10904454	10904978	.	-	0	AMIN003022
KB663610	AMINI	CDS	1090459	1090547	.	+	1	AMIN002222
KB663610	AMINI	CDS	10905055	10905105	.	-	0	AMIN003022
KB663610	AMINI	CDS	1090867	1091153	.	+	2	AMIN002222
KB663610	AMINI	CDS	1091235	1091566	.	+	0	AMIN002222
KB663610	AMINI	CDS	1091631	1091829	.	+	1	AMIN002222
KB663610	AMINI	CDS	10918003	10918317	.	+	0	AMIN003023
KB663610	AMINI	CDS	10919159	10919519	.	+	0	AMIN003023
KB663610	AMINI	CDS	10919606	10919824	.	+	2	AMIN003023
KB663610	AMINI	CDS	10919904	10920090	.	+	2	AMIN003023
KB663610	AMINI	CDS	10920162	10920798	.	+	1	AMIN003023
KB663610	AMINI	CDS	10920865	10921104	.	+	0	AMIN003023
KB663610	AMINI	CDS	10921184	10921369	.	+	0	AMIN003023
KB663610	AMINI	CDS	1092330	1092522	.	-	1	AMIN002223
KB663610	AMINI	CDS	10924641	10924874	.	+	0	AMIN003024
KB663610	AMINI	CDS	10924939	10925129	.	+	0	AMIN003024
KB663610	AMINI	CDS	1092575	1092909	.	-	0	AMIN002223
KB663610	AMINI	CDS	10925966	10926518	.	+	1	AMIN003024
KB663610	AMINI	CDS	10926596	10927051	.	+	0	AMIN003024
KB663610	AMINI	CDS	10927942	10928248	.	-	1	AMIN003025
KB663610	AMINI	CDS	10928577	10928677	.	-	0	AMIN003025
KB663610	AMINI	CDS	1092969	1093315	.	-	2	AMIN002223
KB663610	AMINI	CDS	10932108	10932290	.	+	0	AMIN003026
KB663610	AMINI	CDS	10934623	10934733	.	+	0	AMIN003026
KB663610	AMINI	CDS	10934837	10935304	.	+	0	AMIN003026
KB663610	AMINI	CDS	10935384	10935539	.	+	0	AMIN003026
KB663610	AMINI	CDS	1093638	1093783	.	-	1	AMIN002223
KB663610	AMINI	CDS	10937426	10939165	.	-	0	AMIN003027
KB663610	AMINI	CDS	1093871	1094205	.	-	0	AMIN002223
KB663610	AMINI	CDS	1094283	1094680	.	-	2	AMIN002223
KB663610	AMINI	CDS	10952991	10953121	.	+	0	AMIN003028
KB663610	AMINI	CDS	10953187	10953525	.	+	1	AMIN003028
KB663610	AMINI	CDS	10953629	10955116	.	+	1	AMIN003028
KB663610	AMINI	CDS	10955188	10955488	.	+	1	AMIN003028
KB663610	AMINI	CDS	10956148	10956417	.	+	0	AMIN003028
KB663610	AMINI	CDS	10956750	10956938	.	+	0	AMIN003028
KB663610	AMINI	CDS	10957012	10957182	.	+	0	AMIN003028
KB663610	AMINI	CDS	1096660	1096688	.	+	0	AMIN002224
KB663610	AMINI	CDS	1097293	1097575	.	+	1	AMIN002224
KB663610	AMINI	CDS	1097649	1098001	.	+	0	AMIN002224
KB663610	AMINI	CDS	1098065	1098237	.	+	1	AMIN002224
KB663610	AMINI	CDS	10987518	10987604	.	+	0	AMIN014271
KB663610	AMINI	CDS	1099072	1099256	.	-	1	AMIN002223
KB663610	AMINI	CDS	1099330	1099673	.	-	0	AMIN002223
KB663610	AMINI	CDS	1099762	1100080	.	-	1	AMIN002223
KB663610	AMINI	CDS	1100389	1100408	.	-	0	AMIN002223
KB663610	AMINI	CDS	1102159	1102706	.	+	2	AMIN002224
KB663610	AMINI	CDS	1102789	1102889	.	+	0	AMIN002224
KB663610	AMINI	CDS	1102966	1103143	.	+	1	AMIN002224
KB663610	AMINI	CDS	1104594	1104608	.	+	0	AMIN002224
KB663610	AMINI	CDS	1106216	1106524	.	+	0	AMIN002225
KB663610	AMINI	CDS	1106597	1106827	.	+	0	AMIN002225
KB663610	AMINI	CDS	1106897	1107000	.	+	0	AMIN002225
KB663610	AMINI	CDS	1107073	1107265	.	+	1	AMIN002225
KB663610	AMINI	CDS	11089279	11090223	.	-	0	AMIN003029
KB663610	AMINI	CDS	11091045	11092154	.	-	0	AMIN003029
KB663610	AMINI	CDS	11173429	11173433	.	+	0	AMIN003030
KB663610	AMINI	CDS	11176509	11176822	.	+	1	AMIN003030
KB663610	AMINI	CDS	11180280	11180467	.	+	2	AMIN003030
KB663610	AMINI	CDS	11227895	11228000	.	+	0	AMIN003031
KB663610	AMINI	CDS	11228690	11228865	.	+	2	AMIN003031
KB663610	AMINI	CDS	11228935	11232369	.	+	0	AMIN003031
KB663610	AMINI	CDS	11232433	11232655	.	+	0	AMIN003031
KB663610	AMINI	CDS	11233616	11234283	.	+	2	AMIN003031
KB663610	AMINI	CDS	11234365	11234550	.	+	0	AMIN003031
KB663610	AMINI	CDS	11234636	11234797	.	+	0	AMIN003031
KB663610	AMINI	CDS	11234873	11235292	.	+	0	AMIN003031
KB663610	AMINI	CDS	11238274	11238999	.	-	0	AMIN003032
KB663610	AMINI	CDS	11239372	11239449	.	+	0	AMIN003033
KB663610	AMINI	CDS	11239526	11240371	.	+	0	AMIN003033
KB663610	AMINI	CDS	11240553	11240862	.	-	1	AMIN003034
KB663610	AMINI	CDS	11240922	11242657	.	-	0	AMIN003034
KB663610	AMINI	CDS	11242721	11242822	.	-	0	AMIN003034
KB663610	AMINI	CDS	11244352	11244666	.	+	0	AMIN003035
KB663610	AMINI	CDS	11244745	11245137	.	+	0	AMIN003035
KB663610	AMINI	CDS	11245209	11245463	.	+	0	AMIN003035
KB663610	AMINI	CDS	11245528	11245808	.	+	0	AMIN003035
KB663610	AMINI	CDS	11245873	11246164	.	+	1	AMIN003035
KB663610	AMINI	CDS	11246235	11246347	.	+	0	AMIN003035
KB663610	AMINI	CDS	11246421	11246712	.	+	1	AMIN003035
KB663610	AMINI	CDS	11273188	11274267	.	-	0	AMIN003036
KB663610	AMINI	CDS	11274337	11274644	.	-	2	AMIN003036
KB663610	AMINI	CDS	1127670	1127864	.	-	0	AMIN002226
KB663610	AMINI	CDS	11277345	11277775	.	-	1	AMIN003036
KB663610	AMINI	CDS	11277902	11279151	.	-	0	AMIN003036
KB663610	AMINI	CDS	11280517	11280717	.	-	0	AMIN003036
KB663610	AMINI	CDS	11282117	11282390	.	-	1	AMIN003036
KB663610	AMINI	CDS	11282471	11282785	.	-	1	AMIN003036
KB663610	AMINI	CDS	11282927	11283327	.	-	0	AMIN003036
KB663610	AMINI	CDS	11283393	11283546	.	-	1	AMIN003036
KB663610	AMINI	CDS	11284715	11284845	.	-	0	AMIN003036
KB663610	AMINI	CDS	11284919	11285071	.	-	0	AMIN003036
KB663610	AMINI	CDS	11285140	11285280	.	-	0	AMIN003036
KB663610	AMINI	CDS	11285356	11285664	.	-	0	AMIN003036
KB663610	AMINI	CDS	11285748	11285825	.	-	0	AMIN003036
KB663610	AMINI	CDS	11291173	11291860	.	-	1	AMIN003037
KB663610	AMINI	CDS	11292957	11293321	.	-	0	AMIN003037
KB663610	AMINI	CDS	11322583	11322810	.	+	0	AMIN003038
KB663610	AMINI	CDS	11322929	11323108	.	+	0	AMIN003038
KB663610	AMINI	CDS	11374380	11375009	.	+	0	AMIN003039
KB663610	AMINI	CDS	11375111	11376430	.	+	0	AMIN003039
KB663610	AMINI	CDS	11377995	11380070	.	+	0	AMIN014272
KB663610	AMINI	CDS	11381491	11381707	.	-	1	AMIN003040
KB663610	AMINI	CDS	11381715	11382101	.	-	1	AMIN003040
KB663610	AMINI	CDS	11382188	11382744	.	-	0	AMIN003040
KB663610	AMINI	CDS	11394735	11394828	.	-	1	AMIN003041
KB663610	AMINI	CDS	1139609	1139776	.	-	0	AMIN002226
KB663610	AMINI	CDS	11396181	11396194	.	-	0	AMIN003041
KB663610	AMINI	CDS	11405697	11405978	.	-	0	AMIN003042
KB663610	AMINI	CDS	11408129	11408194	.	-	0	AMIN003042
KB663610	AMINI	CDS	11408326	11408509	.	-	1	AMIN003043
KB663610	AMINI	CDS	11408577	11408779	.	-	0	AMIN003043
KB663610	AMINI	CDS	11412914	11413207	.	+	0	AMIN003044
KB663610	AMINI	CDS	11413285	11413529	.	+	0	AMIN003044
KB663610	AMINI	CDS	11413377	11413555	.	-	2	AMIN003045
KB663610	AMINI	CDS	11413600	11413825	.	+	1	AMIN003044
KB663610	AMINI	CDS	11415823	11415976	.	-	0	AMIN003045
KB663610	AMINI	CDS	11415914	11416213	.	+	0	AMIN003044
KB663610	AMINI	CDS	11416288	11416532	.	+	0	AMIN003044
KB663610	AMINI	CDS	11416605	11416848	.	+	1	AMIN003044
KB663610	AMINI	CDS	11419594	11419720	.	-	1	AMIN003045
KB663610	AMINI	CDS	11422151	11422232	.	-	2	AMIN003045
KB663610	AMINI	CDS	11425886	11425953	.	-	1	AMIN003045
KB663610	AMINI	CDS	11436213	11436268	.	-	0	AMIN003045
KB663610	AMINI	CDS	11446320	11446396	.	-	2	AMIN003045
KB663610	AMINI	CDS	11450981	11451017	.	-	0	AMIN003045
KB663610	AMINI	CDS	11458938	11459226	.	-	1	AMIN003046
KB663610	AMINI	CDS	11459339	11459583	.	-	0	AMIN003046
KB663610	AMINI	CDS	11460326	11460685	.	-	0	AMIN003046
KB663610	AMINI	CDS	11469371	11469479	.	-	1	AMIN003047
KB663610	AMINI	CDS	11470187	11470319	.	-	2	AMIN003047
KB663610	AMINI	CDS	11470734	11470835	.	-	2	AMIN003047
KB663610	AMINI	CDS	11471366	11471531	.	-	0	AMIN003047
KB663610	AMINI	CDS	11471621	11471958	.	-	2	AMIN003047
KB663610	AMINI	CDS	11472021	11472054	.	-	0	AMIN003047
KB663610	AMINI	CDS	11482986	11483237	.	-	0	AMIN003048
KB663610	AMINI	CDS	11483358	11483474	.	-	0	AMIN003048
KB663610	AMINI	CDS	11483847	11483921	.	-	0	AMIN003048
KB663610	AMINI	CDS	1149462	1149511	.	-	2	AMIN002226
KB663610	AMINI	CDS	1150427	1150469	.	-	0	AMIN002226
KB663610	AMINI	CDS	1152415	1152495	.	-	0	AMIN002227
KB663610	AMINI	CDS	1154320	1154417	.	-	2	AMIN002227
KB663610	AMINI	CDS	11553925	11554255	.	+	0	AMIN003049
KB663610	AMINI	CDS	11554314	11554935	.	+	2	AMIN003049
KB663610	AMINI	CDS	11555002	11555162	.	+	1	AMIN003049
KB663610	AMINI	CDS	11555338	11555507	.	+	2	AMIN003049
KB663610	AMINI	CDS	11556774	11556872	.	-	0	AMIN003050
KB663610	AMINI	CDS	11556951	11557356	.	-	1	AMIN003050
KB663610	AMINI	CDS	11557431	11557600	.	-	0	AMIN003050
KB663610	AMINI	CDS	11558615	11558713	.	-	0	AMIN003051
KB663610	AMINI	CDS	11558778	11558897	.	-	0	AMIN003051
KB663610	AMINI	CDS	11558973	11559258	.	-	1	AMIN003051
KB663610	AMINI	CDS	11559334	11559509	.	-	0	AMIN003051
KB663610	AMINI	CDS	1156097	1156354	.	-	2	AMIN002227
KB663610	AMINI	CDS	1156458	1156668	.	-	0	AMIN002227
KB663610	AMINI	CDS	1156748	1156893	.	-	2	AMIN002227
KB663610	AMINI	CDS	1157669	1157729	.	-	0	AMIN002227
KB663610	AMINI	CDS	11589440	11589447	.	+	0	AMIN003052
KB663610	AMINI	CDS	11589865	11589932	.	+	1	AMIN003052
KB663610	AMINI	CDS	11590017	11590347	.	+	2	AMIN003052
KB663610	AMINI	CDS	11590697	11591654	.	+	1	AMIN003052
KB663610	AMINI	CDS	11591719	11591917	.	+	0	AMIN003052
KB663610	AMINI	CDS	11592209	11592329	.	+	2	AMIN003052
KB663610	AMINI	CDS	11592409	11592652	.	+	1	AMIN003052
KB663610	AMINI	CDS	11592715	11593347	.	+	0	AMIN003052
KB663610	AMINI	CDS	11594661	11594872	.	-	2	AMIN003053
KB663610	AMINI	CDS	11594981	11595059	.	-	0	AMIN003053
KB663610	AMINI	CDS	11595168	11595170	.	-	0	AMIN003053
KB663610	AMINI	CDS	11596895	11597061	.	+	0	AMIN003054
KB663610	AMINI	CDS	11597389	11597472	.	+	1	AMIN003054
KB663610	AMINI	CDS	11598612	11598800	.	+	1	AMIN003054
KB663610	AMINI	CDS	11599049	11599145	.	+	1	AMIN003054
KB663610	AMINI	CDS	11599214	11600812	.	+	0	AMIN003054
KB663610	AMINI	CDS	11601411	11601425	.	+	0	AMIN003055
KB663610	AMINI	CDS	11601604	11601957	.	+	0	AMIN003055
KB663610	AMINI	CDS	11613941	11614008	.	-	2	AMIN014273
KB663610	AMINI	CDS	11614098	11614212	.	-	0	AMIN014273
KB663610	AMINI	CDS	11646124	11647398	.	-	0	AMIN003056
KB663610	AMINI	CDS	11659451	11660053	.	-	0	AMIN003057
KB663610	AMINI	CDS	11660115	11660294	.	-	0	AMIN003057
KB663610	AMINI	CDS	11660375	11660488	.	-	0	AMIN003057
KB663610	AMINI	CDS	11667993	11668113	.	-	1	AMIN003058
KB663610	AMINI	CDS	11668363	11668943	.	-	0	AMIN003058
KB663610	AMINI	CDS	11669026	11669205	.	-	0	AMIN003058
KB663610	AMINI	CDS	11669280	11669636	.	-	0	AMIN003058
KB663610	AMINI	CDS	11682509	11682515	.	+	0	AMIN003059
KB663610	AMINI	CDS	11685370	11685622	.	+	2	AMIN003059
KB663610	AMINI	CDS	11685689	11685815	.	+	1	AMIN003059
KB663610	AMINI	CDS	11685873	11686055	.	+	0	AMIN003059
KB663610	AMINI	CDS	11686131	11686205	.	+	0	AMIN003059
KB663610	AMINI	CDS	11686500	11686672	.	+	0	AMIN003059
KB663610	AMINI	CDS	11687737	11688140	.	+	1	AMIN003059
KB663610	AMINI	CDS	11688205	11688463	.	+	2	AMIN003059
KB663610	AMINI	CDS	11688552	11688678	.	+	1	AMIN003059
KB663610	AMINI	CDS	11688742	11688912	.	+	0	AMIN003059
KB663610	AMINI	CDS	11688987	11689579	.	+	0	AMIN003059
KB663610	AMINI	CDS	11690456	11690796	.	+	1	AMIN003059
KB663610	AMINI	CDS	11690874	11691129	.	+	2	AMIN003059
KB663610	AMINI	CDS	11691192	11691318	.	+	1	AMIN003059
KB663610	AMINI	CDS	11691387	11691536	.	+	0	AMIN003059
KB663610	AMINI	CDS	11691601	11692191	.	+	0	AMIN003059
KB663610	AMINI	CDS	11692276	11692479	.	-	0	AMIN003060
KB663610	AMINI	CDS	11692541	11693641	.	-	0	AMIN003060
KB663610	AMINI	CDS	11693702	11693765	.	-	1	AMIN003060
KB663610	AMINI	CDS	11695226	11695800	.	-	0	AMIN003060
KB663610	AMINI	CDS	11695880	11696116	.	-	0	AMIN003060
KB663610	AMINI	CDS	11696190	11696316	.	-	1	AMIN003060
KB663610	AMINI	CDS	11696804	11697059	.	-	2	AMIN003060
KB663610	AMINI	CDS	11698733	11699075	.	-	0	AMIN003060
KB663610	AMINI	CDS	11699119	11699301	.	-	0	AMIN003061
KB663610	AMINI	CDS	11699388	11699418	.	-	1	AMIN003061
KB663610	AMINI	CDS	11702550	11703249	.	+	0	AMIN003062
KB663610	AMINI	CDS	11702610	11702746	.	-	0	AMIN003061
KB663610	AMINI	CDS	11707605	11708869	.	+	2	AMIN003062
KB663610	AMINI	CDS	11740919	11742020	.	-	1	AMIN003063
KB663610	AMINI	CDS	11742241	11743293	.	-	1	AMIN003063
KB663610	AMINI	CDS	11743353	11743372	.	-	0	AMIN003063
KB663610	AMINI	CDS	11754644	11754891	.	+	0	AMIN003064
KB663610	AMINI	CDS	11754978	11755161	.	+	1	AMIN003064
KB663610	AMINI	CDS	11755236	11755554	.	+	0	AMIN003064
KB663610	AMINI	CDS	11755632	11756116	.	+	2	AMIN003064
KB663610	AMINI	CDS	11756744	11757111	.	+	0	AMIN003064
KB663610	AMINI	CDS	11757174	11758116	.	+	1	AMIN003064
KB663610	AMINI	CDS	11760348	11760687	.	+	0	AMIN003065
KB663610	AMINI	CDS	11760767	11761023	.	+	2	AMIN003065
KB663610	AMINI	CDS	11761082	11761351	.	+	0	AMIN003065
KB663610	AMINI	CDS	11764856	11765196	.	-	2	AMIN003066
KB663610	AMINI	CDS	11765279	11765847	.	-	1	AMIN003066
KB663610	AMINI	CDS	11765927	11765996	.	-	2	AMIN003066
KB663610	AMINI	CDS	11766056	11766605	.	-	0	AMIN003066
KB663610	AMINI	CDS	11777395	11777407	.	+	0	AMIN003067
KB663610	AMINI	CDS	11777550	11777621	.	-	0	AMIN014274
KB663610	AMINI	CDS	11779615	11779788	.	+	2	AMIN003067
KB663610	AMINI	CDS	11780358	11780552	.	+	2	AMIN003067
KB663610	AMINI	CDS	11780618	11780803	.	+	2	AMIN003067
KB663610	AMINI	CDS	11780865	11781482	.	+	2	AMIN003067
KB663610	AMINI	CDS	11781540	11781895	.	+	2	AMIN003067
KB663610	AMINI	CDS	11783107	11783661	.	-	0	AMIN003068
KB663610	AMINI	CDS	11783731	11783841	.	-	0	AMIN003068
KB663610	AMINI	CDS	11784303	11784443	.	-	0	AMIN003068
KB663610	AMINI	CDS	11784504	11784634	.	-	2	AMIN003068
KB663610	AMINI	CDS	11784914	11784986	.	-	0	AMIN003068
KB663610	AMINI	CDS	11785074	11785250	.	-	0	AMIN003068
KB663610	AMINI	CDS	11787178	11787996	.	-	0	AMIN003068
KB663610	AMINI	CDS	11793861	11793878	.	-	0	AMIN003069
KB663610	AMINI	CDS	11793938	11794192	.	-	0	AMIN003069
KB663610	AMINI	CDS	1180961	1181098	.	-	0	AMIN002228
KB663610	AMINI	CDS	1181221	1181758	.	-	1	AMIN002228
KB663610	AMINI	CDS	11814666	11816750	.	-	0	AMIN003070
KB663610	AMINI	CDS	1181828	1183972	.	-	1	AMIN002228
KB663610	AMINI	CDS	11825996	11826437	.	-	1	AMIN003071
KB663610	AMINI	CDS	11826511	11826611	.	-	0	AMIN003071
KB663610	AMINI	CDS	11826692	11826822	.	-	2	AMIN003071
KB663610	AMINI	CDS	11827465	11828784	.	-	2	AMIN003071
KB663610	AMINI	CDS	11828859	11828877	.	-	0	AMIN003071
KB663610	AMINI	CDS	1184006	1184104	.	-	1	AMIN002228
KB663610	AMINI	CDS	1184186	1184642	.	-	2	AMIN002228
KB663610	AMINI	CDS	1184781	1184914	.	-	1	AMIN002228
KB663610	AMINI	CDS	1185029	1185066	.	-	0	AMIN002228
KB663610	AMINI	CDS	1185199	1185207	.	-	0	AMIN002228
KB663610	AMINI	CDS	11864747	11865193	.	-	0	AMIN003072
KB663610	AMINI	CDS	11865276	11865444	.	-	1	AMIN003072
KB663610	AMINI	CDS	11865506	11865744	.	-	0	AMIN003072
KB663610	AMINI	CDS	11865556	11865728	.	+	0	AMIN014275
KB663610	AMINI	CDS	11865816	11865912	.	+	1	AMIN014275
KB663610	AMINI	CDS	11865835	11865871	.	-	1	AMIN003072
KB663610	AMINI	CDS	11867695	11867804	.	-	0	AMIN003072
KB663610	AMINI	CDS	11867874	11868760	.	-	2	AMIN003072
KB663610	AMINI	CDS	11868874	11868946	.	-	0	AMIN003072
KB663610	AMINI	CDS	11869681	11869737	.	+	0	AMIN003073
KB663610	AMINI	CDS	11869935	11870768	.	+	0	AMIN003073
KB663610	AMINI	CDS	11870832	11871018	.	+	0	AMIN003073
KB663610	AMINI	CDS	11871100	11871175	.	+	2	AMIN003073
KB663610	AMINI	CDS	11873110	11873134	.	+	1	AMIN003073
KB663610	AMINI	CDS	11877986	11878333	.	+	0	AMIN014276
KB663610	AMINI	CDS	11897068	11897073	.	-	0	AMIN003074
KB663610	AMINI	CDS	11897453	11898217	.	-	0	AMIN003074
KB663610	AMINI	CDS	11938660	11939166	.	-	0	AMIN003075
KB663610	AMINI	CDS	11939865	11940302	.	-	0	AMIN003075
KB663610	AMINI	CDS	11941307	11941744	.	-	0	AMIN003075
KB663610	AMINI	CDS	11941866	11941883	.	-	0	AMIN003075
KB663610	AMINI	CDS	11942566	11943042	.	-	0	AMIN003076
KB663610	AMINI	CDS	11943968	11944369	.	-	0	AMIN003076
KB663610	AMINI	CDS	11945215	11945659	.	-	1	AMIN003076
KB663610	AMINI	CDS	11945806	11945813	.	-	0	AMIN003076
KB663610	AMINI	CDS	11958027	11958992	.	-	0	AMIN003077
KB663610	AMINI	CDS	11959288	11960087	.	-	2	AMIN003078
KB663610	AMINI	CDS	11960484	11961042	.	-	0	AMIN003078
KB663610	AMINI	CDS	11964186	11964671	.	+	0	AMIN003079
KB663610	AMINI	CDS	12007337	12007387	.	+	0	AMIN003080
KB663610	AMINI	CDS	12007815	12007934	.	+	0	AMIN003080
KB663610	AMINI	CDS	12012225	12012347	.	+	0	AMIN003080
KB663610	AMINI	CDS	12035703	12035724	.	+	0	AMIN003081
KB663610	AMINI	CDS	12035909	12036135	.	+	2	AMIN003081
KB663610	AMINI	CDS	12036232	12036505	.	+	0	AMIN003081
KB663610	AMINI	CDS	12036624	12036846	.	+	2	AMIN003081
KB663610	AMINI	CDS	12036914	12037246	.	+	1	AMIN003081
KB663610	AMINI	CDS	12037307	12037525	.	+	1	AMIN003081
KB663610	AMINI	CDS	12037591	12037735	.	+	1	AMIN003081
KB663610	AMINI	CDS	12037811	12038020	.	+	0	AMIN003081
KB663610	AMINI	CDS	12038127	12038325	.	+	0	AMIN003081
KB663610	AMINI	CDS	12041627	12042034	.	+	2	AMIN003081
KB663610	AMINI	CDS	12043076	12043113	.	+	2	AMIN003081
KB663610	AMINI	CDS	12043145	12043255	.	-	0	AMIN014277
KB663610	AMINI	CDS	12053005	12053121	.	+	0	AMIN003082
KB663610	AMINI	CDS	12053518	12053709	.	+	0	AMIN003082
KB663610	AMINI	CDS	12064530	12064593	.	+	0	AMIN003083
KB663610	AMINI	CDS	12064671	12065536	.	+	2	AMIN003083
KB663610	AMINI	CDS	12065611	12065772	.	+	0	AMIN003083
KB663610	AMINI	CDS	12066894	12067513	.	-	2	AMIN003084
KB663610	AMINI	CDS	12067586	12067783	.	-	2	AMIN003084
KB663610	AMINI	CDS	12068077	12068245	.	-	0	AMIN003084
KB663610	AMINI	CDS	12068310	12068971	.	-	2	AMIN003084
KB663610	AMINI	CDS	12069035	12070441	.	-	2	AMIN003084
KB663610	AMINI	CDS	12071504	12071855	.	-	0	AMIN003084
KB663610	AMINI	CDS	12073134	12074875	.	-	2	AMIN003085
KB663610	AMINI	CDS	12074962	12075079	.	-	0	AMIN003085
KB663610	AMINI	CDS	12075468	12075563	.	+	0	AMIN003086
KB663610	AMINI	CDS	12075852	12077398	.	+	0	AMIN003086
KB663610	AMINI	CDS	12077493	12077727	.	+	1	AMIN003086
KB663610	AMINI	CDS	12077796	12077846	.	+	0	AMIN003086
KB663610	AMINI	CDS	12079205	12080035	.	-	0	AMIN003087
KB663610	AMINI	CDS	12080119	12080402	.	-	2	AMIN003087
KB663610	AMINI	CDS	12082491	12082740	.	-	0	AMIN003087
KB663610	AMINI	CDS	12093441	12093599	.	-	0	AMIN014278
KB663610	AMINI	CDS	1213856	1214048	.	-	1	AMIN002229
KB663610	AMINI	CDS	1214119	1214450	.	-	0	AMIN002229
KB663610	AMINI	CDS	1214511	1214755	.	-	2	AMIN002229
KB663610	AMINI	CDS	1214824	1214893	.	-	0	AMIN002229
KB663610	AMINI	CDS	12179954	12179992	.	+	0	AMIN003088
KB663610	AMINI	CDS	12180195	12180452	.	+	0	AMIN003088
KB663610	AMINI	CDS	12261318	12261368	.	+	0	AMIN003089
KB663610	AMINI	CDS	12261543	12261669	.	+	0	AMIN003089
KB663610	AMINI	CDS	12262963	12262982	.	+	2	AMIN003089
KB663610	AMINI	CDS	12298966	12298984	.	+	0	AMIN014279
KB663610	AMINI	CDS	12301481	12301629	.	+	2	AMIN014279
KB663610	AMINI	CDS	12308646	12308722	.	+	0	AMIN014279
KB663610	AMINI	CDS	12311228	12311286	.	+	1	AMIN014279
KB663610	AMINI	CDS	12312832	12312986	.	+	2	AMIN014279
KB663610	AMINI	CDS	12320736	12321071	.	-	0	AMIN003090
KB663610	AMINI	CDS	12321137	12321372	.	-	2	AMIN003090
KB663610	AMINI	CDS	12321439	12321544	.	-	0	AMIN003090
KB663610	AMINI	CDS	12322821	12322982	.	-	0	AMIN003091
KB663610	AMINI	CDS	12323044	12323161	.	-	1	AMIN003091
KB663610	AMINI	CDS	12323243	12323407	.	-	1	AMIN003091
KB663610	AMINI	CDS	12323476	12323709	.	-	1	AMIN003091
KB663610	AMINI	CDS	12323782	12323882	.	-	0	AMIN003091
KB663610	AMINI	CDS	12323945	12324422	.	-	1	AMIN003091
KB663610	AMINI	CDS	12324483	12324559	.	-	0	AMIN003091
KB663610	AMINI	CDS	12324658	12324695	.	-	2	AMIN003091
KB663610	AMINI	CDS	12324784	12325042	.	-	0	AMIN003091
KB663610	AMINI	CDS	12326924	12327031	.	-	0	AMIN003091
KB663610	AMINI	CDS	12327325	12327507	.	-	0	AMIN003091
KB663610	AMINI	CDS	12328791	12329006	.	-	0	AMIN003092
KB663610	AMINI	CDS	12329069	12329331	.	-	2	AMIN003092
KB663610	AMINI	CDS	12329400	12329523	.	-	0	AMIN003092
KB663610	AMINI	CDS	12329593	12329948	.	-	2	AMIN003092
KB663610	AMINI	CDS	12330021	12330149	.	-	2	AMIN003092
KB663610	AMINI	CDS	12330215	12330251	.	-	0	AMIN003092
KB663610	AMINI	CDS	12331827	12331884	.	+	0	AMIN003093
KB663610	AMINI	CDS	12331949	12332890	.	+	2	AMIN003093
KB663610	AMINI	CDS	12332963	12333093	.	+	2	AMIN003093
KB663610	AMINI	CDS	1233355	1233461	.	-	2	AMIN002230
KB663610	AMINI	CDS	12333701	12334592	.	-	1	AMIN003094
KB663610	AMINI	CDS	1233523	1233692	.	-	1	AMIN002230
KB663610	AMINI	CDS	12335394	12336430	.	-	0	AMIN003094
KB663610	AMINI	CDS	12336989	12337420	.	-	0	AMIN003094
KB663610	AMINI	CDS	1233760	1233892	.	-	2	AMIN002230
KB663610	AMINI	CDS	1233979	1234395	.	-	2	AMIN002230
KB663610	AMINI	CDS	12339849	12340038	.	-	1	AMIN003095
KB663610	AMINI	CDS	12340410	12340641	.	-	2	AMIN003095
KB663610	AMINI	CDS	12343092	12343491	.	-	0	AMIN003095
KB663610	AMINI	CDS	1234475	1234710	.	-	1	AMIN002230
KB663610	AMINI	CDS	1234796	1234977	.	-	0	AMIN002230
KB663610	AMINI	CDS	1235052	1235288	.	-	0	AMIN002230
KB663610	AMINI	CDS	12386961	12387167	.	-	0	AMIN003096
KB663610	AMINI	CDS	12387246	12387314	.	-	0	AMIN003096
KB663610	AMINI	CDS	12387390	12387814	.	-	2	AMIN003096
KB663610	AMINI	CDS	12387878	12388108	.	-	2	AMIN003096
KB663610	AMINI	CDS	12388184	12388353	.	-	1	AMIN003096
KB663610	AMINI	CDS	12388422	12388859	.	-	1	AMIN003096
KB663610	AMINI	CDS	12389128	12389204	.	-	0	AMIN003096
KB663610	AMINI	CDS	12389350	12389398	.	-	1	AMIN003096
KB663610	AMINI	CDS	12389779	12389937	.	+	0	AMIN003097
KB663610	AMINI	CDS	12390026	12390144	.	-	0	AMIN003096
KB663610	AMINI	CDS	12390050	12390175	.	+	0	AMIN003097
KB663610	AMINI	CDS	12390258	12390533	.	+	0	AMIN003097
KB663610	AMINI	CDS	12390600	12390719	.	+	0	AMIN003097
KB663610	AMINI	CDS	12390799	12390969	.	+	0	AMIN003097
KB663610	AMINI	CDS	12391508	12391550	.	+	0	AMIN003098
KB663610	AMINI	CDS	12391694	12391775	.	+	2	AMIN003098
KB663610	AMINI	CDS	12391852	12391970	.	+	1	AMIN003098
KB663610	AMINI	CDS	12392045	12392104	.	+	2	AMIN003098
KB663610	AMINI	CDS	12392171	12392251	.	+	2	AMIN003098
KB663610	AMINI	CDS	12392976	12393094	.	+	2	AMIN003098
KB663610	AMINI	CDS	12394	12496	.	+	0	AMIN002151
KB663610	AMINI	CDS	12394513	12394598	.	+	0	AMIN003099
KB663610	AMINI	CDS	12396083	12396180	.	+	1	AMIN003099
KB663610	AMINI	CDS	12396253	12396690	.	+	2	AMIN003099
KB663610	AMINI	CDS	12396756	12397055	.	+	2	AMIN003099
KB663610	AMINI	CDS	12397155	12397333	.	+	2	AMIN003099
KB663610	AMINI	CDS	12398175	12398246	.	-	0	AMIN003100
KB663610	AMINI	CDS	12398322	12398438	.	-	0	AMIN003100
KB663610	AMINI	CDS	12398710	12398829	.	-	0	AMIN003100
KB663610	AMINI	CDS	12399042	12399175	.	-	2	AMIN003100
KB663610	AMINI	CDS	12399440	12399563	.	-	0	AMIN003100
KB663610	AMINI	CDS	12400976	12402076	.	+	0	AMIN003101
KB663610	AMINI	CDS	12402154	12402541	.	+	0	AMIN003101
KB663610	AMINI	CDS	12402624	12402757	.	+	2	AMIN003101
KB663610	AMINI	CDS	12403399	12403458	.	+	0	AMIN003101
KB663610	AMINI	CDS	12436962	12437117	.	+	0	AMIN014280
KB663610	AMINI	CDS	12509408	12509593	.	+	0	AMIN003102
KB663610	AMINI	CDS	12509665	12509853	.	+	0	AMIN003102
KB663610	AMINI	CDS	12509929	12510427	.	+	0	AMIN003102
KB663610	AMINI	CDS	12510575	12510980	.	+	2	AMIN003102
KB663610	AMINI	CDS	12511064	12511215	.	+	1	AMIN003102
KB663610	AMINI	CDS	12511526	12511575	.	+	2	AMIN003102
KB663610	AMINI	CDS	12516632	12516953	.	+	0	AMIN003103
KB663610	AMINI	CDS	12520719	12521272	.	+	2	AMIN003103
KB663610	AMINI	CDS	12527046	12527064	.	+	0	AMIN003104
KB663610	AMINI	CDS	1252872	1253063	.	+	0	AMIN002231
KB663610	AMINI	CDS	12528869	12529098	.	+	2	AMIN003104
KB663610	AMINI	CDS	12530147	12530177	.	+	0	AMIN003105
KB663610	AMINI	CDS	1253123	1253333	.	+	0	AMIN002231
KB663610	AMINI	CDS	12534870	12535324	.	+	2	AMIN003105
KB663610	AMINI	CDS	1253610	1253763	.	+	2	AMIN002231
KB663610	AMINI	CDS	1253861	1253996	.	+	1	AMIN002231
KB663610	AMINI	CDS	12542635	12542784	.	+	0	AMIN003106
KB663610	AMINI	CDS	12542861	12543951	.	+	0	AMIN003106
KB663610	AMINI	CDS	12544020	12544218	.	+	1	AMIN003106
KB663610	AMINI	CDS	12547882	12547962	.	-	0	AMIN014281
KB663610	AMINI	CDS	12548049	12548667	.	-	1	AMIN014281
KB663610	AMINI	CDS	12551400	12551551	.	-	0	AMIN014281
KB663610	AMINI	CDS	12551639	12551836	.	-	0	AMIN014281
KB663610	AMINI	CDS	12551943	12552593	.	-	0	AMIN014281
KB663610	AMINI	CDS	12568853	12568939	.	-	0	AMIN003107
KB663610	AMINI	CDS	12569153	12569326	.	-	0	AMIN003107
KB663610	AMINI	CDS	12569492	12569587	.	-	0	AMIN003107
KB663610	AMINI	CDS	12572609	12574268	.	-	1	AMIN003107
KB663610	AMINI	CDS	12574341	12574481	.	-	1	AMIN003107
KB663610	AMINI	CDS	12574560	12574693	.	-	0	AMIN003107
KB663610	AMINI	CDS	12574760	12575046	.	-	2	AMIN003107
KB663610	AMINI	CDS	12575115	12575326	.	-	1	AMIN003107
KB663610	AMINI	CDS	12578214	12578452	.	-	0	AMIN003107
KB663610	AMINI	CDS	12578471	12578751	.	-	2	AMIN014282
KB663610	AMINI	CDS	12580477	12580486	.	-	0	AMIN014282
KB663610	AMINI	CDS	12591895	12591988	.	+	0	AMIN003108
KB663610	AMINI	CDS	12592515	12592578	.	+	2	AMIN003108
KB663610	AMINI	CDS	12592659	12592762	.	+	1	AMIN003108
KB663610	AMINI	CDS	12592848	12593059	.	+	2	AMIN003108
KB663610	AMINI	CDS	12593175	12593331	.	+	0	AMIN003108
KB663610	AMINI	CDS	12593408	12593548	.	+	2	AMIN003108
KB663610	AMINI	CDS	12593621	12593797	.	+	2	AMIN003108
KB663610	AMINI	CDS	12593861	12593978	.	+	2	AMIN003108
KB663610	AMINI	CDS	12594050	12594171	.	+	1	AMIN003108
KB663610	AMINI	CDS	12595483	12595527	.	+	2	AMIN003108
KB663610	AMINI	CDS	12595789	12595889	.	+	2	AMIN003108
KB663610	AMINI	CDS	12596058	12596419	.	+	0	AMIN003108
KB663610	AMINI	CDS	12596494	12596713	.	+	1	AMIN003108
KB663610	AMINI	CDS	12596780	12597067	.	+	0	AMIN003108
KB663610	AMINI	CDS	12597135	12597369	.	+	0	AMIN003108
KB663610	AMINI	CDS	12597451	12597679	.	+	2	AMIN003108
KB663610	AMINI	CDS	12597746	12598254	.	+	1	AMIN003108
KB663610	AMINI	CDS	12598320	12598396	.	+	2	AMIN003108
KB663610	AMINI	CDS	12598860	12599052	.	-	1	AMIN003109
KB663610	AMINI	CDS	12599118	12599241	.	-	2	AMIN003109
KB663610	AMINI	CDS	12599301	12599508	.	-	0	AMIN003109
KB663610	AMINI	CDS	12599576	12599675	.	-	1	AMIN003109
KB663610	AMINI	CDS	12599743	12599891	.	-	0	AMIN003109
KB663610	AMINI	CDS	12599967	12600090	.	-	1	AMIN003109
KB663610	AMINI	CDS	12600165	12600375	.	-	2	AMIN003109
KB663610	AMINI	CDS	12600825	12600849	.	-	0	AMIN003109
KB663610	AMINI	CDS	12602634	12603238	.	-	2	AMIN003110
KB663610	AMINI	CDS	12603304	12603440	.	-	1	AMIN003110
KB663610	AMINI	CDS	12603509	12603608	.	-	2	AMIN003110
KB663610	AMINI	CDS	12603678	12604220	.	-	2	AMIN003110
KB663610	AMINI	CDS	12604333	12604427	.	-	1	AMIN003110
KB663610	AMINI	CDS	12604526	12604739	.	-	2	AMIN003110
KB663610	AMINI	CDS	12604888	12604936	.	-	0	AMIN003110
KB663610	AMINI	CDS	12614178	12615043	.	+	0	AMIN003111
KB663610	AMINI	CDS	12615101	12615425	.	+	1	AMIN003111
KB663610	AMINI	CDS	12615503	12615820	.	+	0	AMIN003111
KB663610	AMINI	CDS	12617700	12617974	.	+	0	AMIN003111
KB663610	AMINI	CDS	12618054	12618519	.	+	1	AMIN003111
KB663610	AMINI	CDS	12618925	12619365	.	+	0	AMIN003111
KB663610	AMINI	CDS	12619437	12619567	.	+	0	AMIN003111
KB663610	AMINI	CDS	12619599	12619689	.	+	1	AMIN003111
KB663610	AMINI	CDS	12621440	12621703	.	+	0	AMIN003112
KB663610	AMINI	CDS	12621774	12621971	.	+	0	AMIN003112
KB663610	AMINI	CDS	12622041	12622208	.	+	0	AMIN003112
KB663610	AMINI	CDS	12623192	12624949	.	+	0	AMIN003112
KB663610	AMINI	CDS	12634866	12634950	.	-	1	AMIN003113
KB663610	AMINI	CDS	12635022	12635192	.	-	1	AMIN003113
KB663610	AMINI	CDS	12635474	12635652	.	-	0	AMIN003113
KB663610	AMINI	CDS	12635736	12635845	.	-	2	AMIN003113
KB663610	AMINI	CDS	1263610	1263628	.	+	0	AMIN002232
KB663610	AMINI	CDS	1263913	1264170	.	+	2	AMIN002232
KB663610	AMINI	CDS	12640073	12640267	.	-	2	AMIN003113
KB663610	AMINI	CDS	12640376	12640451	.	-	0	AMIN003113
KB663610	AMINI	CDS	12641076	12641145	.	-	1	AMIN003113
KB663610	AMINI	CDS	12641235	12641344	.	-	0	AMIN003113
KB663610	AMINI	CDS	12644791	12644930	.	-	2	AMIN003113
KB663610	AMINI	CDS	12645055	12645115	.	-	0	AMIN003113
KB663610	AMINI	CDS	1264771	1264799	.	+	2	AMIN002232
KB663610	AMINI	CDS	12649042	12649208	.	-	2	AMIN003114
KB663610	AMINI	CDS	12649785	12649824	.	-	0	AMIN003114
KB663610	AMINI	CDS	12650148	12650318	.	-	0	AMIN003115
KB663610	AMINI	CDS	12650408	12650672	.	-	1	AMIN003115
KB663610	AMINI	CDS	12650741	12650835	.	-	0	AMIN003115
KB663610	AMINI	CDS	12650906	12651408	.	-	2	AMIN003115
KB663610	AMINI	CDS	12651483	12651558	.	-	0	AMIN003115
KB663610	AMINI	CDS	12651755	12652069	.	-	0	AMIN003115
KB663610	AMINI	CDS	12661927	12661997	.	+	0	AMIN003116
KB663610	AMINI	CDS	12664934	12665082	.	+	1	AMIN003116
KB663610	AMINI	CDS	12665626	12667015	.	+	2	AMIN003116
KB663610	AMINI	CDS	12669949	12670123	.	+	1	AMIN003116
KB663610	AMINI	CDS	12670206	12670444	.	+	0	AMIN003116
KB663610	AMINI	CDS	12670521	12670684	.	+	1	AMIN003116
KB663610	AMINI	CDS	12670756	12670892	.	+	2	AMIN003116
KB663610	AMINI	CDS	12671768	12671905	.	+	0	AMIN003116
KB663610	AMINI	CDS	12675239	12675337	.	+	0	AMIN003116
KB663610	AMINI	CDS	12681094	12681234	.	+	0	AMIN003117
KB663610	AMINI	CDS	12681312	12681388	.	+	0	AMIN003117
KB663610	AMINI	CDS	12681985	12682126	.	+	1	AMIN003117
KB663610	AMINI	CDS	12682240	12682409	.	+	0	AMIN003117
KB663610	AMINI	CDS	12682562	12682656	.	+	1	AMIN003117
KB663610	AMINI	CDS	12682739	12682827	.	+	2	AMIN003117
KB663610	AMINI	CDS	12682892	12683079	.	+	0	AMIN003117
KB663610	AMINI	CDS	12683149	12683283	.	+	1	AMIN003117
KB663610	AMINI	CDS	12683343	12683475	.	+	1	AMIN003117
KB663610	AMINI	CDS	12691535	12692044	.	-	0	AMIN003118
KB663610	AMINI	CDS	12692958	12693159	.	-	1	AMIN003118
KB663610	AMINI	CDS	12693227	12695148	.	-	0	AMIN003118
KB663610	AMINI	CDS	12695341	12695867	.	-	2	AMIN003118
KB663610	AMINI	CDS	12696690	12697587	.	-	0	AMIN003118
KB663610	AMINI	CDS	12697684	12697892	.	-	2	AMIN003118
KB663610	AMINI	CDS	12699662	12699674	.	-	0	AMIN003118
KB663610	AMINI	CDS	12705973	12706149	.	-	0	AMIN014283
KB663610	AMINI	CDS	12708411	12708539	.	-	0	AMIN014283
KB663610	AMINI	CDS	12725178	12725350	.	-	2	AMIN003119
KB663610	AMINI	CDS	12725440	12725536	.	-	0	AMIN003119
KB663610	AMINI	CDS	12725619	12725783	.	-	0	AMIN003119
KB663610	AMINI	CDS	12725846	12726300	.	-	2	AMIN003119
KB663610	AMINI	CDS	12726445	12726548	.	-	1	AMIN003119
KB663610	AMINI	CDS	12726918	12727075	.	-	0	AMIN003119
KB663610	AMINI	CDS	12729150	12729421	.	+	0	AMIN003120
KB663610	AMINI	CDS	12729895	12729941	.	+	1	AMIN003120
KB663610	AMINI	CDS	12730619	12730695	.	+	2	AMIN003120
KB663610	AMINI	CDS	12730772	12730858	.	+	0	AMIN003120
KB663610	AMINI	CDS	12730923	12731048	.	+	0	AMIN003120
KB663610	AMINI	CDS	12731153	12731245	.	+	0	AMIN003120
KB663610	AMINI	CDS	12731316	12731385	.	+	0	AMIN003120
KB663610	AMINI	CDS	12731458	12731534	.	+	2	AMIN003120
KB663610	AMINI	CDS	12731603	12731681	.	+	0	AMIN003120
KB663610	AMINI	CDS	12731755	12731948	.	+	2	AMIN003120
KB663610	AMINI	CDS	12732027	12732121	.	+	0	AMIN003120
KB663610	AMINI	CDS	12732184	12732253	.	+	1	AMIN003120
KB663610	AMINI	CDS	12732595	12732696	.	+	0	AMIN003120
KB663610	AMINI	CDS	12732765	12733169	.	+	0	AMIN003120
KB663610	AMINI	CDS	12733241	12733399	.	+	0	AMIN003120
KB663610	AMINI	CDS	12733475	12733609	.	+	0	AMIN003120
KB663610	AMINI	CDS	12733673	12733852	.	+	0	AMIN003120
KB663610	AMINI	CDS	12734251	12734394	.	-	0	AMIN003121
KB663610	AMINI	CDS	12734460	12734588	.	-	0	AMIN003121
KB663610	AMINI	CDS	12734660	12734807	.	-	1	AMIN003121
KB663610	AMINI	CDS	12735067	12735462	.	-	1	AMIN003121
KB663610	AMINI	CDS	12735530	12735874	.	-	1	AMIN003121
KB663610	AMINI	CDS	12735961	12736140	.	-	1	AMIN003121
KB663610	AMINI	CDS	12736	14775	.	+	2	AMIN002151
KB663610	AMINI	CDS	12736229	12736407	.	-	0	AMIN003121
KB663610	AMINI	CDS	12736781	12737088	.	+	0	AMIN003122
KB663610	AMINI	CDS	12737154	12737326	.	+	1	AMIN003122
KB663610	AMINI	CDS	12737388	12737720	.	+	2	AMIN003122
KB663610	AMINI	CDS	12737791	12737900	.	+	2	AMIN003122
KB663610	AMINI	CDS	12737960	12738355	.	+	0	AMIN003122
KB663610	AMINI	CDS	12738420	12738606	.	+	0	AMIN003122
KB663610	AMINI	CDS	12738668	12738942	.	+	2	AMIN003122
KB663610	AMINI	CDS	12739000	12739103	.	+	0	AMIN003122
KB663610	AMINI	CDS	12739166	12739313	.	+	1	AMIN003122
KB663610	AMINI	CDS	12739381	12739497	.	+	0	AMIN003122
KB663610	AMINI	CDS	12739959	12740085	.	+	0	AMIN003123
KB663610	AMINI	CDS	12740243	12740848	.	+	2	AMIN003123
KB663610	AMINI	CDS	12740923	12741131	.	+	2	AMIN003123
KB663610	AMINI	CDS	12741194	12741866	.	+	0	AMIN003123
KB663610	AMINI	CDS	12741930	12742380	.	+	2	AMIN003123
KB663610	AMINI	CDS	12742458	12742830	.	+	1	AMIN003123
KB663610	AMINI	CDS	12743466	12743515	.	-	2	AMIN003124
KB663610	AMINI	CDS	12743582	12743720	.	-	0	AMIN003124
KB663610	AMINI	CDS	12744244	12744557	.	-	2	AMIN003124
KB663610	AMINI	CDS	12744818	12744997	.	-	2	AMIN003124
KB663610	AMINI	CDS	12745079	12745292	.	-	0	AMIN003124
KB663610	AMINI	CDS	12746417	12746495	.	+	0	AMIN003125
KB663610	AMINI	CDS	12746556	12746823	.	+	2	AMIN003125
KB663610	AMINI	CDS	12746892	12747316	.	+	1	AMIN003125
KB663610	AMINI	CDS	12747407	12747774	.	+	2	AMIN003125
KB663610	AMINI	CDS	12749448	12750239	.	-	0	AMIN003126
KB663610	AMINI	CDS	12750303	12750429	.	-	1	AMIN003126
KB663610	AMINI	CDS	12750500	12751110	.	-	0	AMIN003126
KB663610	AMINI	CDS	12752722	12753868	.	-	1	AMIN003127
KB663610	AMINI	CDS	12753933	12754108	.	-	0	AMIN003127
KB663610	AMINI	CDS	12760873	12761113	.	-	1	AMIN003128
KB663610	AMINI	CDS	12761245	12761465	.	-	0	AMIN003128
KB663610	AMINI	CDS	12761563	12761912	.	-	2	AMIN003128
KB663610	AMINI	CDS	12761984	12762105	.	-	1	AMIN003128
KB663610	AMINI	CDS	12762171	12762292	.	-	0	AMIN003128
KB663610	AMINI	CDS	12764141	12764386	.	-	0	AMIN003128
KB663610	AMINI	CDS	12771634	12772011	.	+	0	AMIN003129
KB663610	AMINI	CDS	12818491	12818708	.	-	2	AMIN015490
KB663610	AMINI	CDS	12821370	12821538	.	-	0	AMIN015490
KB663610	AMINI	CDS	12826329	12826456	.	-	2	AMIN015490
KB663610	AMINI	CDS	12832092	12832314	.	-	0	AMIN015490
KB663610	AMINI	CDS	12845281	12845723	.	-	2	AMIN015490
KB663610	AMINI	CDS	12884959	12885043	.	-	0	AMIN015490
KB663610	AMINI	CDS	1289656	1289841	.	-	0	AMIN014228
KB663610	AMINI	CDS	12901017	12902885	.	-	0	AMIN003132
KB663610	AMINI	CDS	13013672	13014873	.	-	2	AMIN003133
KB663610	AMINI	CDS	13014940	13015116	.	-	2	AMIN003133
KB663610	AMINI	CDS	13015599	13015647	.	-	0	AMIN003133
KB663610	AMINI	CDS	13016608	13016862	.	+	0	AMIN003134
KB663610	AMINI	CDS	1301684	1301872	.	-	0	AMIN002233
KB663610	AMINI	CDS	13016922	13017331	.	+	0	AMIN003134
KB663610	AMINI	CDS	13017399	13017529	.	+	1	AMIN003134
KB663610	AMINI	CDS	13017854	13018406	.	+	2	AMIN003134
KB663610	AMINI	CDS	13018488	13018608	.	+	1	AMIN003134
KB663610	AMINI	CDS	1301953	1302150	.	-	0	AMIN002233
KB663610	AMINI	CDS	13020134	13020285	.	+	0	AMIN003134
KB663610	AMINI	CDS	13020357	13020464	.	+	1	AMIN003134
KB663610	AMINI	CDS	13020534	13020747	.	-	1	AMIN003135
KB663610	AMINI	CDS	13020615	13020819	.	+	1	AMIN003134
KB663610	AMINI	CDS	13021914	13021927	.	-	0	AMIN003135
KB663610	AMINI	CDS	13022241	13022376	.	-	1	AMIN003136
KB663610	AMINI	CDS	13022442	13022555	.	-	1	AMIN003136
KB663610	AMINI	CDS	13022669	13022851	.	-	1	AMIN003136
KB663610	AMINI	CDS	13023365	13023815	.	-	2	AMIN003136
KB663610	AMINI	CDS	13028467	13028610	.	+	0	AMIN003137
KB663610	AMINI	CDS	13028686	13029338	.	+	0	AMIN003137
KB663610	AMINI	CDS	13029403	13029652	.	+	1	AMIN003137
KB663610	AMINI	CDS	13029816	13030194	.	-	0	AMIN003136
KB663610	AMINI	CDS	13030253	13030468	.	-	0	AMIN003136
KB663610	AMINI	CDS	13030577	13030579	.	-	0	AMIN003136
KB663610	AMINI	CDS	1304573	1304735	.	-	1	AMIN002233
KB663610	AMINI	CDS	13046986	13047066	.	-	0	AMIN003138
KB663610	AMINI	CDS	13047073	13047270	.	-	0	AMIN003138
KB663610	AMINI	CDS	13047353	13047612	.	-	2	AMIN003138
KB663610	AMINI	CDS	13047679	13047902	.	-	1	AMIN003138
KB663610	AMINI	CDS	13047963	13048423	.	-	0	AMIN003138
KB663610	AMINI	CDS	1304804	1304923	.	-	1	AMIN002233
KB663610	AMINI	CDS	13048524	13048806	.	-	1	AMIN003138
KB663610	AMINI	CDS	13049102	13049211	.	-	0	AMIN003138
KB663610	AMINI	CDS	1305012	1305109	.	-	0	AMIN002233
KB663610	AMINI	CDS	1305193	1305547	.	-	1	AMIN002233
KB663610	AMINI	CDS	13052361	13052399	.	+	0	AMIN003139
KB663610	AMINI	CDS	13052514	13053133	.	+	0	AMIN003139
KB663610	AMINI	CDS	13053015	13053110	.	-	0	AMIN003140
KB663610	AMINI	CDS	13053207	13053317	.	+	1	AMIN003139
KB663610	AMINI	CDS	13053396	13053534	.	+	1	AMIN003139
KB663610	AMINI	CDS	13053650	13053694	.	-	0	AMIN003140
KB663610	AMINI	CDS	13057308	13057514	.	-	0	AMIN003140
KB663610	AMINI	CDS	1306963	1306982	.	-	0	AMIN002233
KB663610	AMINI	CDS	13072025	13072146	.	-	2	AMIN003140
KB663610	AMINI	CDS	13072435	13072441	.	-	0	AMIN003140
KB663610	AMINI	CDS	13109267	13109769	.	+	0	AMIN003141
KB663610	AMINI	CDS	13110840	13111011	.	+	1	AMIN003141
KB663610	AMINI	CDS	13135513	13135737	.	+	0	AMIN015491
KB663610	AMINI	CDS	13138788	13138832	.	+	0	AMIN015491
KB663610	AMINI	CDS	13140382	13140491	.	+	0	AMIN015491
KB663610	AMINI	CDS	1314303	1314492	.	-	1	AMIN002234
KB663610	AMINI	CDS	13148184	13148364	.	+	1	AMIN015491
KB663610	AMINI	CDS	13156154	13156304	.	-	1	AMIN003144
KB663610	AMINI	CDS	1315627	1315745	.	-	0	AMIN002234
KB663610	AMINI	CDS	13156377	13157004	.	-	2	AMIN003144
KB663610	AMINI	CDS	13157064	13158189	.	-	0	AMIN003144
KB663610	AMINI	CDS	1316182	1316924	.	-	2	AMIN002234
KB663610	AMINI	CDS	13165175	13165334	.	+	0	AMIN015491
KB663610	AMINI	CDS	13165809	13166212	.	+	2	AMIN015491
KB663610	AMINI	CDS	13167186	13167367	.	+	0	AMIN015491
KB663610	AMINI	CDS	13168146	13168347	.	+	1	AMIN015491
KB663610	AMINI	CDS	13169838	13170038	.	+	0	AMIN015491
KB663610	AMINI	CDS	1317027	1317359	.	-	2	AMIN002234
KB663610	AMINI	CDS	1317445	1317798	.	-	2	AMIN002234
KB663610	AMINI	CDS	1318070	1318413	.	-	1	AMIN002234
KB663610	AMINI	CDS	1318670	1318793	.	-	2	AMIN002234
KB663610	AMINI	CDS	1318870	1319292	.	-	2	AMIN002234
KB663610	AMINI	CDS	13190936	13191151	.	-	0	AMIN003146
KB663610	AMINI	CDS	13193131	13193148	.	-	0	AMIN003146
KB663610	AMINI	CDS	1319472	1319964	.	-	0	AMIN002234
KB663610	AMINI	CDS	1320385	1320532	.	-	1	AMIN002234
KB663610	AMINI	CDS	13209485	13209597	.	-	2	AMIN003147
KB663610	AMINI	CDS	13210055	13210134	.	-	1	AMIN003147
KB663610	AMINI	CDS	1321147	1321253	.	-	0	AMIN002234
KB663610	AMINI	CDS	13213126	13213278	.	-	1	AMIN003147
KB663610	AMINI	CDS	13216637	13216812	.	-	0	AMIN003147
KB663610	AMINI	CDS	13217007	13217134	.	-	2	AMIN003147
KB663610	AMINI	CDS	13217217	13217349	.	-	0	AMIN003147
KB663610	AMINI	CDS	13217416	13217927	.	-	2	AMIN003147
KB663610	AMINI	CDS	13218026	13218080	.	-	0	AMIN003147
KB663610	AMINI	CDS	13219312	13219452	.	-	0	AMIN003148
KB663610	AMINI	CDS	13219525	13219699	.	-	1	AMIN003148
KB663610	AMINI	CDS	13219784	13220113	.	-	1	AMIN003148
KB663610	AMINI	CDS	13220188	13220425	.	-	2	AMIN003148
KB663610	AMINI	CDS	13220500	13220713	.	-	0	AMIN003148
KB663610	AMINI	CDS	13220792	13221062	.	-	1	AMIN003148
KB663610	AMINI	CDS	13221126	13221337	.	-	0	AMIN003148
KB663610	AMINI	CDS	13222494	13222682	.	-	0	AMIN003148
KB663610	AMINI	CDS	13222757	13222932	.	-	2	AMIN003148
KB663610	AMINI	CDS	13222998	13223896	.	-	1	AMIN003148
KB663610	AMINI	CDS	13223952	13224181	.	-	0	AMIN003148
KB663610	AMINI	CDS	13224912	13225047	.	+	0	AMIN003149
KB663610	AMINI	CDS	13225260	13226127	.	+	2	AMIN003149
KB663610	AMINI	CDS	13226191	13226923	.	+	1	AMIN003149
KB663610	AMINI	CDS	13227745	13227919	.	+	0	AMIN003149
KB663610	AMINI	CDS	13227988	13228151	.	+	2	AMIN003149
KB663610	AMINI	CDS	13228268	13228741	.	+	0	AMIN003149
KB663610	AMINI	CDS	13229274	13230556	.	-	2	AMIN003150
KB663610	AMINI	CDS	13230616	13233496	.	-	0	AMIN003150
KB663610	AMINI	CDS	13233577	13233679	.	-	1	AMIN003150
KB663610	AMINI	CDS	13233742	13233845	.	-	0	AMIN003150
KB663610	AMINI	CDS	13234210	13234560	.	+	0	AMIN003151
KB663610	AMINI	CDS	13234638	13235340	.	+	0	AMIN003151
KB663610	AMINI	CDS	13235404	13235527	.	+	2	AMIN003151
KB663610	AMINI	CDS	13235607	13236123	.	+	1	AMIN003151
KB663610	AMINI	CDS	13240317	13240327	.	-	2	AMIN003152
KB663610	AMINI	CDS	13240758	13240866	.	-	0	AMIN003152
KB663610	AMINI	CDS	13240942	13241528	.	-	2	AMIN003152
KB663610	AMINI	CDS	13241598	13241997	.	-	0	AMIN003152
KB663610	AMINI	CDS	13242067	13242182	.	-	2	AMIN003152
KB663610	AMINI	CDS	13243076	13243298	.	-	0	AMIN003152
KB663610	AMINI	CDS	13243404	13243560	.	-	1	AMIN003152
KB663610	AMINI	CDS	13243729	13244482	.	-	2	AMIN003152
KB663610	AMINI	CDS	13245598	13245631	.	-	0	AMIN003152
KB663610	AMINI	CDS	1325196	1325363	.	-	0	AMIN002234
KB663610	AMINI	CDS	1325455	1325523	.	-	0	AMIN002234
KB663610	AMINI	CDS	1326258	1326332	.	-	0	AMIN002234
KB663610	AMINI	CDS	13295603	13295790	.	-	2	AMIN003153
KB663610	AMINI	CDS	13295859	13296183	.	-	0	AMIN003153
KB663610	AMINI	CDS	13296259	13296910	.	-	1	AMIN003153
KB663610	AMINI	CDS	13299043	13299086	.	-	0	AMIN003153
KB663610	AMINI	CDS	13306621	13306902	.	-	0	AMIN003154
KB663610	AMINI	CDS	13325123	13325778	.	+	0	AMIN003155
KB663610	AMINI	CDS	13325850	13326072	.	+	1	AMIN003155
KB663610	AMINI	CDS	13326258	13326369	.	-	1	AMIN003156
KB663610	AMINI	CDS	13326439	13326979	.	-	2	AMIN003156
KB663610	AMINI	CDS	13327045	13327199	.	-	1	AMIN003156
KB663610	AMINI	CDS	13327263	13327540	.	-	0	AMIN003156
KB663610	AMINI	CDS	13327624	13327896	.	-	0	AMIN003156
KB663610	AMINI	CDS	13327967	13328126	.	-	1	AMIN003156
KB663610	AMINI	CDS	13328194	13330443	.	-	1	AMIN003156
KB663610	AMINI	CDS	13330510	13330913	.	-	0	AMIN003156
KB663610	AMINI	CDS	13331389	13332819	.	+	0	AMIN003157
KB663610	AMINI	CDS	13333284	13333413	.	-	1	AMIN003158
KB663610	AMINI	CDS	13333476	13334667	.	-	2	AMIN003158
KB663610	AMINI	CDS	13334737	13335572	.	-	1	AMIN003158
KB663610	AMINI	CDS	13335628	13335969	.	-	1	AMIN003158
KB663610	AMINI	CDS	13336029	13336228	.	-	0	AMIN003158
KB663610	AMINI	CDS	13336312	13336341	.	-	0	AMIN003158
KB663610	AMINI	CDS	13338235	13338258	.	+	0	AMIN003159
KB663610	AMINI	CDS	13339222	13339413	.	+	0	AMIN003159
KB663610	AMINI	CDS	13339633	13340149	.	+	0	AMIN003159
KB663610	AMINI	CDS	13340370	13340726	.	+	2	AMIN003159
KB663610	AMINI	CDS	13340791	13341050	.	+	2	AMIN003159
KB663610	AMINI	CDS	13341128	13341235	.	+	0	AMIN003159
KB663610	AMINI	CDS	13343256	13343393	.	+	0	AMIN003160
KB663610	AMINI	CDS	13343535	13343788	.	+	0	AMIN003160
KB663610	AMINI	CDS	13343853	13344283	.	+	1	AMIN003160
KB663610	AMINI	CDS	1334422	1334565	.	-	0	AMIN014229
KB663610	AMINI	CDS	13344347	13344445	.	+	2	AMIN003160
KB663610	AMINI	CDS	13344514	13344675	.	+	2	AMIN003160
KB663610	AMINI	CDS	13344892	13345077	.	+	2	AMIN003160
KB663610	AMINI	CDS	13345141	13345253	.	+	2	AMIN003160
KB663610	AMINI	CDS	13345335	13345490	.	+	0	AMIN003160
KB663610	AMINI	CDS	13346717	13347434	.	-	1	AMIN003161
KB663610	AMINI	CDS	13347604	13347647	.	-	0	AMIN003161
KB663610	AMINI	CDS	1335418	1335466	.	-	1	AMIN014229
KB663610	AMINI	CDS	1335472	1335668	.	-	0	AMIN014229
KB663610	AMINI	CDS	13374593	13374733	.	+	0	AMIN003162
KB663610	AMINI	CDS	13374809	13375003	.	+	0	AMIN003162
KB663610	AMINI	CDS	13375074	13375459	.	+	0	AMIN003162
KB663610	AMINI	CDS	13375541	13375954	.	+	1	AMIN003162
KB663610	AMINI	CDS	13376015	13376307	.	+	1	AMIN003162
KB663610	AMINI	CDS	13376378	13376853	.	+	2	AMIN003162
KB663610	AMINI	CDS	13378572	13378616	.	+	0	AMIN003163
KB663610	AMINI	CDS	13378705	13381455	.	+	0	AMIN003163
KB663610	AMINI	CDS	13381919	13382019	.	+	0	AMIN003164
KB663610	AMINI	CDS	13382094	13382162	.	+	1	AMIN003164
KB663610	AMINI	CDS	13382222	13383292	.	+	1	AMIN003164
KB663610	AMINI	CDS	13383367	13383496	.	+	1	AMIN003164
KB663610	AMINI	CDS	13386329	13386363	.	+	0	AMIN003165
KB663610	AMINI	CDS	13386531	13389744	.	+	1	AMIN003165
KB663610	AMINI	CDS	13389877	13390335	.	+	0	AMIN003165
KB663610	AMINI	CDS	13390244	13390306	.	-	0	AMIN014284
KB663610	AMINI	CDS	13394636	13394851	.	+	0	AMIN003166
KB663610	AMINI	CDS	13394920	13395025	.	+	0	AMIN003166
KB663610	AMINI	CDS	13395107	13395194	.	+	2	AMIN003166
KB663610	AMINI	CDS	13395877	13395906	.	+	1	AMIN003166
KB663610	AMINI	CDS	13395990	13396129	.	+	1	AMIN003166
KB663610	AMINI	CDS	13396204	13396336	.	+	2	AMIN003166
KB663610	AMINI	CDS	13396413	13396677	.	+	1	AMIN003166
KB663610	AMINI	CDS	13396751	13398436	.	+	0	AMIN003166
KB663610	AMINI	CDS	13413520	13413568	.	+	0	AMIN003167
KB663610	AMINI	CDS	13413889	13414602	.	+	2	AMIN003167
KB663610	AMINI	CDS	13414674	13414848	.	+	2	AMIN003167
KB663610	AMINI	CDS	13414915	13415984	.	+	1	AMIN003167
KB663610	AMINI	CDS	13416064	13416785	.	+	2	AMIN003167
KB663610	AMINI	CDS	13416858	13417054	.	+	0	AMIN003167
KB663610	AMINI	CDS	13417180	13417307	.	+	1	AMIN003167
KB663610	AMINI	CDS	13417374	13418362	.	+	2	AMIN003167
KB663610	AMINI	CDS	1341843	1341956	.	+	0	AMIN002235
KB663610	AMINI	CDS	13418434	13419366	.	+	0	AMIN003167
KB663610	AMINI	CDS	1342016	1342222	.	+	0	AMIN002235
KB663610	AMINI	CDS	13424511	13424840	.	-	0	AMIN003168
KB663610	AMINI	CDS	1342460	1343648	.	-	1	AMIN002236
KB663610	AMINI	CDS	13424908	13425030	.	-	0	AMIN003168
KB663610	AMINI	CDS	13425123	13425279	.	-	1	AMIN003168
KB663610	AMINI	CDS	13425471	13425487	.	-	0	AMIN003168
KB663610	AMINI	CDS	13425950	13426061	.	+	0	AMIN003169
KB663610	AMINI	CDS	13426148	13427808	.	+	2	AMIN003169
KB663610	AMINI	CDS	13427931	13428119	.	-	0	AMIN003170
KB663610	AMINI	CDS	13428216	13428326	.	-	0	AMIN003170
KB663610	AMINI	CDS	13428400	13428779	.	-	2	AMIN003170
KB663610	AMINI	CDS	13431245	13431287	.	-	0	AMIN003170
KB663610	AMINI	CDS	13431363	13431560	.	-	0	AMIN003170
KB663610	AMINI	CDS	13431634	13432134	.	-	0	AMIN003170
KB663610	AMINI	CDS	13432225	13432521	.	-	0	AMIN003170
KB663610	AMINI	CDS	13432644	13432706	.	-	0	AMIN003170
KB663610	AMINI	CDS	13433258	13435153	.	+	0	AMIN003171
KB663610	AMINI	CDS	13435672	13435714	.	+	0	AMIN003171
KB663610	AMINI	CDS	13435815	13437691	.	+	2	AMIN003171
KB663610	AMINI	CDS	1343726	1343954	.	-	2	AMIN002236
KB663610	AMINI	CDS	13437973	13438191	.	+	0	AMIN003171
KB663610	AMINI	CDS	13438828	13440705	.	+	0	AMIN003171
KB663610	AMINI	CDS	1344032	1344312	.	-	1	AMIN002236
KB663610	AMINI	CDS	13440788	13441882	.	+	0	AMIN003171
KB663610	AMINI	CDS	13444324	13444812	.	-	0	AMIN003172
KB663610	AMINI	CDS	1344467	1344471	.	-	0	AMIN002236
KB663610	AMINI	CDS	13444876	13445255	.	-	2	AMIN003172
KB663610	AMINI	CDS	13445324	13445680	.	-	2	AMIN003172
KB663610	AMINI	CDS	13445772	13446480	.	-	0	AMIN003172
KB663610	AMINI	CDS	13447161	13447247	.	+	0	AMIN003173
KB663610	AMINI	CDS	13447317	13448249	.	+	0	AMIN003173
KB663610	AMINI	CDS	13451809	13452398	.	-	2	AMIN003174
KB663610	AMINI	CDS	13452484	13452496	.	-	0	AMIN003174
KB663610	AMINI	CDS	13461945	13462453	.	-	2	AMIN003175
KB663610	AMINI	CDS	13464888	13465749	.	-	0	AMIN003175
KB663610	AMINI	CDS	13469040	13469711	.	-	0	AMIN003175
KB663610	AMINI	CDS	13473784	13473821	.	-	2	AMIN003176
KB663610	AMINI	CDS	13475101	13475585	.	-	1	AMIN003176
KB663610	AMINI	CDS	13476522	13476529	.	-	0	AMIN003176
KB663610	AMINI	CDS	1353160	1353448	.	+	0	AMIN002237
KB663610	AMINI	CDS	1353542	1353681	.	+	2	AMIN002237
KB663610	AMINI	CDS	1353754	1353911	.	+	0	AMIN002237
KB663610	AMINI	CDS	13542525	13542639	.	-	1	AMIN003177
KB663610	AMINI	CDS	13542720	13543111	.	-	0	AMIN003177
KB663610	AMINI	CDS	13543191	13543417	.	-	2	AMIN003177
KB663610	AMINI	CDS	13543892	13544079	.	-	1	AMIN003177
KB663610	AMINI	CDS	1354453	1354594	.	+	1	AMIN002237
KB663610	AMINI	CDS	1354672	1354999	.	+	0	AMIN002237
KB663610	AMINI	CDS	13547376	13547602	.	-	0	AMIN003177
KB663610	AMINI	CDS	13547711	13547725	.	-	0	AMIN003177
KB663610	AMINI	CDS	1355414	1355594	.	+	2	AMIN002237
KB663610	AMINI	CDS	13554615	13554846	.	-	1	AMIN003178
KB663610	AMINI	CDS	13554910	13555100	.	-	0	AMIN003178
KB663610	AMINI	CDS	13555206	13555437	.	-	1	AMIN003178
KB663610	AMINI	CDS	13555516	13555547	.	-	0	AMIN003178
KB663610	AMINI	CDS	13556402	13556563	.	+	0	AMIN003179
KB663610	AMINI	CDS	13556631	13556813	.	+	0	AMIN003179
KB663610	AMINI	CDS	13556876	13556973	.	+	0	AMIN003179
KB663610	AMINI	CDS	13557043	13557217	.	+	1	AMIN003179
KB663610	AMINI	CDS	1355763	1355904	.	+	1	AMIN002237
KB663610	AMINI	CDS	13557679	13557783	.	+	0	AMIN003179
KB663610	AMINI	CDS	13557852	13558046	.	+	0	AMIN003179
KB663610	AMINI	CDS	13558719	13559846	.	-	0	AMIN003180
KB663610	AMINI	CDS	1356495	1356501	.	-	1	AMIN002238
KB663610	AMINI	CDS	13565512	13566502	.	+	0	AMIN003181
KB663610	AMINI	CDS	13566567	13566706	.	+	2	AMIN003181
KB663610	AMINI	CDS	1356857	1357001	.	-	2	AMIN002238
KB663610	AMINI	CDS	13568953	13569252	.	-	0	AMIN003182
KB663610	AMINI	CDS	13569348	13569359	.	-	0	AMIN003182
KB663610	AMINI	CDS	1357068	1357522	.	-	1	AMIN002238
KB663610	AMINI	CDS	1357584	1357750	.	-	0	AMIN002238
KB663610	AMINI	CDS	1357820	1357988	.	-	1	AMIN002238
KB663610	AMINI	CDS	13578662	13579254	.	-	2	AMIN003183
KB663610	AMINI	CDS	13579313	13579459	.	-	2	AMIN003183
KB663610	AMINI	CDS	13579542	13579665	.	-	0	AMIN003183
KB663610	AMINI	CDS	1358055	1363270	.	-	0	AMIN002238
KB663610	AMINI	CDS	13581411	13581555	.	+	0	AMIN003184
KB663610	AMINI	CDS	13581621	13581798	.	+	2	AMIN003184
KB663610	AMINI	CDS	13581876	13582086	.	+	1	AMIN003184
KB663610	AMINI	CDS	13582151	13582275	.	+	0	AMIN003184
KB663610	AMINI	CDS	13582347	13582474	.	+	1	AMIN003184
KB663610	AMINI	CDS	13582534	13582718	.	+	2	AMIN003184
KB663610	AMINI	CDS	13582786	13582964	.	+	0	AMIN003184
KB663610	AMINI	CDS	13583038	13583169	.	+	1	AMIN003184
KB663610	AMINI	CDS	13583236	13583389	.	+	1	AMIN003184
KB663610	AMINI	CDS	13583450	13584534	.	+	0	AMIN003184
KB663610	AMINI	CDS	13584604	13584706	.	+	1	AMIN003184
KB663610	AMINI	CDS	13584777	13585058	.	+	0	AMIN003184
KB663610	AMINI	CDS	13588679	13588840	.	-	0	AMIN003185
KB663610	AMINI	CDS	13588900	13589160	.	-	0	AMIN003185
KB663610	AMINI	CDS	13589234	13589677	.	-	0	AMIN003185
KB663610	AMINI	CDS	13591292	13591303	.	-	0	AMIN003185
KB663610	AMINI	CDS	13609442	13609941	.	+	0	AMIN003186
KB663610	AMINI	CDS	13611680	13611830	.	+	1	AMIN003186
KB663610	AMINI	CDS	13612061	13612533	.	+	0	AMIN003186
KB663610	AMINI	CDS	13612603	13612804	.	+	1	AMIN003186
KB663610	AMINI	CDS	13612862	13613054	.	+	0	AMIN003186
KB663610	AMINI	CDS	13613121	13613875	.	+	2	AMIN003186
KB663610	AMINI	CDS	13615342	13615393	.	+	0	AMIN003187
KB663610	AMINI	CDS	13615469	13616436	.	+	2	AMIN003187
KB663610	AMINI	CDS	13617470	13617613	.	-	0	AMIN003188
KB663610	AMINI	CDS	13617684	13617980	.	-	0	AMIN003188
KB663610	AMINI	CDS	13618042	13618132	.	-	1	AMIN003188
KB663610	AMINI	CDS	13618198	13618347	.	-	1	AMIN003188
KB663610	AMINI	CDS	13618639	13618802	.	-	0	AMIN003188
KB663610	AMINI	CDS	13619511	13619609	.	-	0	AMIN003188
KB663610	AMINI	CDS	13619696	13620667	.	-	0	AMIN003188
KB663610	AMINI	CDS	13622156	13622158	.	-	0	AMIN003188
KB663610	AMINI	CDS	1363333	1363600	.	-	1	AMIN002238
KB663610	AMINI	CDS	1363661	1363788	.	-	0	AMIN002238
KB663610	AMINI	CDS	1364454	1364522	.	+	0	AMIN002239
KB663610	AMINI	CDS	1364603	1365114	.	+	0	AMIN002239
KB663610	AMINI	CDS	1365172	1365199	.	+	1	AMIN002239
KB663610	AMINI	CDS	1365267	1365414	.	+	0	AMIN002239
KB663610	AMINI	CDS	1365486	1366030	.	+	2	AMIN002239
KB663610	AMINI	CDS	1366109	1366150	.	+	0	AMIN002239
KB663610	AMINI	CDS	13665198	13665446	.	-	0	AMIN003189
KB663610	AMINI	CDS	1366561	1367805	.	-	0	AMIN002240
KB663610	AMINI	CDS	13666185	13666271	.	-	0	AMIN003189
KB663610	AMINI	CDS	13666485	13667663	.	-	0	AMIN003189
KB663610	AMINI	CDS	1368118	1368159	.	+	0	AMIN002241
KB663610	AMINI	CDS	1368227	1368651	.	+	0	AMIN002241
KB663610	AMINI	CDS	1368720	1369111	.	+	1	AMIN002241
KB663610	AMINI	CDS	13696745	13696845	.	-	2	AMIN003190
KB663610	AMINI	CDS	13697207	13697572	.	-	2	AMIN003190
KB663610	AMINI	CDS	13697696	13698056	.	-	0	AMIN003190
KB663610	AMINI	CDS	1371009	1371037	.	+	2	AMIN002241
KB663610	AMINI	CDS	1371675	1372200	.	-	1	AMIN002242
KB663610	AMINI	CDS	1372262	1372266	.	-	0	AMIN002242
KB663610	AMINI	CDS	1376139	1376696	.	+	0	AMIN002243
KB663610	AMINI	CDS	13797089	13797223	.	-	0	AMIN003191
KB663610	AMINI	CDS	13797302	13797466	.	-	0	AMIN003191
KB663610	AMINI	CDS	13797534	13797569	.	-	0	AMIN003191
KB663610	AMINI	CDS	13816882	13817323	.	+	0	AMIN003192
KB663610	AMINI	CDS	13817409	13817774	.	+	2	AMIN003192
KB663610	AMINI	CDS	13817880	13817977	.	+	2	AMIN003192
KB663610	AMINI	CDS	13824549	13824665	.	-	0	AMIN014285
KB663610	AMINI	CDS	13825120	13825398	.	-	0	AMIN014286
KB663610	AMINI	CDS	13836965	13837237	.	+	0	AMIN003193
KB663610	AMINI	CDS	13837305	13837469	.	+	0	AMIN003193
KB663610	AMINI	CDS	13837575	13837721	.	+	0	AMIN003193
KB663610	AMINI	CDS	13837806	13837898	.	+	0	AMIN003193
KB663610	AMINI	CDS	1384435	1384500	.	+	0	AMIN002244
KB663610	AMINI	CDS	1384626	1384871	.	+	0	AMIN002244
KB663610	AMINI	CDS	13894211	13894393	.	-	0	AMIN003194
KB663610	AMINI	CDS	13897781	13898050	.	-	0	AMIN003194
KB663610	AMINI	CDS	13899647	13899658	.	-	0	AMIN003194
KB663610	AMINI	CDS	13937780	13937974	.	-	0	AMIN003195
KB663610	AMINI	CDS	13938089	13938643	.	-	0	AMIN003195
KB663610	AMINI	CDS	13940511	13940554	.	+	0	AMIN003196
KB663610	AMINI	CDS	13940622	13940783	.	+	1	AMIN003196
KB663610	AMINI	CDS	13940848	13941109	.	+	1	AMIN003196
KB663610	AMINI	CDS	13942039	13942531	.	+	0	AMIN003196
KB663610	AMINI	CDS	13943083	13943227	.	+	2	AMIN003196
KB663610	AMINI	CDS	13944616	13944758	.	+	1	AMIN003196
KB663610	AMINI	CDS	13944824	13945039	.	+	2	AMIN003196
KB663610	AMINI	CDS	13945144	13945865	.	+	2	AMIN003196
KB663610	AMINI	CDS	13961117	13961313	.	+	0	AMIN003197
KB663610	AMINI	CDS	13961408	13961627	.	+	1	AMIN003197
KB663610	AMINI	CDS	13964077	13964128	.	+	0	AMIN003198
KB663610	AMINI	CDS	13966446	13966900	.	+	2	AMIN003198
KB663610	AMINI	CDS	13968529	13968636	.	+	0	AMIN003198
KB663610	AMINI	CDS	13968794	13968959	.	+	0	AMIN003198
KB663610	AMINI	CDS	13969035	13969665	.	+	2	AMIN003198
KB663610	AMINI	CDS	13969738	13969839	.	+	1	AMIN003198
KB663610	AMINI	CDS	13969903	13970137	.	+	1	AMIN003198
KB663610	AMINI	CDS	13970215	13971561	.	+	0	AMIN003198
KB663610	AMINI	CDS	13971631	13971727	.	+	0	AMIN003198
KB663610	AMINI	CDS	13971797	13972052	.	+	2	AMIN003198
KB663610	AMINI	CDS	13972752	13972803	.	+	1	AMIN003198
KB663610	AMINI	CDS	13973727	13973858	.	-	0	AMIN003199
KB663610	AMINI	CDS	13974032	13974097	.	-	0	AMIN003199
KB663610	AMINI	CDS	13974260	13974813	.	-	2	AMIN003199
KB663610	AMINI	CDS	13974998	13975168	.	-	2	AMIN003199
KB663610	AMINI	CDS	13975277	13975481	.	-	0	AMIN003199
KB663610	AMINI	CDS	13975575	13975885	.	-	2	AMIN003199
KB663610	AMINI	CDS	13975993	13975996	.	-	0	AMIN003199
KB663610	AMINI	CDS	13977280	13977430	.	+	0	AMIN003200
KB663610	AMINI	CDS	13977525	13977668	.	+	2	AMIN003200
KB663610	AMINI	CDS	13977747	13977796	.	+	2	AMIN003200
KB663610	AMINI	CDS	14028081	14028521	.	-	0	AMIN003201
KB663610	AMINI	CDS	14066685	14066749	.	+	0	AMIN003202
KB663610	AMINI	CDS	14067904	14068002	.	+	1	AMIN003202
KB663610	AMINI	CDS	14069237	14069512	.	+	1	AMIN003202
KB663610	AMINI	CDS	14069596	14069818	.	+	1	AMIN003202
KB663610	AMINI	CDS	14073849	14075532	.	+	0	AMIN003202
KB663610	AMINI	CDS	14079923	14080444	.	+	2	AMIN003202
KB663610	AMINI	CDS	14084517	14084628	.	+	2	AMIN003202
KB663610	AMINI	CDS	14088424	14088643	.	+	1	AMIN003202
KB663610	AMINI	CDS	14098293	14098614	.	-	1	AMIN003203
KB663610	AMINI	CDS	14098704	14099148	.	-	2	AMIN003203
KB663610	AMINI	CDS	14100373	14100494	.	-	1	AMIN003203
KB663610	AMINI	CDS	14100603	14100701	.	-	1	AMIN003203
KB663610	AMINI	CDS	14100902	14101000	.	-	1	AMIN003203
KB663610	AMINI	CDS	14101213	14101691	.	-	0	AMIN003203
KB663610	AMINI	CDS	1412154	1413029	.	-	0	AMIN002245
KB663610	AMINI	CDS	1415083	1416194	.	-	2	AMIN002245
KB663610	AMINI	CDS	1417338	1417540	.	-	1	AMIN002245
KB663610	AMINI	CDS	1418278	1418664	.	-	1	AMIN002245
KB663610	AMINI	CDS	1418685	1418851	.	-	0	AMIN002245
KB663610	AMINI	CDS	14203362	14203448	.	-	0	AMIN003204
KB663610	AMINI	CDS	14208186	14208245	.	-	0	AMIN003204
KB663610	AMINI	CDS	14215862	14216101	.	+	0	AMIN003205
KB663610	AMINI	CDS	14216183	14216498	.	+	0	AMIN003205
KB663610	AMINI	CDS	14217516	14217730	.	+	2	AMIN003205
KB663610	AMINI	CDS	14217812	14218127	.	+	0	AMIN003205
KB663610	AMINI	CDS	14219150	14219376	.	+	2	AMIN003205
KB663610	AMINI	CDS	14219438	14219779	.	+	0	AMIN003205
KB663610	AMINI	CDS	14229625	14229669	.	-	0	AMIN003204
KB663610	AMINI	CDS	14230599	14231672	.	-	0	AMIN003206
KB663610	AMINI	CDS	14231733	14232058	.	-	2	AMIN003206
KB663610	AMINI	CDS	14233054	14233150	.	-	0	AMIN003206
KB663610	AMINI	CDS	14234037	14234105	.	-	0	AMIN003207
KB663610	AMINI	CDS	14234182	14237664	.	-	0	AMIN003207
KB663610	AMINI	CDS	14245188	14245191	.	+	0	AMIN003208
KB663610	AMINI	CDS	14245810	14245925	.	+	2	AMIN003208
KB663610	AMINI	CDS	14249279	14250086	.	+	0	AMIN003208
KB663610	AMINI	CDS	14250165	14250282	.	+	2	AMIN003208
KB663610	AMINI	CDS	14250361	14250418	.	+	1	AMIN003208
KB663610	AMINI	CDS	14251843	14253261	.	-	0	AMIN003209
KB663610	AMINI	CDS	14259241	14260375	.	-	1	AMIN003210
KB663610	AMINI	CDS	14260592	14260602	.	-	0	AMIN003210
KB663610	AMINI	CDS	14269257	14269395	.	-	1	AMIN003211
KB663610	AMINI	CDS	14269722	14269902	.	-	2	AMIN003211
KB663610	AMINI	CDS	14270104	14270107	.	-	0	AMIN003211
KB663610	AMINI	CDS	14281664	14281834	.	-	0	AMIN003212
KB663610	AMINI	CDS	14281919	14282427	.	-	2	AMIN003212
KB663610	AMINI	CDS	14282475	14282490	.	-	0	AMIN003212
KB663610	AMINI	CDS	14303471	14304029	.	+	0	AMIN003213
KB663610	AMINI	CDS	14304100	14304536	.	+	2	AMIN003213
KB663610	AMINI	CDS	14305290	14305460	.	+	0	AMIN003213
KB663610	AMINI	CDS	14308388	14308441	.	+	0	AMIN003213
KB663610	AMINI	CDS	14309214	14312669	.	+	0	AMIN003213
KB663610	AMINI	CDS	14312794	14312981	.	+	0	AMIN003213
KB663610	AMINI	CDS	14313043	14313723	.	+	1	AMIN003213
KB663610	AMINI	CDS	14313803	14314114	.	+	1	AMIN003213
KB663610	AMINI	CDS	14314785	14315114	.	+	1	AMIN003213
KB663610	AMINI	CDS	14315182	14315988	.	+	1	AMIN003213
KB663610	AMINI	CDS	14316062	14316505	.	+	1	AMIN003213
KB663610	AMINI	CDS	14317086	14317413	.	+	1	AMIN003213
KB663610	AMINI	CDS	14317663	14318852	.	-	2	AMIN003214
KB663610	AMINI	CDS	14318916	14319630	.	-	0	AMIN003214
KB663610	AMINI	CDS	14319707	14319766	.	-	0	AMIN003214
KB663610	AMINI	CDS	14320928	14321470	.	+	0	AMIN003215
KB663610	AMINI	CDS	14321569	14321832	.	+	0	AMIN003215
KB663610	AMINI	CDS	14321890	14322186	.	+	0	AMIN003215
KB663610	AMINI	CDS	14324781	14325262	.	-	2	AMIN003216
KB663610	AMINI	CDS	14325586	14325909	.	-	2	AMIN003216
KB663610	AMINI	CDS	14325973	14326663	.	-	0	AMIN003216
KB663610	AMINI	CDS	14346693	14349640	.	+	0	AMIN003217
KB663610	AMINI	CDS	14349710	14350770	.	+	1	AMIN003217
KB663610	AMINI	CDS	14350842	14350934	.	+	2	AMIN003217
KB663610	AMINI	CDS	14351491	14351738	.	+	2	AMIN003217
KB663610	AMINI	CDS	14354669	14354776	.	+	0	AMIN003218
KB663610	AMINI	CDS	14354844	14355563	.	+	0	AMIN003218
KB663610	AMINI	CDS	14355626	14356003	.	+	0	AMIN003218
KB663610	AMINI	CDS	14366559	14366862	.	-	1	AMIN003219
KB663610	AMINI	CDS	14367694	14367824	.	-	0	AMIN003219
KB663610	AMINI	CDS	14371089	14371171	.	+	0	AMIN014287
KB663610	AMINI	CDS	14371274	14371374	.	+	1	AMIN014287
KB663610	AMINI	CDS	14371473	14372164	.	+	2	AMIN014287
KB663610	AMINI	CDS	14379138	14379342	.	-	1	AMIN003220
KB663610	AMINI	CDS	14379414	14379585	.	-	2	AMIN003220
KB663610	AMINI	CDS	14379656	14379814	.	-	2	AMIN003220
KB663610	AMINI	CDS	14382746	14382862	.	-	2	AMIN003220
KB663610	AMINI	CDS	14382968	14383118	.	-	0	AMIN003220
KB663610	AMINI	CDS	14385535	14386720	.	+	0	AMIN003221
KB663610	AMINI	CDS	14386783	14387088	.	+	2	AMIN003221
KB663610	AMINI	CDS	14387788	14388858	.	+	2	AMIN003221
KB663610	AMINI	CDS	14388924	14389324	.	+	2	AMIN003221
KB663610	AMINI	CDS	14389989	14390919	.	+	0	AMIN003221
KB663610	AMINI	CDS	14390997	14391383	.	+	2	AMIN003221
KB663610	AMINI	CDS	14392168	14393022	.	+	2	AMIN003221
KB663610	AMINI	CDS	14393095	14393340	.	+	2	AMIN003221
KB663610	AMINI	CDS	14394708	14395565	.	+	2	AMIN003221
KB663610	AMINI	CDS	14395648	14395838	.	+	2	AMIN003221
KB663610	AMINI	CDS	14397823	14397832	.	+	0	AMIN003221
KB663610	AMINI	CDS	14397960	14399027	.	+	2	AMIN003221
KB663610	AMINI	CDS	14399109	14399526	.	+	2	AMIN003221
KB663610	AMINI	CDS	14400442	14401586	.	+	1	AMIN003221
KB663610	AMINI	CDS	14401645	14402060	.	+	2	AMIN003221
KB663610	AMINI	CDS	14408605	14409706	.	+	0	AMIN003222
KB663610	AMINI	CDS	14409800	14410227	.	+	2	AMIN003222
KB663610	AMINI	CDS	1442923	1443071	.	-	2	AMIN002246
KB663610	AMINI	CDS	1443781	1444147	.	+	0	AMIN002247
KB663610	AMINI	CDS	1444219	1445189	.	+	2	AMIN002247
KB663610	AMINI	CDS	1445344	1445509	.	-	0	AMIN002246
KB663610	AMINI	CDS	1446477	1446497	.	-	0	AMIN002246
KB663610	AMINI	CDS	14466975	14468708	.	-	0	AMIN003223
KB663610	AMINI	CDS	1447084	1447147	.	+	0	AMIN002248
KB663610	AMINI	CDS	1447209	1447389	.	+	2	AMIN002248
KB663610	AMINI	CDS	1447449	1447623	.	+	1	AMIN002248
KB663610	AMINI	CDS	1447633	1447676	.	-	2	AMIN002249
KB663610	AMINI	CDS	1447756	1448974	.	-	0	AMIN002249
KB663610	AMINI	CDS	1449034	1450821	.	-	0	AMIN002249
KB663610	AMINI	CDS	14506166	14506286	.	-	1	AMIN003224
KB663610	AMINI	CDS	14506374	14506606	.	-	0	AMIN003224
KB663610	AMINI	CDS	14506687	14506861	.	-	1	AMIN003224
KB663610	AMINI	CDS	1450893	1450973	.	-	0	AMIN002249
KB663610	AMINI	CDS	1451220	1451381	.	+	0	AMIN002250
KB663610	AMINI	CDS	1451458	1452238	.	+	0	AMIN002250
KB663610	AMINI	CDS	14515337	14515431	.	-	0	AMIN003224
KB663610	AMINI	CDS	14515949	14516164	.	-	0	AMIN003224
KB663610	AMINI	CDS	14516266	14517861	.	-	0	AMIN003224
KB663610	AMINI	CDS	14518936	14519121	.	-	0	AMIN003224
KB663610	AMINI	CDS	14519204	14519470	.	-	0	AMIN003224
KB663610	AMINI	CDS	14520263	14520376	.	-	0	AMIN003224
KB663610	AMINI	CDS	1453237	1453268	.	+	2	AMIN002250
KB663610	AMINI	CDS	1453331	1453713	.	+	0	AMIN002250
KB663610	AMINI	CDS	1453774	1456753	.	+	1	AMIN002250
KB663610	AMINI	CDS	14560949	14560981	.	+	0	AMIN014288
KB663610	AMINI	CDS	14561188	14561349	.	+	0	AMIN014288
KB663610	AMINI	CDS	14570614	14570701	.	+	0	AMIN003225
KB663610	AMINI	CDS	14570812	14570928	.	+	2	AMIN003225
KB663610	AMINI	CDS	14571012	14571292	.	+	2	AMIN003225
KB663610	AMINI	CDS	14571707	14571919	.	+	0	AMIN003225
KB663610	AMINI	CDS	14571984	14572322	.	+	0	AMIN003225
KB663610	AMINI	CDS	14577447	14577539	.	+	0	AMIN003226
KB663610	AMINI	CDS	14577608	14577921	.	+	0	AMIN003226
KB663610	AMINI	CDS	14578463	14578706	.	+	1	AMIN003226
KB663610	AMINI	CDS	14578776	14579064	.	+	0	AMIN003226
KB663610	AMINI	CDS	1457920	1459992	.	-	0	AMIN002251
KB663610	AMINI	CDS	14579757	14580019	.	+	2	AMIN003226
KB663610	AMINI	CDS	14580092	14580436	.	+	0	AMIN003226
KB663610	AMINI	CDS	14581255	14581731	.	-	0	AMIN003227
KB663610	AMINI	CDS	14581819	14581947	.	-	0	AMIN003227
KB663610	AMINI	CDS	14582360	14582504	.	+	0	AMIN003228
KB663610	AMINI	CDS	14583187	14583294	.	+	2	AMIN003228
KB663610	AMINI	CDS	14583608	14583777	.	+	2	AMIN003228
KB663610	AMINI	CDS	14583880	14583963	.	+	0	AMIN003228
KB663610	AMINI	CDS	14585077	14585152	.	+	0	AMIN003229
KB663610	AMINI	CDS	14585221	14585597	.	+	2	AMIN003229
KB663610	AMINI	CDS	14585691	14585968	.	-	2	AMIN003230
KB663610	AMINI	CDS	14586029	14586248	.	-	0	AMIN003230
KB663610	AMINI	CDS	14588563	14588765	.	-	2	AMIN003230
KB663610	AMINI	CDS	14588851	14589037	.	-	0	AMIN003230
KB663610	AMINI	CDS	14590336	14590697	.	-	2	AMIN003230
KB663610	AMINI	CDS	14590761	14590852	.	-	1	AMIN003230
KB663610	AMINI	CDS	14591096	14591477	.	-	2	AMIN003230
KB663610	AMINI	CDS	14591564	14591630	.	-	0	AMIN003230
KB663610	AMINI	CDS	14595329	14596162	.	-	0	AMIN003231
KB663610	AMINI	CDS	1460278	1460382	.	+	0	AMIN002252
KB663610	AMINI	CDS	1460450	1462180	.	+	0	AMIN002252
KB663610	AMINI	CDS	14611974	14613466	.	+	0	AMIN003232
KB663610	AMINI	CDS	14613553	14614051	.	+	1	AMIN003232
KB663610	AMINI	CDS	1462309	1462644	.	-	0	AMIN002253
KB663610	AMINI	CDS	1462664	1463227	.	-	0	AMIN002253
KB663610	AMINI	CDS	1463398	1463517	.	-	0	AMIN002253
KB663610	AMINI	CDS	1464319	1464435	.	+	0	AMIN002254
KB663610	AMINI	CDS	1464515	1466009	.	+	0	AMIN002254
KB663610	AMINI	CDS	14646529	14646894	.	+	0	AMIN014289
KB663610	AMINI	CDS	14650204	14650497	.	+	0	AMIN014289
KB663610	AMINI	CDS	14658366	14658602	.	-	0	AMIN014290
KB663610	AMINI	CDS	1466076	1466374	.	+	2	AMIN002254
KB663610	AMINI	CDS	14660865	14661369	.	+	0	AMIN003233
KB663610	AMINI	CDS	14662175	14662524	.	+	2	AMIN003233
KB663610	AMINI	CDS	1466396	1468502	.	+	0	AMIN002254
KB663610	AMINI	CDS	14667241	14667938	.	+	0	AMIN003234
KB663610	AMINI	CDS	14668318	14668413	.	+	1	AMIN003234
KB663610	AMINI	CDS	14668487	14668619	.	+	1	AMIN003234
KB663610	AMINI	CDS	14668973	14669146	.	-	0	AMIN003235
KB663610	AMINI	CDS	14669229	14669959	.	-	2	AMIN003235
KB663610	AMINI	CDS	14670033	14670255	.	-	0	AMIN003235
KB663610	AMINI	CDS	14670323	14671116	.	-	2	AMIN003235
KB663610	AMINI	CDS	14671190	14671335	.	-	1	AMIN003235
KB663610	AMINI	CDS	14672969	14672992	.	-	1	AMIN003235
KB663610	AMINI	CDS	14673344	14673377	.	-	2	AMIN003235
KB663610	AMINI	CDS	14673835	14674978	.	-	0	AMIN003235
KB663610	AMINI	CDS	14676141	14677394	.	-	0	AMIN003235
KB663610	AMINI	CDS	14678206	14678211	.	-	0	AMIN003235
KB663610	AMINI	CDS	14678233	14679327	.	-	0	AMIN003236
KB663610	AMINI	CDS	14680833	14681285	.	-	0	AMIN003236
KB663610	AMINI	CDS	14682121	14683874	.	-	2	AMIN003237
KB663610	AMINI	CDS	14683940	14683958	.	-	0	AMIN003237
KB663610	AMINI	CDS	1468577	1469872	.	+	2	AMIN002254
KB663610	AMINI	CDS	14686008	14688358	.	-	2	AMIN003238
KB663610	AMINI	CDS	14688508	14688553	.	-	0	AMIN003238
KB663610	AMINI	CDS	14689409	14689797	.	-	2	AMIN003239
KB663610	AMINI	CDS	14689861	14689987	.	-	0	AMIN003239
KB663610	AMINI	CDS	14690056	14690254	.	-	1	AMIN003239
KB663610	AMINI	CDS	14690316	14690437	.	-	0	AMIN003239
KB663610	AMINI	CDS	14690515	14690627	.	-	2	AMIN003239
KB663610	AMINI	CDS	14690712	14690781	.	-	0	AMIN003239
KB663610	AMINI	CDS	14692780	14692979	.	+	0	AMIN003240
KB663610	AMINI	CDS	14693049	14693303	.	+	1	AMIN003240
KB663610	AMINI	CDS	14693368	14693818	.	+	1	AMIN003240
KB663610	AMINI	CDS	14698211	14701588	.	-	0	AMIN003241
KB663610	AMINI	CDS	1470126	1470817	.	+	2	AMIN002254
KB663610	AMINI	CDS	14701644	14703737	.	-	0	AMIN003241
KB663610	AMINI	CDS	14703809	14704467	.	-	2	AMIN003241
KB663610	AMINI	CDS	14704701	14706909	.	-	0	AMIN003241
KB663610	AMINI	CDS	14719338	14720177	.	-	0	AMIN003242
KB663610	AMINI	CDS	14720822	14721124	.	+	0	AMIN003243
KB663610	AMINI	CDS	14721209	14721360	.	+	0	AMIN003243
KB663610	AMINI	CDS	14721427	14721514	.	+	1	AMIN003243
KB663610	AMINI	CDS	14722017	14722151	.	+	0	AMIN003244
KB663610	AMINI	CDS	14722264	14722381	.	+	0	AMIN003244
KB663610	AMINI	CDS	14723077	14724500	.	+	2	AMIN003244
KB663610	AMINI	CDS	14724566	14724768	.	+	0	AMIN003244
KB663610	AMINI	CDS	14724831	14724981	.	+	1	AMIN003244
KB663610	AMINI	CDS	14728869	14729594	.	-	0	AMIN003245
KB663610	AMINI	CDS	14729675	14729890	.	-	0	AMIN003245
KB663610	AMINI	CDS	14731688	14731750	.	-	0	AMIN003245
KB663610	AMINI	CDS	14732883	14733246	.	+	0	AMIN003246
KB663610	AMINI	CDS	14733308	14733987	.	+	2	AMIN003246
KB663610	AMINI	CDS	14736651	14738523	.	+	0	AMIN003247
KB663610	AMINI	CDS	14738959	14739137	.	+	2	AMIN003247
KB663610	AMINI	CDS	14755967	14755976	.	+	0	AMIN003248
KB663610	AMINI	CDS	14757380	14758935	.	+	2	AMIN003248
KB663610	AMINI	CDS	14776765	14776870	.	+	0	AMIN003249
KB663610	AMINI	CDS	14776948	14777802	.	+	2	AMIN003249
KB663610	AMINI	CDS	14777864	14778709	.	+	2	AMIN003249
KB663610	AMINI	CDS	14778768	14779108	.	+	2	AMIN003249
KB663610	AMINI	CDS	1478180	1479040	.	+	0	AMIN002255
KB663610	AMINI	CDS	14785377	14785497	.	-	1	AMIN003250
KB663610	AMINI	CDS	14788275	14788399	.	-	0	AMIN003250
KB663610	AMINI	CDS	14788950	14789071	.	-	2	AMIN003250
KB663610	AMINI	CDS	14790582	14790899	.	-	2	AMIN003250
KB663610	AMINI	CDS	1479103	1479524	.	+	0	AMIN002255
KB663610	AMINI	CDS	14791092	14791226	.	-	2	AMIN003250
KB663610	AMINI	CDS	14791468	14791704	.	-	2	AMIN003250
KB663610	AMINI	CDS	14795117	14795186	.	-	0	AMIN003250
KB663610	AMINI	CDS	14802860	14802903	.	-	2	AMIN003251
KB663610	AMINI	CDS	14812973	14813052	.	+	0	AMIN014291
KB663610	AMINI	CDS	14813138	14813153	.	+	1	AMIN014291
KB663610	AMINI	CDS	1481865	1482039	.	+	1	AMIN002255
KB663610	AMINI	CDS	14828512	14828624	.	-	1	AMIN003251
KB663610	AMINI	CDS	1482910	1482932	.	+	0	AMIN002255
KB663610	AMINI	CDS	1483019	1483594	.	-	0	AMIN002256
KB663610	AMINI	CDS	1483985	1484494	.	+	1	AMIN002255
KB663610	AMINI	CDS	14843744	14843868	.	-	0	AMIN003251
KB663610	AMINI	CDS	1484566	1484925	.	+	1	AMIN002255
KB663610	AMINI	CDS	1484987	1485356	.	+	1	AMIN002255
KB663610	AMINI	CDS	14850	16404	.	+	2	AMIN002151
KB663610	AMINI	CDS	1485421	1485572	.	+	0	AMIN002255
KB663610	AMINI	CDS	1485641	1485773	.	+	1	AMIN002255
KB663610	AMINI	CDS	1485833	1486357	.	+	0	AMIN002255
KB663610	AMINI	CDS	1487865	1488702	.	-	1	AMIN002257
KB663610	AMINI	CDS	14879426	14879584	.	-	0	AMIN003252
KB663610	AMINI	CDS	14879972	14880114	.	-	2	AMIN003252
KB663610	AMINI	CDS	14882228	14882396	.	-	0	AMIN003252
KB663610	AMINI	CDS	14882478	14882606	.	-	0	AMIN003252
KB663610	AMINI	CDS	14882723	14882857	.	-	0	AMIN003252
KB663610	AMINI	CDS	14885409	14885513	.	-	0	AMIN003252
KB663610	AMINI	CDS	1488766	1488968	.	-	0	AMIN002257
KB663610	AMINI	CDS	14890226	14890412	.	-	1	AMIN003252
KB663610	AMINI	CDS	14890482	14890486	.	-	0	AMIN003252
KB663610	AMINI	CDS	1490247	1490444	.	-	0	AMIN002258
KB663610	AMINI	CDS	1490512	1490728	.	-	1	AMIN002258
KB663610	AMINI	CDS	1490804	1491057	.	-	0	AMIN002258
KB663610	AMINI	CDS	1491283	1491321	.	-	0	AMIN002258
KB663610	AMINI	CDS	1491589	1492216	.	-	1	AMIN002258
KB663610	AMINI	CDS	1492519	1492608	.	-	1	AMIN002258
KB663610	AMINI	CDS	1492886	1493018	.	-	2	AMIN002258
KB663610	AMINI	CDS	1493237	1494248	.	-	0	AMIN002258
KB663610	AMINI	CDS	14936623	14936774	.	-	2	AMIN003253
KB663610	AMINI	CDS	14936856	14937025	.	-	1	AMIN003253
KB663610	AMINI	CDS	14938555	14939253	.	-	1	AMIN003253
KB663610	AMINI	CDS	14940102	14940238	.	-	0	AMIN003253
KB663610	AMINI	CDS	14940297	14940518	.	-	0	AMIN003253
KB663610	AMINI	CDS	14942212	14942748	.	+	0	AMIN003254
KB663610	AMINI	CDS	14942834	14943103	.	+	0	AMIN003254
KB663610	AMINI	CDS	14943179	14943618	.	+	0	AMIN003254
KB663610	AMINI	CDS	14944841	14944991	.	+	1	AMIN003254
KB663610	AMINI	CDS	14945116	14945191	.	+	0	AMIN003254
KB663610	AMINI	CDS	14945263	14945401	.	+	2	AMIN003254
KB663610	AMINI	CDS	14945484	14945587	.	+	1	AMIN003254
KB663610	AMINI	CDS	14945658	14946019	.	+	2	AMIN003254
KB663610	AMINI	CDS	14946086	14946365	.	+	0	AMIN003254
KB663610	AMINI	CDS	14947660	14947719	.	+	2	AMIN003254
KB663610	AMINI	CDS	14947793	14947925	.	+	2	AMIN003254
KB663610	AMINI	CDS	14948003	14948100	.	+	1	AMIN003254
KB663610	AMINI	CDS	14948179	14948540	.	+	2	AMIN003254
KB663610	AMINI	CDS	14948611	14948934	.	+	0	AMIN003254
KB663610	AMINI	CDS	14949551	14949635	.	+	0	AMIN003255
KB663610	AMINI	CDS	14949694	14949857	.	+	2	AMIN003255
KB663610	AMINI	CDS	14949926	14950650	.	+	0	AMIN003255
KB663610	AMINI	CDS	14950716	14950815	.	+	1	AMIN003255
KB663610	AMINI	CDS	14950859	14951690	.	-	1	AMIN003256
KB663610	AMINI	CDS	14951756	14951825	.	-	2	AMIN003256
KB663610	AMINI	CDS	14951894	14952434	.	-	0	AMIN003256
KB663610	AMINI	CDS	14955077	14955283	.	+	0	AMIN003257
KB663610	AMINI	CDS	14958846	14959208	.	+	0	AMIN003257
KB663610	AMINI	CDS	14971933	14971982	.	+	0	AMIN003258
KB663610	AMINI	CDS	14972674	14972737	.	+	1	AMIN003258
KB663610	AMINI	CDS	14972965	14973298	.	+	0	AMIN003258
KB663610	AMINI	CDS	14980069	14980112	.	+	2	AMIN003258
KB663610	AMINI	CDS	14985206	14985236	.	+	0	AMIN003259
KB663610	AMINI	CDS	14986442	14986841	.	+	2	AMIN003259
KB663610	AMINI	CDS	1498667	1498875	.	-	2	AMIN002259
KB663610	AMINI	CDS	14989048	14989186	.	+	1	AMIN003259
KB663610	AMINI	CDS	1498944	1499267	.	-	2	AMIN002259
KB663610	AMINI	CDS	1499885	1499969	.	-	0	AMIN002259
KB663610	AMINI	CDS	1501743	1502022	.	+	0	AMIN002260
KB663610	AMINI	CDS	1502099	1503351	.	+	2	AMIN002260
KB663610	AMINI	CDS	15022642	15022741	.	+	0	AMIN003260
KB663610	AMINI	CDS	15023714	15024111	.	+	2	AMIN003260
KB663610	AMINI	CDS	15027705	15028373	.	-	0	AMIN003261
KB663610	AMINI	CDS	15028449	15028652	.	-	0	AMIN003261
KB663610	AMINI	CDS	15028723	15028901	.	-	2	AMIN003261
KB663610	AMINI	CDS	15028982	15029272	.	-	2	AMIN003261
KB663610	AMINI	CDS	15029432	15029776	.	-	2	AMIN003261
KB663610	AMINI	CDS	15033632	15033680	.	-	0	AMIN003261
KB663610	AMINI	CDS	15033804	15034541	.	-	0	AMIN003261
KB663610	AMINI	CDS	15039340	15039360	.	-	0	AMIN003262
KB663610	AMINI	CDS	15040813	15040946	.	-	2	AMIN003262
KB663610	AMINI	CDS	15043596	15044322	.	-	0	AMIN003262
KB663610	AMINI	CDS	15044395	15044615	.	-	2	AMIN003262
KB663610	AMINI	CDS	15045147	15045351	.	-	0	AMIN003262
KB663610	AMINI	CDS	1504912	1505007	.	-	0	AMIN002261
KB663610	AMINI	CDS	1505083	1505223	.	-	0	AMIN002261
KB663610	AMINI	CDS	1505306	1505516	.	-	1	AMIN002261
KB663610	AMINI	CDS	1505594	1505654	.	-	2	AMIN002261
KB663610	AMINI	CDS	15065704	15065718	.	-	0	AMIN003263
KB663610	AMINI	CDS	15065754	15065876	.	-	0	AMIN003263
KB663610	AMINI	CDS	15065952	15066259	.	-	2	AMIN003263
KB663610	AMINI	CDS	15066345	15066669	.	-	0	AMIN003263
KB663610	AMINI	CDS	15066967	15068625	.	-	0	AMIN003263
KB663610	AMINI	CDS	1507212	1507335	.	-	0	AMIN002261
KB663610	AMINI	CDS	15084172	15084362	.	-	2	AMIN003264
KB663610	AMINI	CDS	15084484	15084618	.	-	2	AMIN003264
KB663610	AMINI	CDS	15084905	15084970	.	-	2	AMIN003264
KB663610	AMINI	CDS	15085206	15085242	.	-	0	AMIN003264
KB663610	AMINI	CDS	1509385	1509442	.	+	0	AMIN002262
KB663610	AMINI	CDS	15096492	15097300	.	-	2	AMIN003265
KB663610	AMINI	CDS	15097366	15097564	.	-	0	AMIN003265
KB663610	AMINI	CDS	15103652	15104061	.	+	0	AMIN003266
KB663610	AMINI	CDS	15105416	15105732	.	+	1	AMIN003266
KB663610	AMINI	CDS	15107613	15107773	.	+	2	AMIN003266
KB663610	AMINI	CDS	15110690	15110944	.	+	0	AMIN003267
KB663610	AMINI	CDS	15111007	15111483	.	+	0	AMIN003267
KB663610	AMINI	CDS	15120097	15120642	.	+	0	AMIN003268
KB663610	AMINI	CDS	15120712	15121134	.	+	0	AMIN003268
KB663610	AMINI	CDS	15123157	15123474	.	-	0	AMIN003269
KB663610	AMINI	CDS	15123549	15124163	.	-	0	AMIN003269
KB663610	AMINI	CDS	15124499	15124609	.	-	0	AMIN003269
KB663610	AMINI	CDS	15124866	15125202	.	-	1	AMIN003270
KB663610	AMINI	CDS	1512687	1512921	.	+	2	AMIN002262
KB663610	AMINI	CDS	15127927	15128167	.	-	2	AMIN003270
KB663610	AMINI	CDS	15128239	15128475	.	-	2	AMIN003270
KB663610	AMINI	CDS	15128561	15128747	.	-	0	AMIN003270
KB663610	AMINI	CDS	15128822	15129446	.	-	1	AMIN003270
KB663610	AMINI	CDS	15129873	15130979	.	-	1	AMIN003270
KB663610	AMINI	CDS	15131756	15132225	.	-	0	AMIN003270
KB663610	AMINI	CDS	15132381	15132749	.	-	0	AMIN003270
KB663610	AMINI	CDS	15133123	15133308	.	-	0	AMIN003270
KB663610	AMINI	CDS	15134861	15134966	.	-	1	AMIN003270
KB663610	AMINI	CDS	15135041	15135795	.	-	0	AMIN003270
KB663610	AMINI	CDS	15135877	15136545	.	-	0	AMIN003270
KB663610	AMINI	CDS	15136611	15136807	.	-	2	AMIN003270
KB663610	AMINI	CDS	15136875	15137229	.	-	0	AMIN003270
KB663610	AMINI	CDS	1513873	1516592	.	+	1	AMIN002262
KB663610	AMINI	CDS	15139161	15140273	.	+	0	AMIN003271
KB663610	AMINI	CDS	15159231	15159245	.	-	0	AMIN003272
KB663610	AMINI	CDS	15159964	15160056	.	-	0	AMIN003272
KB663610	AMINI	CDS	15160164	15160454	.	-	0	AMIN003272
KB663610	AMINI	CDS	15161872	15162024	.	-	0	AMIN003272
KB663610	AMINI	CDS	15162136	15162510	.	-	0	AMIN003272
KB663610	AMINI	CDS	1516657	1516965	.	+	2	AMIN002262
KB663610	AMINI	CDS	1517446	1517804	.	+	2	AMIN002262
KB663610	AMINI	CDS	1518586	1519238	.	+	0	AMIN002262
KB663610	AMINI	CDS	1519394	1519560	.	+	1	AMIN002262
KB663610	AMINI	CDS	15195567	15195587	.	+	0	AMIN003273
KB663610	AMINI	CDS	15196380	15196515	.	+	0	AMIN003273
KB663610	AMINI	CDS	1519661	1519929	.	+	2	AMIN002262
KB663610	AMINI	CDS	15197047	15197244	.	+	2	AMIN003273
KB663610	AMINI	CDS	15197372	15197467	.	+	2	AMIN003273
KB663610	AMINI	CDS	15197545	15197739	.	+	2	AMIN003273
KB663610	AMINI	CDS	15198545	15198842	.	+	2	AMIN003273
KB663610	AMINI	CDS	15198929	15199178	.	+	1	AMIN003273
KB663610	AMINI	CDS	1519997	1520182	.	+	0	AMIN002262
KB663610	AMINI	CDS	1520241	1520879	.	+	0	AMIN002262
KB663610	AMINI	CDS	15203522	15203774	.	-	1	AMIN003274
KB663610	AMINI	CDS	15204400	15204691	.	-	2	AMIN003274
KB663610	AMINI	CDS	15204763	15204927	.	-	2	AMIN003274
KB663610	AMINI	CDS	15204994	15205089	.	-	2	AMIN003274
KB663610	AMINI	CDS	15205184	15205381	.	-	2	AMIN003274
KB663610	AMINI	CDS	15209132	15209267	.	-	0	AMIN003274
KB663610	AMINI	CDS	1520942	1521214	.	+	0	AMIN002262
KB663610	AMINI	CDS	15211028	15211102	.	-	0	AMIN003274
KB663610	AMINI	CDS	1522816	1523977	.	-	1	AMIN002263
KB663610	AMINI	CDS	1524040	1524419	.	-	0	AMIN002263
KB663610	AMINI	CDS	1524486	1524752	.	-	0	AMIN002263
KB663610	AMINI	CDS	1525936	1526085	.	-	0	AMIN002263
KB663610	AMINI	CDS	15262409	15262498	.	+	0	AMIN003275
KB663610	AMINI	CDS	15262576	15262664	.	+	0	AMIN003275
KB663610	AMINI	CDS	15262781	15262844	.	+	1	AMIN003275
KB663610	AMINI	CDS	15263205	15263304	.	+	0	AMIN003275
KB663610	AMINI	CDS	15263685	15264418	.	+	2	AMIN003275
KB663610	AMINI	CDS	15264345	15264366	.	-	1	AMIN003276
KB663610	AMINI	CDS	15265185	15265519	.	-	0	AMIN003276
KB663610	AMINI	CDS	15265595	15266380	.	-	0	AMIN003276
KB663610	AMINI	CDS	15266456	15266523	.	-	2	AMIN003276
KB663610	AMINI	CDS	15266589	15266640	.	-	0	AMIN003276
KB663610	AMINI	CDS	15266704	15266769	.	-	0	AMIN003276
KB663610	AMINI	CDS	15266885	15267376	.	-	0	AMIN003276
KB663610	AMINI	CDS	15267844	15268257	.	-	0	AMIN003276
KB663610	AMINI	CDS	1526816	1526881	.	-	0	AMIN002263
KB663610	AMINI	CDS	15268321	15268421	.	-	2	AMIN003276
KB663610	AMINI	CDS	15268907	15269399	.	-	0	AMIN003276
KB663610	AMINI	CDS	15269611	15269662	.	-	1	AMIN003276
KB663610	AMINI	CDS	15269738	15270322	.	-	1	AMIN003276
KB663610	AMINI	CDS	15271116	15271522	.	-	0	AMIN003276
KB663610	AMINI	CDS	15271602	15272232	.	-	1	AMIN003276
KB663610	AMINI	CDS	15272295	15272449	.	-	0	AMIN003276
KB663610	AMINI	CDS	15273075	15273631	.	-	2	AMIN003276
KB663610	AMINI	CDS	15273657	15273685	.	-	1	AMIN003276
KB663610	AMINI	CDS	15274497	15274930	.	-	0	AMIN003276
KB663610	AMINI	CDS	15274999	15275623	.	-	1	AMIN003276
KB663610	AMINI	CDS	1527557	1528024	.	-	0	AMIN002264
KB663610	AMINI	CDS	15275691	15275845	.	-	0	AMIN003276
KB663610	AMINI	CDS	15275924	15276043	.	-	0	AMIN003276
KB663610	AMINI	CDS	15276136	15276609	.	-	0	AMIN003276
KB663610	AMINI	CDS	15277796	15278037	.	-	2	AMIN003276
KB663610	AMINI	CDS	15278117	15278487	.	-	1	AMIN003276
KB663610	AMINI	CDS	15278558	15279049	.	-	1	AMIN003276
KB663610	AMINI	CDS	15279344	15280494	.	-	0	AMIN003276
KB663610	AMINI	CDS	15280835	15281162	.	-	1	AMIN003277
KB663610	AMINI	CDS	1528096	1528236	.	-	0	AMIN002264
KB663610	AMINI	CDS	15281228	15282450	.	-	0	AMIN003277
KB663610	AMINI	CDS	15288175	15288282	.	+	0	AMIN003278
KB663610	AMINI	CDS	15288371	15289190	.	+	0	AMIN003278
KB663610	AMINI	CDS	15289261	15289691	.	+	2	AMIN003278
KB663610	AMINI	CDS	15290897	15290917	.	+	0	AMIN003279
KB663610	AMINI	CDS	15291073	15291279	.	+	0	AMIN003279
KB663610	AMINI	CDS	15291354	15291602	.	+	0	AMIN003279
KB663610	AMINI	CDS	15291687	15291799	.	+	0	AMIN003279
KB663610	AMINI	CDS	15291872	15292043	.	+	1	AMIN003279
KB663610	AMINI	CDS	15292449	15292543	.	-	2	AMIN003280
KB663610	AMINI	CDS	15292607	15292733	.	-	0	AMIN003280
KB663610	AMINI	CDS	15292799	15292924	.	-	0	AMIN003280
KB663610	AMINI	CDS	15293008	15293104	.	-	1	AMIN003280
KB663610	AMINI	CDS	15293190	15293315	.	-	1	AMIN003280
KB663610	AMINI	CDS	15293413	15293519	.	-	0	AMIN003280
KB663610	AMINI	CDS	15293600	15293751	.	-	2	AMIN003280
KB663610	AMINI	CDS	15293826	15293934	.	-	0	AMIN003280
KB663610	AMINI	CDS	1529533	1530040	.	+	0	AMIN002265
KB663610	AMINI	CDS	15299232	15299359	.	-	2	AMIN003281
KB663610	AMINI	CDS	15299426	15299552	.	-	0	AMIN003281
KB663610	AMINI	CDS	15299617	15299742	.	-	0	AMIN003281
KB663610	AMINI	CDS	15299802	15299898	.	-	1	AMIN003281
KB663610	AMINI	CDS	15299971	15300188	.	-	0	AMIN003281
KB663610	AMINI	CDS	15300284	15300435	.	-	2	AMIN003281
KB663610	AMINI	CDS	15300509	15300593	.	-	0	AMIN003281
KB663610	AMINI	CDS	15301734	15302051	.	-	0	AMIN003282
KB663610	AMINI	CDS	15302119	15302289	.	-	0	AMIN003282
KB663610	AMINI	CDS	15302366	15302494	.	-	0	AMIN003283
KB663610	AMINI	CDS	15302900	15302954	.	+	0	AMIN003284
KB663610	AMINI	CDS	15303027	15303051	.	+	2	AMIN003284
KB663610	AMINI	CDS	15303118	15303511	.	+	1	AMIN003284
KB663610	AMINI	CDS	1530605	1531023	.	+	2	AMIN002265
KB663610	AMINI	CDS	15310542	15310784	.	-	0	AMIN003283
KB663610	AMINI	CDS	1531353	1531355	.	-	0	AMIN002264
KB663610	AMINI	CDS	15319452	15320069	.	+	0	AMIN003285
KB663610	AMINI	CDS	15320648	15320811	.	+	0	AMIN003285
KB663610	AMINI	CDS	15320930	15321359	.	+	1	AMIN003285
KB663610	AMINI	CDS	15321440	15321632	.	+	0	AMIN003285
KB663610	AMINI	CDS	15321711	15322562	.	+	2	AMIN003285
KB663610	AMINI	CDS	15323248	15323345	.	+	2	AMIN003285
KB663610	AMINI	CDS	15328495	15328863	.	-	0	AMIN003286
KB663610	AMINI	CDS	15328938	15329249	.	-	0	AMIN003286
KB663610	AMINI	CDS	15329318	15329520	.	-	2	AMIN003286
KB663610	AMINI	CDS	15329586	15329720	.	-	2	AMIN003286
KB663610	AMINI	CDS	15329805	15333454	.	-	1	AMIN003286
KB663610	AMINI	CDS	15333528	15333725	.	-	1	AMIN003286
KB663610	AMINI	CDS	15333792	15334316	.	-	1	AMIN003286
KB663610	AMINI	CDS	15335841	15336421	.	-	0	AMIN003286
KB663610	AMINI	CDS	15344606	15344681	.	-	1	AMIN003287
KB663610	AMINI	CDS	15347791	15347910	.	-	1	AMIN003287
KB663610	AMINI	CDS	15350252	15350300	.	-	2	AMIN003287
KB663610	AMINI	CDS	15352978	15353071	.	-	0	AMIN003287
KB663610	AMINI	CDS	15362431	15362611	.	-	1	AMIN003287
KB663610	AMINI	CDS	15366713	15366801	.	-	0	AMIN003287
KB663610	AMINI	CDS	15366817	15366901	.	-	1	AMIN003288
KB663610	AMINI	CDS	15367023	15367148	.	-	1	AMIN003288
KB663610	AMINI	CDS	15367241	15367576	.	-	1	AMIN003288
KB663610	AMINI	CDS	15367638	15367733	.	-	1	AMIN003288
KB663610	AMINI	CDS	15367801	15367966	.	-	2	AMIN003288
KB663610	AMINI	CDS	15368070	15368718	.	-	0	AMIN003288
KB663610	AMINI	CDS	15370082	15370192	.	-	0	AMIN003288
KB663610	AMINI	CDS	15375593	15375747	.	-	2	AMIN003289
KB663610	AMINI	CDS	15375819	15375968	.	-	2	AMIN003289
KB663610	AMINI	CDS	15376042	15376416	.	-	2	AMIN003289
KB663610	AMINI	CDS	15377704	15377773	.	-	0	AMIN003289
KB663610	AMINI	CDS	15383963	15384091	.	-	0	AMIN014292
KB663610	AMINI	CDS	15393920	15394162	.	-	0	AMIN003290
KB663610	AMINI	CDS	15394254	15394588	.	-	2	AMIN003290
KB663610	AMINI	CDS	15394657	15394749	.	-	2	AMIN003290
KB663610	AMINI	CDS	15396104	15396224	.	-	0	AMIN003290
KB663610	AMINI	CDS	15401429	15401577	.	-	2	AMIN003291
KB663610	AMINI	CDS	15401649	15401798	.	-	2	AMIN003291
KB663610	AMINI	CDS	15401861	15401994	.	-	1	AMIN003291
KB663610	AMINI	CDS	15402067	15402307	.	-	2	AMIN003291
KB663610	AMINI	CDS	15402374	15402449	.	-	0	AMIN003291
KB663610	AMINI	CDS	15409615	15409763	.	-	2	AMIN003292
KB663610	AMINI	CDS	15409828	15409980	.	-	2	AMIN003292
KB663610	AMINI	CDS	15410054	15410309	.	-	0	AMIN003292
KB663610	AMINI	CDS	15411592	15411710	.	-	2	AMIN003292
KB663610	AMINI	CDS	15411987	15412084	.	-	1	AMIN003292
KB663610	AMINI	CDS	15412142	15412428	.	-	0	AMIN003292
KB663610	AMINI	CDS	15414651	15414772	.	-	2	AMIN003292
KB663610	AMINI	CDS	15414843	15415126	.	-	1	AMIN003292
KB663610	AMINI	CDS	15415197	15415327	.	-	0	AMIN003292
KB663610	AMINI	CDS	15416567	15416676	.	-	2	AMIN003292
KB663610	AMINI	CDS	15420742	15420808	.	-	0	AMIN003292
KB663610	AMINI	CDS	15428698	15428869	.	+	0	AMIN003293
KB663610	AMINI	CDS	15428945	15429367	.	+	2	AMIN003293
KB663610	AMINI	CDS	15429432	15429583	.	+	2	AMIN003293
KB663610	AMINI	CDS	15430953	15431586	.	-	1	AMIN003294
KB663610	AMINI	CDS	15431645	15431715	.	-	0	AMIN003294
KB663610	AMINI	CDS	15431778	15432511	.	-	2	AMIN003294
KB663610	AMINI	CDS	15432588	15432720	.	-	0	AMIN003294
KB663610	AMINI	CDS	15432783	15433134	.	-	1	AMIN003294
KB663610	AMINI	CDS	15433204	15433472	.	-	0	AMIN003294
KB663610	AMINI	CDS	15433530	15433653	.	-	1	AMIN003294
KB663610	AMINI	CDS	15433775	15433980	.	-	0	AMIN003294
KB663610	AMINI	CDS	15434058	15434339	.	-	0	AMIN003294
KB663610	AMINI	CDS	15434428	15434595	.	-	0	AMIN003294
KB663610	AMINI	CDS	15434668	15434771	.	-	2	AMIN003295
KB663610	AMINI	CDS	15453592	15453648	.	-	2	AMIN003295
KB663610	AMINI	CDS	15454547	15454607	.	-	0	AMIN003295
KB663610	AMINI	CDS	15475675	15475824	.	+	0	AMIN003296
KB663610	AMINI	CDS	15475901	15476002	.	+	0	AMIN003296
KB663610	AMINI	CDS	15476067	15476266	.	+	0	AMIN003296
KB663610	AMINI	CDS	15476330	15477057	.	+	1	AMIN003296
KB663610	AMINI	CDS	15477134	15477339	.	+	2	AMIN003296
KB663610	AMINI	CDS	15482281	15484178	.	-	2	AMIN003297
KB663610	AMINI	CDS	15487455	15488067	.	-	0	AMIN003297
KB663610	AMINI	CDS	15497587	15497599	.	-	1	AMIN014293
KB663610	AMINI	CDS	15499542	15499747	.	-	0	AMIN014293
KB663610	AMINI	CDS	15504807	15505040	.	+	0	AMIN003298
KB663610	AMINI	CDS	15505116	15505303	.	+	0	AMIN003298
KB663610	AMINI	CDS	15505375	15505519	.	+	1	AMIN003298
KB663610	AMINI	CDS	15506584	15507361	.	+	0	AMIN003299
KB663610	AMINI	CDS	15510896	15511605	.	+	2	AMIN003299
KB663610	AMINI	CDS	15513258	15514037	.	+	0	AMIN003299
KB663610	AMINI	CDS	15518274	15518638	.	-	2	AMIN003300
KB663610	AMINI	CDS	15518708	15518981	.	-	0	AMIN003300
KB663610	AMINI	CDS	15541171	15541279	.	-	1	AMIN003301
KB663610	AMINI	CDS	15541776	15542087	.	-	1	AMIN003301
KB663610	AMINI	CDS	15542186	15542856	.	-	0	AMIN003301
KB663610	AMINI	CDS	15542947	15543109	.	-	1	AMIN003301
KB663610	AMINI	CDS	15543656	15543786	.	-	0	AMIN003301
KB663610	AMINI	CDS	15548976	15549341	.	+	0	AMIN014294
KB663610	AMINI	CDS	155735	155890	.	-	0	AMIN002162
KB663610	AMINI	CDS	155958	156081	.	-	1	AMIN002162
KB663610	AMINI	CDS	156148	156304	.	-	2	AMIN002162
KB663610	AMINI	CDS	15616057	15618330	.	+	0	AMIN003302
KB663610	AMINI	CDS	15618594	15618924	.	-	1	AMIN003303
KB663610	AMINI	CDS	15619001	15619333	.	-	1	AMIN003303
KB663610	AMINI	CDS	15619410	15619450	.	-	0	AMIN003303
KB663610	AMINI	CDS	15619902	15620018	.	+	0	AMIN003304
KB663610	AMINI	CDS	15620093	15620959	.	+	0	AMIN003304
KB663610	AMINI	CDS	15621274	15622512	.	-	0	AMIN003305
KB663610	AMINI	CDS	15622851	15623052	.	-	1	AMIN003305
KB663610	AMINI	CDS	15623120	15623364	.	-	0	AMIN003305
KB663610	AMINI	CDS	15623438	15623446	.	-	0	AMIN003305
KB663610	AMINI	CDS	1563395	1563469	.	+	0	AMIN002266
KB663610	AMINI	CDS	1563534	1564068	.	+	0	AMIN002266
KB663610	AMINI	CDS	1564156	1564304	.	+	2	AMIN002266
KB663610	AMINI	CDS	156418	156852	.	-	2	AMIN002162
KB663610	AMINI	CDS	1564432	1564617	.	+	0	AMIN002266
KB663610	AMINI	CDS	15652744	15652900	.	+	0	AMIN003306
KB663610	AMINI	CDS	15655923	15657661	.	+	2	AMIN003306
KB663610	AMINI	CDS	15657391	15657598	.	-	1	AMIN003307
KB663610	AMINI	CDS	15657744	15657995	.	+	0	AMIN003306
KB663610	AMINI	CDS	15664202	15664263	.	-	0	AMIN003307
KB663610	AMINI	CDS	15664631	15664756	.	-	0	AMIN003308
KB663610	AMINI	CDS	15664822	15665016	.	-	0	AMIN003308
KB663610	AMINI	CDS	15666841	15666911	.	-	2	AMIN003308
KB663610	AMINI	CDS	15666998	15667067	.	-	0	AMIN003308
KB663610	AMINI	CDS	15667577	15667732	.	-	0	AMIN003308
KB663610	AMINI	CDS	15702164	15703661	.	+	0	AMIN003309
KB663610	AMINI	CDS	15703726	15704087	.	+	2	AMIN003309
KB663610	AMINI	CDS	15706016	15706070	.	+	0	AMIN014295
KB663610	AMINI	CDS	15706137	15706429	.	+	2	AMIN014295
KB663610	AMINI	CDS	15706808	15707160	.	-	2	AMIN003310
KB663610	AMINI	CDS	15707222	15707933	.	-	0	AMIN003310
KB663610	AMINI	CDS	15708425	15709462	.	+	0	AMIN003311
KB663610	AMINI	CDS	15709534	15710229	.	+	0	AMIN003311
KB663610	AMINI	CDS	15710434	15711243	.	+	0	AMIN003311
KB663610	AMINI	CDS	15711311	15711508	.	+	0	AMIN003311
KB663610	AMINI	CDS	157246	157395	.	-	2	AMIN002162
KB663610	AMINI	CDS	157482	157722	.	-	0	AMIN002162
KB663610	AMINI	CDS	15774611	15775297	.	-	0	AMIN003312
KB663610	AMINI	CDS	157811	158319	.	-	2	AMIN002162
KB663610	AMINI	CDS	1578898	1580076	.	-	0	AMIN002267
KB663610	AMINI	CDS	15795973	15796809	.	+	0	AMIN003313
KB663610	AMINI	CDS	1580197	1580362	.	-	1	AMIN002267
KB663610	AMINI	CDS	1581626	1583231	.	-	2	AMIN002267
KB663610	AMINI	CDS	1583292	1583556	.	-	0	AMIN002267
KB663610	AMINI	CDS	15835189	15835637	.	+	0	AMIN003314
KB663610	AMINI	CDS	15835721	15836344	.	+	1	AMIN003314
KB663610	AMINI	CDS	1583618	1584157	.	-	0	AMIN002267
KB663610	AMINI	CDS	15836407	15836656	.	+	1	AMIN003314
KB663610	AMINI	CDS	15845614	15846146	.	-	2	AMIN003315
KB663610	AMINI	CDS	15850597	15850813	.	-	0	AMIN003315
KB663610	AMINI	CDS	15850895	15851752	.	-	0	AMIN003315
KB663610	AMINI	CDS	1586079	1586269	.	-	2	AMIN002267
KB663610	AMINI	CDS	1586359	1586853	.	-	2	AMIN002267
KB663610	AMINI	CDS	1587124	1587359	.	-	1	AMIN002267
KB663610	AMINI	CDS	158890	159345	.	-	2	AMIN002162
KB663610	AMINI	CDS	1590446	1590522	.	-	0	AMIN002267
KB663610	AMINI	CDS	159422	159674	.	-	0	AMIN002162
KB663610	AMINI	CDS	1594681	1595184	.	-	0	AMIN002268
KB663610	AMINI	CDS	159755	160069	.	-	0	AMIN002162
KB663610	AMINI	CDS	16011473	16012336	.	+	0	AMIN003316
KB663610	AMINI	CDS	16012423	16012639	.	+	0	AMIN003316
KB663610	AMINI	CDS	16014155	16014621	.	+	2	AMIN003316
KB663610	AMINI	CDS	16099486	16099676	.	+	0	AMIN003317
KB663610	AMINI	CDS	16099749	16100654	.	+	1	AMIN003317
KB663610	AMINI	CDS	16100848	16101100	.	+	1	AMIN003317
KB663610	AMINI	CDS	16137710	16137839	.	+	0	AMIN003318
KB663610	AMINI	CDS	16137912	16138465	.	+	2	AMIN003318
KB663610	AMINI	CDS	16138533	16138645	.	+	0	AMIN003318
KB663610	AMINI	CDS	16138712	16139435	.	+	1	AMIN003318
KB663610	AMINI	CDS	16139500	16140461	.	+	0	AMIN003318
KB663610	AMINI	CDS	16140523	16140707	.	+	1	AMIN003318
KB663610	AMINI	CDS	16140785	16141050	.	+	2	AMIN003318
KB663610	AMINI	CDS	16141120	16142340	.	+	0	AMIN003318
KB663610	AMINI	CDS	16142406	16143695	.	+	0	AMIN003318
KB663610	AMINI	CDS	16143758	16144311	.	+	0	AMIN003318
KB663610	AMINI	CDS	16144387	16144591	.	+	1	AMIN003318
KB663610	AMINI	CDS	16144660	16147402	.	+	0	AMIN003318
KB663610	AMINI	CDS	16147457	16147586	.	+	2	AMIN003318
KB663610	AMINI	CDS	16147649	16150180	.	+	1	AMIN003318
KB663610	AMINI	CDS	16150257	16150596	.	+	1	AMIN003318
KB663610	AMINI	CDS	16150666	16151289	.	+	0	AMIN003318
KB663610	AMINI	CDS	16151448	16151486	.	+	0	AMIN003318
KB663610	AMINI	CDS	16151589	16151891	.	+	0	AMIN003318
KB663610	AMINI	CDS	16152349	16152394	.	+	0	AMIN003319
KB663610	AMINI	CDS	16153117	16153200	.	+	2	AMIN003319
KB663610	AMINI	CDS	16153264	16153427	.	+	2	AMIN003319
KB663610	AMINI	CDS	16154982	16155159	.	+	0	AMIN003320
KB663610	AMINI	CDS	16155244	16156031	.	+	2	AMIN003320
KB663610	AMINI	CDS	16156576	16156791	.	+	0	AMIN003320
KB663610	AMINI	CDS	16156860	16156953	.	+	0	AMIN003320
KB663610	AMINI	CDS	16157457	16157587	.	+	2	AMIN003320
KB663610	AMINI	CDS	16161413	16161497	.	+	0	AMIN014296
KB663610	AMINI	CDS	16161615	16161706	.	+	2	AMIN014296
KB663610	AMINI	CDS	16166781	16167140	.	+	0	AMIN003321
KB663610	AMINI	CDS	16168152	16168433	.	-	0	AMIN003322
KB663610	AMINI	CDS	16168724	16169323	.	+	0	AMIN003323
KB663610	AMINI	CDS	16169444	16169632	.	+	0	AMIN003323
KB663610	AMINI	CDS	16176199	16180416	.	+	0	AMIN003324
KB663610	AMINI	CDS	16180780	16181127	.	-	0	AMIN003325
KB663610	AMINI	CDS	16181193	16181680	.	-	2	AMIN003325
KB663610	AMINI	CDS	16181745	16183557	.	-	0	AMIN003325
KB663610	AMINI	CDS	16183620	16183700	.	-	0	AMIN003325
KB663610	AMINI	CDS	16184757	16185024	.	+	0	AMIN003326
KB663610	AMINI	CDS	16185252	16186879	.	+	2	AMIN003326
KB663610	AMINI	CDS	16186939	16187448	.	+	0	AMIN003326
KB663610	AMINI	CDS	16188560	16192792	.	+	0	AMIN003326
KB663610	AMINI	CDS	16193990	16197010	.	+	0	AMIN003326
KB663610	AMINI	CDS	16197082	16197322	.	+	0	AMIN003326
KB663610	AMINI	CDS	16197485	16197622	.	+	2	AMIN003326
KB663610	AMINI	CDS	16198665	16198863	.	+	2	AMIN003326
KB663610	AMINI	CDS	16199888	16203750	.	+	1	AMIN003326
KB663610	AMINI	CDS	16204576	16205140	.	+	2	AMIN003326
KB663610	AMINI	CDS	16205219	16205639	.	+	1	AMIN003326
KB663610	AMINI	CDS	16205841	16206167	.	+	0	AMIN003326
KB663610	AMINI	CDS	16206741	16207639	.	-	2	AMIN003327
KB663610	AMINI	CDS	16207722	16207995	.	-	0	AMIN003327
KB663610	AMINI	CDS	16209499	16210206	.	+	0	AMIN003328
KB663610	AMINI	CDS	16211081	16211207	.	-	1	AMIN003329
KB663610	AMINI	CDS	16211737	16214864	.	-	0	AMIN003329
KB663610	AMINI	CDS	16215852	16215857	.	-	0	AMIN003329
KB663610	AMINI	CDS	16218165	16218385	.	+	0	AMIN003330
KB663610	AMINI	CDS	16218454	16218943	.	+	1	AMIN003330
KB663610	AMINI	CDS	16251108	16251922	.	-	2	AMIN003331
KB663610	AMINI	CDS	16251990	16252086	.	-	0	AMIN003331
KB663610	AMINI	CDS	16252162	16252295	.	-	2	AMIN003331
KB663610	AMINI	CDS	16253154	16253211	.	-	0	AMIN003331
KB663610	AMINI	CDS	16253281	16253504	.	-	2	AMIN003331
KB663610	AMINI	CDS	16253703	16253787	.	-	0	AMIN003331
KB663610	AMINI	CDS	16260294	16260301	.	+	0	AMIN003332
KB663610	AMINI	CDS	16260832	16260965	.	+	1	AMIN003332
KB663610	AMINI	CDS	16261038	16261765	.	+	2	AMIN003332
KB663610	AMINI	CDS	16264595	16265047	.	+	0	AMIN003333
KB663610	AMINI	CDS	16269454	16269486	.	-	0	AMIN014297
KB663610	AMINI	CDS	16269594	16269836	.	-	0	AMIN014297
KB663610	AMINI	CDS	16281250	16281353	.	+	0	AMIN003334
KB663610	AMINI	CDS	16281437	16281814	.	+	1	AMIN003334
KB663610	AMINI	CDS	16281872	16284137	.	+	1	AMIN003334
KB663610	AMINI	CDS	16286178	16286314	.	-	2	AMIN003335
KB663610	AMINI	CDS	16286380	16286609	.	-	1	AMIN003335
KB663610	AMINI	CDS	16286675	16287184	.	-	1	AMIN003335
KB663610	AMINI	CDS	16287251	16287434	.	-	2	AMIN003335
KB663610	AMINI	CDS	16287493	16287668	.	-	1	AMIN003335
KB663610	AMINI	CDS	16287741	16287830	.	-	1	AMIN003335
KB663610	AMINI	CDS	16288089	16288153	.	-	0	AMIN003335
KB663610	AMINI	CDS	16289244	16289416	.	-	2	AMIN003335
KB663610	AMINI	CDS	16289502	16289674	.	-	1	AMIN003335
KB663610	AMINI	CDS	16289753	16289861	.	-	2	AMIN003335
KB663610	AMINI	CDS	16292115	16292402	.	-	2	AMIN003335
KB663610	AMINI	CDS	16294275	16295063	.	-	2	AMIN003335
KB663610	AMINI	CDS	16296112	16296208	.	-	0	AMIN003335
KB663610	AMINI	CDS	16296284	16296382	.	-	0	AMIN003335
[truncated: 998,000+ more rows]
