# Supplementary material for: Evolutionary superscaffolding and chromosome anchoring to improve Anopheles genome assemblies
Source: BMC Biol. 2020 Jan 2;18:1. doi: 10.1186/s12915-019-0728-3 (PMC6939337; doi:10.1186/s12915-019-0728-3)
Supplement: Supplementary file 3 — Additional file 3. Orthology anchor data. Input data for the synteny analyses of orthology relationships and genomic locations of annotated genes. [file 12915_2019_728_MOESM3_ESM.gz › ODB9-ORTHO-GROUPS-ANOPHELES-2016-10.txt]

EOG09170000	AMIN001926	AMINI
EOG09170000	ACUA016462	ACULI
EOG09170000	ACOM032506	ACOLU
EOG09170000	AEPI004148	AEPIR
EOG09170000	AMEM003586	AMERU
EOG09170000	ASTE010741	ASTES
EOG09170000	ASTEI03792	ASTEI
EOG09170000	AMEC002264	AMELA
EOG09170000	AQUA007576	AQUAD
EOG09170000	AATE008123	AATRO
EOG09170000	ACHR001442	ACHRI
EOG09170000	ADAC009952	ADARL
EOG09170000	AFUN008246	AFUNE
EOG09170000	AFAF000833	AFARA
EOG09170000	AGAP009554	AGAMB
EOG09170000	AALB001346	AALBI
EOG09170000	ADIR005972	ADIRU
EOG09170000	AARA011827	AARAB
EOG09170000	AMAM014131	AMACU
EOG09170000	ASIC007146	ASINC
EOG09170001	AMIN003443	AMINI
EOG09170001	ACUA016912	ACULI
EOG09170001	ACOM034407	ACOLU
EOG09170001	AEPI006078	AEPIR
EOG09170001	AMEM008865	AMERU
EOG09170001	ASTE010640	ASTES
EOG09170001	ASTEI05705	ASTEI
EOG09170001	AMEC001235	AMELA
EOG09170001	AMEC001537	AMELA
EOG09170001	AQUA000499	AQUAD
EOG09170001	AATE000680	AATRO
EOG09170001	ACHR000513	ACHRI
EOG09170001	ADAC009206	ADARL
EOG09170001	AFUN001600	AFUNE
EOG09170001	AFAF018941	AFARA
EOG09170001	AGAP001633	AGAMB
EOG09170001	AALB008645	AALBI
EOG09170001	ADIR010465	ADIRU
EOG09170001	AARA002078	AARAB
EOG09170001	AMAM005182	AMACU
EOG09170001	AMAM006445	AMACU
EOG09170001	AMAM014159	AMACU
EOG09170001	ASIC013402	ASINC
EOG09170001	ASIS000277	ASINS
EOG09170001	ASIS021045	ASINS
EOG09170002	AMIN006708	AMINI
EOG09170002	ACUA007377	ACULI
EOG09170002	ACOM033511	ACOLU
EOG09170002	AEPI010998	AEPIR
EOG09170002	AMEM005760	AMERU
EOG09170002	ASTE007690	ASTES
EOG09170002	ASTEI03953	ASTEI
EOG09170002	AMEC004010	AMELA
EOG09170002	AQUA006372	AQUAD
EOG09170002	ACHR000605	ACHRI
EOG09170002	ADAC001481	ADARL
EOG09170002	AFUN003688	AFUNE
EOG09170002	AFAF012220	AFARA
EOG09170002	AGAP010021	AGAMB
EOG09170002	AALB000882	AALBI
EOG09170002	ADIR009378	ADIRU
EOG09170002	AARA003752	AARAB
EOG09170002	AMAM018747	AMACU
EOG09170002	AMAM019088	AMACU
EOG09170002	ASIC004282	ASINC
EOG09170002	ASIS021574	ASINS
EOG09170003	AMIN009319	AMINI
EOG09170003	ACUA008914	ACULI
EOG09170003	ACOM041623	ACOLU
EOG09170003	AEPI002035	AEPIR
EOG09170003	AMEM015568	AMERU
EOG09170003	ASTE009265	ASTES
EOG09170003	ASTEI06423	ASTEI
EOG09170003	AMEC002852	AMELA
EOG09170003	AMEC010920	AMELA
EOG09170003	AQUA008175	AQUAD
EOG09170003	AATE017875	AATRO
EOG09170003	ACHR004624	ACHRI
EOG09170003	ADAC000221	ADARL
EOG09170003	AFUN003447	AFUNE
EOG09170003	AFAF012021	AFARA
EOG09170003	AGAP011396	AGAMB
EOG09170003	AALB003958	AALBI
EOG09170003	ADIR009580	ADIRU
EOG09170003	AARA002899	AARAB
EOG09170003	AMAM009949	AMACU
EOG09170003	ASIC015655	ASINC
EOG09170004	AMIN010366	AMINI
EOG09170004	ACUA014287	ACULI
EOG09170004	ACOM025828	ACOLU
EOG09170004	AEPI001550	AEPIR
EOG09170004	AMEM008992	AMERU
EOG09170004	ASTE002332	ASTES
EOG09170004	ASTEI01466	ASTEI
EOG09170004	AMEC020214	AMELA
EOG09170004	AQUA004365	AQUAD
EOG09170004	AATE019269	AATRO
EOG09170004	ACHR003791	ACHRI
EOG09170004	ADAC006157	ADARL
EOG09170004	AFUN003364	AFUNE
EOG09170004	AFAF007837	AFARA
EOG09170004	AGAP007563	AGAMB
EOG09170004	AALB006227	AALBI
EOG09170004	ADIR007004	ADIRU
EOG09170004	AARA008128	AARAB
EOG09170004	AMAM001461	AMACU
EOG09170004	ASIC003679	ASINC
EOG09170004	ASIS021181	ASINS
EOG09170005	AMIN006706	AMINI
EOG09170005	AMIN006707	AMINI
EOG09170005	ACUA013708	ACULI
EOG09170005	ACUA016184	ACULI
EOG09170005	ACOM033509	ACOLU
EOG09170005	ACOM038476	ACOLU
EOG09170005	AEPI005307	AEPIR
EOG09170005	AEPI010569	AEPIR
EOG09170005	AMEM007693	AMERU
EOG09170005	AMEM012390	AMERU
EOG09170005	ASTE003156	ASTES
EOG09170005	AMEC005682	AMELA
EOG09170005	AMEC016144	AMELA
EOG09170005	AQUA007257	AQUAD
EOG09170005	AQUA009258	AQUAD
EOG09170005	AATE008842	AATRO
EOG09170005	ACHR000682	ACHRI
EOG09170005	ACHR005368	ACHRI
EOG09170005	ADAC004439	ADARL
EOG09170005	ADAC008289	ADARL
EOG09170005	AFUN000137	AFUNE
EOG09170005	AFAF006116	AFARA
EOG09170005	AFAF013667	AFARA
EOG09170005	AGAP010023	AGAMB
EOG09170005	AGAP010024	AGAMB
EOG09170005	AALB000881	AALBI
EOG09170005	ADIR009373	ADIRU
EOG09170005	ADIR009374	ADIRU
EOG09170005	AMAM003468	AMACU
EOG09170005	AMAM006333	AMACU
EOG09170005	ASIC020840	ASINC
EOG09170005	ASIS001642	ASINS
EOG09170005	ASIS009722	ASINS
EOG09170005	ASIS010663	ASINS
EOG09170006	AMIN010487	AMINI
EOG09170006	ACUA005664	ACULI
EOG09170006	ACOM025653	ACOLU
EOG09170006	AEPI009236	AEPIR
EOG09170006	AMEM011363	AMERU
EOG09170006	ASTE005879	ASTES
EOG09170006	ASTEI01343	ASTEI
EOG09170006	AMEC020835	AMELA
EOG09170006	AQUA004494	AQUAD
EOG09170006	AATE005754	AATRO
EOG09170006	ACHR000937	ACHRI
EOG09170006	ADAC000927	ADARL
EOG09170006	AFUN002071	AFUNE
EOG09170006	AFAF000211	AFARA
EOG09170006	AGAP007388	AGAMB
EOG09170006	AALB005751	AALBI
EOG09170006	ADIR007283	ADIRU
EOG09170006	AARA008002	AARAB
EOG09170006	AMAM017764	AMACU
EOG09170006	AMAM021646	AMACU
EOG09170006	ASIC019697	ASINC
EOG09170006	ASIS018864	ASINS
EOG09170007	AMIN003326	AMINI
EOG09170007	ACUA024172	ACULI
EOG09170007	ACOM037865	ACOLU
EOG09170007	AEPI009586	AEPIR
EOG09170007	AMEM016177	AMERU
EOG09170007	ASTE004620	ASTES
EOG09170007	ASTEI00365	ASTEI
EOG09170007	AMEC006938	AMELA
EOG09170007	AMEC014120	AMELA
EOG09170007	AQUA007105	AQUAD
EOG09170007	AATE009657	AATRO
EOG09170007	ACHR001282	ACHRI
EOG09170007	ADAC008606	ADARL
EOG09170007	AFUN001717	AFUNE
EOG09170007	AFAF020208	AFARA
EOG09170007	AGAP002015	AGAMB
EOG09170007	AALB007133	AALBI
EOG09170007	ADIR005321	ADIRU
EOG09170007	AARA006929	AARAB
EOG09170007	AMAM000048	AMACU
EOG09170007	ASIC004662	ASINC
EOG09170007	ASIS002489	ASINS
EOG09170008	AMIN006308	AMINI
EOG09170008	ACUA006897	ACULI
EOG09170008	ACOM030740	ACOLU
EOG09170008	AEPI004798	AEPIR
EOG09170008	AMEM005146	AMERU
EOG09170008	ASTE006359	ASTES
EOG09170008	ASTEI01725	ASTEI
EOG09170008	AMEC002414	AMELA
EOG09170008	AQUA000708	AQUAD
EOG09170008	AATE001076	AATRO
EOG09170008	ACHR001936	ACHRI
EOG09170008	ADAC002372	ADARL
EOG09170008	AFUN006331	AFUNE
EOG09170008	AFAF000140	AFARA
EOG09170008	AGAP007960	AGAMB
EOG09170008	AALB000841	AALBI
EOG09170008	ADIR010980	ADIRU
EOG09170008	AARA005166	AARAB
EOG09170008	AMAM012630	AMACU
EOG09170008	AMAM023860	AMACU
EOG09170008	AMAM024033	AMACU
EOG09170008	ASIC017627	ASINC
EOG09170008	ASIS019948	ASINS
EOG09170009	AMIN011339	AMINI
EOG09170009	AEPI007720	AEPIR
EOG09170009	ASTE011456	ASTES
EOG09170009	ASTEI09118	ASTEI
EOG09170009	AQUA006140	AQUAD
EOG09170009	AALB004677	AALBI
EOG09170009	ADIR004178	ADIRU
EOG0917000A	AMIN005483	AMINI
EOG0917000A	ACUA028282	ACULI
EOG0917000A	ACOM038717	ACOLU
EOG0917000A	ACOM040312	ACOLU
EOG0917000A	AEPI003242	AEPIR
EOG0917000A	AMEM010216	AMERU
EOG0917000A	ASTE001132	ASTES
EOG0917000A	ASTEI08813	ASTEI
EOG0917000A	AMEC019120	AMELA
EOG0917000A	AQUA007276	AQUAD
EOG0917000A	AQUA007277	AQUAD
EOG0917000A	AATE020389	AATRO
EOG0917000A	ACHR002714	ACHRI
EOG0917000A	ADAC003712	ADARL
EOG0917000A	AFUN007312	AFUNE
EOG0917000A	AFAF019801	AFARA
EOG0917000A	AGAP000331	AGAMB
EOG0917000A	AALB003707	AALBI
EOG0917000A	ADIR001356	ADIRU
EOG0917000A	AARA002610	AARAB
EOG0917000A	AMAM003896	AMACU
EOG0917000A	AMAM004144	AMACU
EOG0917000A	AMAM012841	AMACU
EOG0917000A	ASIC004458	ASINC
EOG0917000A	ASIS000290	ASINS
EOG0917000A	ASIS017272	ASINS
EOG0917000B	AMIN009214	AMINI
EOG0917000B	ACUA021892	ACULI
EOG0917000B	ACOM027510	ACOLU
EOG0917000B	AEPI004921	AEPIR
EOG0917000B	AMEM005246	AMERU
EOG0917000B	ASTE011300	ASTES
EOG0917000B	ASTEI04183	ASTEI
EOG0917000B	AMEC003085	AMELA
EOG0917000B	AQUA002343	AQUAD
EOG0917000B	AATE004286	AATRO
EOG0917000B	ACHR001705	ACHRI
EOG0917000B	ADAC007276	ADARL
EOG0917000B	AFUN006933	AFUNE
EOG0917000B	AFAF012298	AFARA
EOG0917000B	AGAP010750	AGAMB
EOG0917000B	AALB010156	AALBI
EOG0917000B	ADIR005606	ADIRU
EOG0917000B	AARA008956	AARAB
EOG0917000B	AMAM003531	AMACU
EOG0917000B	AMAM021658	AMACU
EOG0917000B	ASIC015352	ASINC
EOG0917000C	AMIN010369	AMINI
EOG0917000C	ACUA024982	ACULI
EOG0917000C	ACOM025830	ACOLU
EOG0917000C	AEPI006290	AEPIR
EOG0917000C	AMEM003960	AMERU
EOG0917000C	ASTE002335	ASTES
EOG0917000C	AMEC001671	AMELA
EOG0917000C	AQUA004367	AQUAD
EOG0917000C	AATE003528	AATRO
EOG0917000C	ACHR000943	ACHRI
EOG0917000C	ADAC009647	ADARL
EOG0917000C	AFUN003362	AFUNE
EOG0917000C	AFAF020090	AFARA
EOG0917000C	AALB006229	AALBI
EOG0917000C	ADIR007001	ADIRU
EOG0917000C	AARA008127	AARAB
EOG0917000C	AMAM011849	AMACU
EOG0917000C	ASIS002686	ASINS
EOG0917000D	AMIN008951	AMINI
EOG0917000D	ACUA023560	ACULI
EOG0917000D	ACOM026192	ACOLU
EOG0917000D	AEPI007061	AEPIR
EOG0917000D	AMEM014665	AMERU
EOG0917000D	ASTE004604	ASTES
EOG0917000D	ASTEI02338	ASTEI
EOG0917000D	AMEC001112	AMELA
EOG0917000D	AMEC021564	AMELA
EOG0917000D	AQUA003027	AQUAD
EOG0917000D	AATE013510	AATRO
EOG0917000D	ACHR000960	ACHRI
EOG0917000D	ADAC008601	ADARL
EOG0917000D	AFUN004931	AFUNE
EOG0917000D	AFAF003686	AFARA
EOG0917000D	AGAP012372	AGAMB
EOG0917000D	AALB003785	AALBI
EOG0917000D	ADIR000531	ADIRU
EOG0917000D	AARA003448	AARAB
EOG0917000D	AMAM007612	AMACU
EOG0917000D	ASIC018017	ASINC
EOG0917000D	ASIS006507	ASINS
EOG0917000D	ASIS019815	ASINS
EOG0917000E	AMIN006427	AMINI
EOG0917000E	ACUA015376	ACULI
EOG0917000E	ACOM030797	ACOLU
EOG0917000E	AEPI006983	AEPIR
EOG0917000E	AMEM016624	AMERU
EOG0917000E	ASTE011675	ASTES
EOG0917000E	ASTEI07682	ASTEI
EOG0917000E	AMEC005966	AMELA
EOG0917000E	AQUA000742	AQUAD
EOG0917000E	AATE006133	AATRO
EOG0917000E	ACHR000194	ACHRI
EOG0917000E	ADAC008152	ADARL
EOG0917000E	AFUN003587	AFUNE
EOG0917000E	AFAF002655	AFARA
EOG0917000E	AGAP007924	AGAMB
EOG0917000E	AALB001406	AALBI
EOG0917000E	ADIR005904	ADIRU
EOG0917000E	AARA005198	AARAB
EOG0917000E	AMAM015942	AMACU
EOG0917000E	ASIC007421	ASINC
EOG0917000E	ASIS013870	ASINS
EOG0917000F	AMIN003471	AMINI
EOG0917000F	ACUA020943	ACULI
EOG0917000F	ACOM034454	ACOLU
EOG0917000F	AEPI006051	AEPIR
EOG0917000F	AMEM017935	AMERU
EOG0917000F	ASTE006827	ASTES
EOG0917000F	ASTEI03065	ASTEI
EOG0917000F	AMEC006583	AMELA
EOG0917000F	AQUA000526	AQUAD
EOG0917000F	AATE003846	AATRO
EOG0917000F	ACHR001615	ACHRI
EOG0917000F	ADAC006451	ADARL
EOG0917000F	AFUN011623	AFUNE
EOG0917000F	AFAF007460	AFARA
EOG0917000F	AGAP001660	AGAMB
EOG0917000F	AALB008747	AALBI
EOG0917000F	ADIR010438	ADIRU
EOG0917000F	AARA002105	AARAB
EOG0917000F	AMAM012369	AMACU
EOG0917000F	AMAM018867	AMACU
EOG0917000F	ASIC015711	ASINC
EOG0917000F	ASIS022448	ASINS
EOG0917000F	ASIS023103	ASINS
EOG0917000G	AMIN004329	AMINI
EOG0917000G	ACUA019104	ACULI
EOG0917000G	ACOM032062	ACOLU
EOG0917000G	AEPI002877	AEPIR
EOG0917000G	AMEM003680	AMERU
EOG0917000G	ASTE004680	ASTES
EOG0917000G	ASTEI09231	ASTEI
EOG0917000G	AMEC013724	AMELA
EOG0917000G	AQUA009036	AQUAD
EOG0917000G	AATE005568	AATRO
EOG0917000G	ACHR001483	ACHRI
EOG0917000G	ADAC003566	ADARL
EOG0917000G	AFUN011514	AFUNE
EOG0917000G	AFAF018192	AFARA
EOG0917000G	AGAP011823	AGAMB
EOG0917000G	AALB010248	AALBI
EOG0917000G	ADIR002321	ADIRU
EOG0917000G	AARA000638	AARAB
EOG0917000G	AMAM022605	AMACU
EOG0917000G	ASIC018200	ASINC
EOG0917000H	AMIN002312	AMINI
EOG0917000H	ACUA027569	ACULI
EOG0917000H	ACOM033710	ACOLU
EOG0917000H	AEPI009473	AEPIR
EOG0917000H	AMEM014539	AMERU
EOG0917000H	ASTE005756	ASTES
EOG0917000H	ASTEI09973	ASTEI
EOG0917000H	AMEC019909	AMELA
EOG0917000H	AQUA011611	AQUAD
EOG0917000H	AATE011157	AATRO
EOG0917000H	ACHR001727	ACHRI
EOG0917000H	ADAC008676	ADARL
EOG0917000H	AFUN005124	AFUNE
EOG0917000H	AFAF016377	AFARA
EOG0917000H	AGAP001157	AGAMB
EOG0917000H	AALB009416	AALBI
EOG0917000H	ADIR010067	ADIRU
EOG0917000H	AARA001629	AARAB
EOG0917000H	AMAM011208	AMACU
EOG0917000H	AMAM016740	AMACU
EOG0917000H	AMAM022489	AMACU
EOG0917000H	ASIC011463	ASINC
EOG0917000H	ASIS006230	ASINS
EOG0917000H	ASIS011542	ASINS
EOG0917000H	ASIS022763	ASINS
EOG0917000I	AMIN000368	AMINI
EOG0917000I	ACUA028111	ACULI
EOG0917000I	ACOM035778	ACOLU
EOG0917000I	AEPI006689	AEPIR
EOG0917000I	AMEM013686	AMERU
EOG0917000I	ASTE008444	ASTES
EOG0917000I	ASTEI08863	ASTEI
EOG0917000I	AMEC006293	AMELA
EOG0917000I	AQUA003786	AQUAD
EOG0917000I	AATE017142	AATRO
EOG0917000I	ACHR001272	ACHRI
EOG0917000I	ADAC005979	ADARL
EOG0917000I	AFUN005822	AFUNE
EOG0917000I	AFAF020157	AFARA
EOG0917000I	AGAP003271	AGAMB
EOG0917000I	AALB009503	AALBI
EOG0917000I	ADIR002786	ADIRU
EOG0917000I	AARA001351	AARAB
EOG0917000I	ASIC012623	ASINC
EOG0917000I	ASIS021651	ASINS
EOG0917000J	AMIN010314	AMINI
EOG0917000J	ACUA018688	ACULI
EOG0917000J	ACOM025976	ACOLU
EOG0917000J	AEPI003735	AEPIR
EOG0917000J	AMEM015496	AMERU
EOG0917000J	ASTE001711	ASTES
EOG0917000J	ASTEI01585	ASTEI
EOG0917000J	AMEC014913	AMELA
EOG0917000J	AQUA005422	AQUAD
EOG0917000J	AATE004753	AATRO
EOG0917000J	ACHR001752	ACHRI
EOG0917000J	ADAC001899	ADARL
EOG0917000J	AFUN003407	AFUNE
EOG0917000J	AFAF013475	AFARA
EOG0917000J	AGAP007675	AGAMB
EOG0917000J	AALB005426	AALBI
EOG0917000J	ADIR007075	ADIRU
EOG0917000J	AARA008231	AARAB
EOG0917000J	AMAM009063	AMACU
EOG0917000J	ASIC003765	ASINC
EOG0917000J	ASIS018299	ASINS
EOG0917000K	AMIN004992	AMINI
EOG0917000K	ACUA022836	ACULI
EOG0917000K	ACOM040879	ACOLU
EOG0917000K	AEPI011062	AEPIR
EOG0917000K	ASTE004377	ASTES
EOG0917000K	ASTEI08327	ASTEI
EOG0917000K	AMEC007273	AMELA
EOG0917000K	AQUA000041	AQUAD
EOG0917000K	AATE006417	AATRO
EOG0917000K	ACHR001078	ACHRI
EOG0917000K	ADAC009770	ADARL
EOG0917000K	AFUN003490	AFUNE
EOG0917000K	AFAF006727	AFARA
EOG0917000K	AGAP010435	AGAMB
EOG0917000K	AALB007598	AALBI
EOG0917000K	ADIR005728	ADIRU
EOG0917000K	AARA005925	AARAB
EOG0917000K	AMAM000121	AMACU
EOG0917000K	ASIC011176	ASINC
EOG0917000K	ASIS017617	ASINS
EOG0917000L	AMIN003479	AMINI
EOG0917000L	ACUA011035	ACULI
EOG0917000L	ACOM034476	ACOLU
EOG0917000L	AEPI001697	AEPIR
EOG0917000L	AMEM006928	AMERU
EOG0917000L	ASTE006837	ASTES
EOG0917000L	ASTEI03071	ASTEI
EOG0917000L	AMEC000157	AMELA
EOG0917000L	AMEC004548	AMELA
EOG0917000L	AQUA000534	AQUAD
EOG0917000L	AATE002893	AATRO
EOG0917000L	ACHR003500	ACHRI
EOG0917000L	ADAC005930	ADARL
EOG0917000L	AFUN009982	AFUNE
EOG0917000L	AFAF019889	AFARA
EOG0917000L	AGAP001672	AGAMB
EOG0917000L	AALB008059	AALBI
EOG0917000L	ADIR010431	ADIRU
EOG0917000L	AARA002114	AARAB
EOG0917000L	ASIC015685	ASINC
EOG0917000L	ASIS001472	ASINS
EOG0917000L	ASIS018346	ASINS
EOG0917000M	AMIN008387	AMINI
EOG0917000M	ACUA015706	ACULI
EOG0917000M	ACOM038199	ACOLU
EOG0917000M	AEPI000069	AEPIR
EOG0917000M	AMEM009860	AMERU
EOG0917000M	ASTE004917	ASTES
EOG0917000M	ASTEI06814	ASTEI
EOG0917000M	AMEC016519	AMELA
EOG0917000M	AQUA005076	AQUAD
EOG0917000M	AATE007975	AATRO
EOG0917000M	ACHR000033	ACHRI
EOG0917000M	ADAC008315	ADARL
EOG0917000M	AFUN009566	AFUNE
EOG0917000M	AFAF010066	AFARA
EOG0917000M	AGAP011192	AGAMB
EOG0917000M	AALB010677	AALBI
EOG0917000M	AALB010678	AALBI
EOG0917000M	ADIR000099	ADIRU
EOG0917000M	AARA000113	AARAB
EOG0917000M	AMAM001649	AMACU
EOG0917000M	AMAM007797	AMACU
EOG0917000M	AMAM009555	AMACU
EOG0917000M	AMAM019887	AMACU
EOG0917000M	ASIC015918	ASINC
EOG0917000M	ASIC015920	ASINC
EOG0917000M	ASIS023794	ASINS
EOG0917000N	AMIN009871	AMINI
EOG0917000N	ACUA012879	ACULI
EOG0917000N	AEPI004135	AEPIR
EOG0917000N	ASTE010753	ASTES
EOG0917000N	ASTEI03779	ASTEI
EOG0917000N	AMEC002163	AMELA
EOG0917000N	AMEC004365	AMELA
EOG0917000N	AQUA007561	AQUAD
EOG0917000N	AATE002891	AATRO
EOG0917000N	ACHR002184	ACHRI
EOG0917000N	ADAC010246	ADARL
EOG0917000N	AFUN008846	AFUNE
EOG0917000N	AFAF018541	AFARA
EOG0917000N	AGAP009568	AGAMB
EOG0917000N	AALB000501	AALBI
EOG0917000N	ADIR011503	ADIRU
EOG0917000N	AARA011814	AARAB
EOG0917000N	ASIC012771	ASINC
EOG0917000N	ASIS007469	ASINS
EOG0917000O	AMIN009514	AMINI
EOG0917000O	ACUA001787	ACULI
EOG0917000O	ACOM026880	ACOLU
EOG0917000O	AEPI001754	AEPIR
EOG0917000O	AMEM005204	AMERU
EOG0917000O	ASTE009793	ASTES
EOG0917000O	ASTEI06475	ASTEI
EOG0917000O	AMEC009113	AMELA
EOG0917000O	AQUA008854	AQUAD
EOG0917000O	AATE011810	AATRO
EOG0917000O	ACHR000628	ACHRI
EOG0917000O	ADAC006762	ADARL
EOG0917000O	AFUN004750	AFUNE
EOG0917000O	AFAF004178	AFARA
EOG0917000O	AGAP009780	AGAMB
EOG0917000O	AALB000804	AALBI
EOG0917000O	ADIR005119	ADIRU
EOG0917000O	AARA003995	AARAB
EOG0917000O	AMAM014758	AMACU
EOG0917000O	ASIC017233	ASINC
EOG0917000O	ASIS023489	ASINS
EOG0917000P	AMIN003651	AMINI
EOG0917000P	ACUA001406	ACULI
EOG0917000P	ACUA003582	ACULI
EOG0917000P	ACOM036561	ACOLU
EOG0917000P	AEPI001582	AEPIR
EOG0917000P	AMEM014977	AMERU
EOG0917000P	ASTE005213	ASTES
EOG0917000P	ASTEI04133	ASTEI
EOG0917000P	AMEC006199	AMELA
EOG0917000P	AMEC017142	AMELA
EOG0917000P	AQUA006834	AQUAD
EOG0917000P	AATE001606	AATRO
EOG0917000P	ACHR005422	ACHRI
EOG0917000P	ADAC008571	ADARL
EOG0917000P	AFUN008545	AFUNE
EOG0917000P	AFAF020878	AFARA
EOG0917000P	AGAP002651	AGAMB
EOG0917000P	AALB003510	AALBI
EOG0917000P	ADIR010197	ADIRU
EOG0917000P	AARA004191	AARAB
EOG0917000P	AMAM004585	AMACU
EOG0917000P	AMAM006328	AMACU
EOG0917000P	AMAM015959	AMACU
EOG0917000P	ASIC013990	ASINC
EOG0917000P	ASIS006382	ASINS
EOG0917000Q	AMIN010806	AMINI
EOG0917000Q	ACUA005749	ACULI
EOG0917000Q	ACOM039117	ACOLU
EOG0917000Q	AEPI008410	AEPIR
EOG0917000Q	AMEM015348	AMERU
EOG0917000Q	ASTE010313	ASTES
EOG0917000Q	ASTEI02092	ASTEI
EOG0917000Q	AMEC003870	AMELA
EOG0917000Q	AMEC019242	AMELA
EOG0917000Q	AQUA009682	AQUAD
EOG0917000Q	AATE010950	AATRO
EOG0917000Q	ACHR006529	ACHRI
EOG0917000Q	ADAC001760	ADARL
EOG0917000Q	AFUN007687	AFUNE
EOG0917000Q	AFAF011929	AFARA
EOG0917000Q	AGAP005471	AGAMB
EOG0917000Q	AALB005215	AALBI
EOG0917000Q	ADIR008771	ADIRU
EOG0917000Q	AARA002327	AARAB
EOG0917000Q	AMAM007329	AMACU
EOG0917000Q	ASIC012435	ASINC
EOG0917000R	AMIN002194	AMINI
EOG0917000R	ACUA010030	ACULI
EOG0917000R	ACOM033897	ACOLU
EOG0917000R	AEPI009633	AEPIR
EOG0917000R	AMEM010088	AMERU
EOG0917000R	ASTE004145	ASTES
EOG0917000R	ASTEI05793	ASTEI
EOG0917000R	AMEC010772	AMELA
EOG0917000R	AQUA006480	AQUAD
EOG0917000R	AATE005026	AATRO
EOG0917000R	ACHR004545	ACHRI
EOG0917000R	ADAC009381	ADARL
EOG0917000R	AFUN010370	AFUNE
EOG0917000R	AFAF006794	AFARA
EOG0917000R	AGAP001287	AGAMB
EOG0917000R	AALB009200	AALBI
EOG0917000R	ADIR009953	ADIRU
EOG0917000R	AARA001754	AARAB
EOG0917000R	AMAM017304	AMACU
EOG0917000R	ASIC010578	ASINC
EOG0917000R	ASIS010699	ASINS
EOG0917000S	AMIN003318	AMINI
EOG0917000S	ACUA025058	ACULI
EOG0917000S	ACOM023495	ACOLU
EOG0917000S	AEPI007474	AEPIR
EOG0917000S	AMEM005399	AMERU
EOG0917000S	ASTE004630	ASTES
EOG0917000S	ASTEI00353	ASTEI
EOG0917000S	AMEC002891	AMELA
EOG0917000S	AQUA007111	AQUAD
EOG0917000S	AATE007865	AATRO
EOG0917000S	ACHR002926	ACHRI
EOG0917000S	ADAC005348	ADARL
EOG0917000S	AFUN001724	AFUNE
EOG0917000S	AFAF008683	AFARA
EOG0917000S	AGAP002009	AGAMB
EOG0917000S	AALB007139	AALBI
EOG0917000S	ADIR005316	ADIRU
EOG0917000S	AARA006936	AARAB
EOG0917000S	AMAM016470	AMACU
EOG0917000S	ASIC004676	ASINC
EOG0917000S	ASIS008928	ASINS
EOG0917000T	AMIN009791	AMINI
EOG0917000T	ACUA007644	ACULI
EOG0917000T	ACUA011913	ACULI
EOG0917000T	ACOM029988	ACOLU
EOG0917000T	ACOM029989	ACOLU
EOG0917000T	AEPI004014	AEPIR
EOG0917000T	AMEM005879	AMERU
EOG0917000T	AMEM011844	AMERU
EOG0917000T	AMEM015765	AMERU
EOG0917000T	ASTE003341	ASTES
EOG0917000T	ASTEI05285	ASTEI
EOG0917000T	ASTEI05286	ASTEI
EOG0917000T	AMEC012235	AMELA
EOG0917000T	AQUA003478	AQUAD
EOG0917000T	AATE012447	AATRO
EOG0917000T	ADAC005413	ADARL
EOG0917000T	AFUN008942	AFUNE
EOG0917000T	AFUN008943	AFUNE
EOG0917000T	AFAF003787	AFARA
EOG0917000T	AFAF015501	AFARA
EOG0917000T	AGAP008437	AGAMB
EOG0917000T	AGAP012735	AGAMB
EOG0917000T	AGAP028128	AGAMB
EOG0917000T	AALB001754	AALBI
EOG0917000T	ADIR006147	ADIRU
EOG0917000T	AARA011131	AARAB
EOG0917000T	AMAM007676	AMACU
EOG0917000T	ASIC006402	ASINC
EOG0917000T	ASIC006403	ASINC
EOG0917000U	AMIN007185	AMINI
EOG0917000U	ACUA007898	ACULI
EOG0917000U	ACOM039274	ACOLU
EOG0917000U	AEPI010088	AEPIR
EOG0917000U	AEPI010426	AEPIR
EOG0917000U	AMEM006154	AMERU
EOG0917000U	AMEM011067	AMERU
EOG0917000U	AMEM016274	AMERU
EOG0917000U	ASTE001610	ASTES
EOG0917000U	ASTEI05043	ASTEI
EOG0917000U	AMEC001863	AMELA
EOG0917000U	AMEC007946	AMELA
EOG0917000U	AATE011272	AATRO
EOG0917000U	ADAC006423	ADARL
EOG0917000U	AFUN000386	AFUNE
EOG0917000U	AFAF010466	AFARA
EOG0917000U	AGAP008807	AGAMB
EOG0917000U	AGAP008810	AGAMB
EOG0917000U	AALB000776	AALBI
EOG0917000U	ADIR010845	ADIRU
EOG0917000U	AARA010793	AARAB
EOG0917000U	AARA010794	AARAB
EOG0917000U	AMAM015253	AMACU
EOG0917000U	AMAM018178	AMACU
EOG0917000U	ASIC005302	ASINC
EOG0917000U	ASIS023300	ASINS
EOG0917000V	AMIN001925	AMINI
EOG0917000V	ACUA008180	ACULI
EOG0917000V	ACOM032512	ACOLU
EOG0917000V	ACOM032513	ACOLU
EOG0917000V	AEPI004150	AEPIR
EOG0917000V	AMEM006130	AMERU
EOG0917000V	ASTE010739	ASTES
EOG0917000V	ASTEI03794	ASTEI
EOG0917000V	AMEC001160	AMELA
EOG0917000V	AMEC015363	AMELA
EOG0917000V	AQUA007578	AQUAD
EOG0917000V	AATE004471	AATRO
EOG0917000V	AATE012866	AATRO
EOG0917000V	AATE017297	AATRO
EOG0917000V	ACHR000481	ACHRI
EOG0917000V	ADAC009954	ADARL
EOG0917000V	AFUN008237	AFUNE
EOG0917000V	AFAF000773	AFARA
EOG0917000V	AFAF018652	AFARA
EOG0917000V	AFAF020888	AFARA
EOG0917000V	AGAP009550	AGAMB
EOG0917000V	AALB001345	AALBI
EOG0917000V	ADIR005976	ADIRU
EOG0917000V	AARA011828	AARAB
EOG0917000V	AMAM000244	AMACU
EOG0917000V	AMAM001586	AMACU
EOG0917000V	ASIC007149	ASINC
EOG0917000V	ASIS022747	ASINS
EOG0917000W	AMIN009275	AMINI
EOG0917000W	ACUA010500	ACULI
EOG0917000W	ACOM027705	ACOLU
EOG0917000W	AEPI007033	AEPIR
EOG0917000W	AMEM007621	AMERU
EOG0917000W	ASTE000102	ASTES
EOG0917000W	ASTEI08999	ASTEI
EOG0917000W	AMEC021678	AMELA
EOG0917000W	AQUA002552	AQUAD
EOG0917000W	AATE003472	AATRO
EOG0917000W	ACHR006740	ACHRI
EOG0917000W	ADAC005105	ADARL
EOG0917000W	AFUN011505	AFUNE
EOG0917000W	AFAF007067	AFARA
EOG0917000W	AGAP010884	AGAMB
EOG0917000W	AALB006960	AALBI
EOG0917000W	ADIR005245	ADIRU
EOG0917000W	AARA008823	AARAB
EOG0917000W	AMAM008611	AMACU
EOG0917000W	ASIC002176	ASINC
EOG0917000W	ASIS009686	ASINS
EOG0917000X	AMIN004012	AMINI
EOG0917000X	ACUA004211	ACULI
EOG0917000X	ACOM028745	ACOLU
EOG0917000X	AEPI001645	AEPIR
EOG0917000X	AMEM012246	AMERU
EOG0917000X	ASTE001375	ASTES
EOG0917000X	ASTEI07419	ASTEI
EOG0917000X	AMEC013591	AMELA
EOG0917000X	AMEC020243	AMELA
EOG0917000X	AQUA001559	AQUAD
EOG0917000X	AATE016666	AATRO
EOG0917000X	ACHR002683	ACHRI
EOG0917000X	ADAC006615	ADARL
EOG0917000X	AFUN003457	AFUNE
EOG0917000X	AFAF014160	AFARA
EOG0917000X	AGAP003656	AGAMB
EOG0917000X	AALB009024	AALBI
EOG0917000X	ADIR008884	ADIRU
EOG0917000X	ADIR008911	ADIRU
EOG0917000X	AARA010141	AARAB
EOG0917000X	AMAM002473	AMACU
EOG0917000X	AMAM016924	AMACU
EOG0917000X	ASIC008818	ASINC
EOG0917000X	ASIC008819	ASINC
EOG0917000X	ASIS003263	ASINS
EOG0917000X	ASIS013014	ASINS
EOG0917000Y	AMIN008988	AMINI
EOG0917000Y	ACUA006188	ACULI
EOG0917000Y	ACOM041523	ACOLU
EOG0917000Y	AEPI003549	AEPIR
EOG0917000Y	AMEM010975	AMERU
EOG0917000Y	ASTE009306	ASTES
EOG0917000Y	ASTEI06460	ASTEI
EOG0917000Y	AMEC016532	AMELA
EOG0917000Y	AQUA007469	AQUAD
EOG0917000Y	AATE009736	AATRO
EOG0917000Y	ACHR004174	ACHRI
EOG0917000Y	AFUN004902	AFUNE
EOG0917000Y	AFAF009019	AFARA
EOG0917000Y	AGAP011441	AGAMB
EOG0917000Y	AALB009802	AALBI
EOG0917000Y	ADIR000232	ADIRU
EOG0917000Y	AARA002861	AARAB
EOG0917000Y	AMAM021715	AMACU
EOG0917000Y	ASIC015521	ASINC
EOG0917000Z	AMIN009491	AMINI
EOG0917000Z	ACUA002483	ACULI
EOG0917000Z	ACUA005482	ACULI
EOG0917000Z	ACOM026935	ACOLU
EOG0917000Z	ACOM026936	ACOLU
EOG0917000Z	AEPI009052	AEPIR
EOG0917000Z	AEPI009053	AEPIR
EOG0917000Z	AMEM001016	AMERU
EOG0917000Z	AMEM011377	AMERU
EOG0917000Z	ASTE002977	ASTES
EOG0917000Z	ASTEI02024	ASTEI
EOG0917000Z	ASTEI02025	ASTEI
EOG0917000Z	AMEC010701	AMELA
EOG0917000Z	AMEC016877	AMELA
EOG0917000Z	AQUA011340	AQUAD
EOG0917000Z	AATE000650	AATRO
EOG0917000Z	AATE009822	AATRO
EOG0917000Z	AATE012019	AATRO
EOG0917000Z	ACHR003524	ACHRI
EOG0917000Z	ACHR009733	ACHRI
EOG0917000Z	ADAC005285	ADARL
EOG0917000Z	ADAC005286	ADARL
EOG0917000Z	ADAC005287	ADARL
EOG0917000Z	AFUN000830	AFUNE
EOG0917000Z	AFAF007958	AFARA
EOG0917000Z	AFAF019492	AFARA
EOG0917000Z	AGAP009750	AGAMB
EOG0917000Z	AGAP009754	AGAMB
EOG0917000Z	AGAP009755	AGAMB
EOG0917000Z	AGAP009756	AGAMB
EOG0917000Z	AALB000783	AALBI
EOG0917000Z	ADIR005097	ADIRU
EOG0917000Z	AARA004019	AARAB
EOG0917000Z	AMAM005647	AMACU
EOG0917000Z	AMAM007958	AMACU
EOG0917000Z	ASIC007934	ASINC
EOG0917000Z	ASIC007935	ASINC
EOG0917000Z	ASIC022083	ASINC
EOG0917000Z	ASIS010306	ASINS
EOG0917000Z	ASIS023059	ASINS
EOG09170010	AMIN005532	AMINI
EOG09170010	ACUA026227	ACULI
EOG09170010	ACOM022457	ACOLU
EOG09170010	ACOM029798	ACOLU
EOG09170010	AEPI000651	AEPIR
EOG09170010	AMEM014401	AMERU
EOG09170010	ASTE005149	ASTES
EOG09170010	ASTEI01084	ASTEI
EOG09170010	AMEC001614	AMELA
EOG09170010	AMEC016231	AMELA
EOG09170010	AMEC019086	AMELA
EOG09170010	AQUA000895	AQUAD
EOG09170010	AQUA000896	AQUAD
EOG09170010	AATE014583	AATRO
EOG09170010	AATE017606	AATRO
EOG09170010	ACHR004286	ACHRI
EOG09170010	ADAC008285	ADARL
EOG09170010	AFUN003907	AFUNE
EOG09170010	AFAF019769	AFARA
EOG09170010	AGAP000222	AGAMB
EOG09170010	AALB006398	AALBI
EOG09170010	ADIR011642	ADIRU
EOG09170010	AARA010554	AARAB
EOG09170010	AMAM001245	AMACU
EOG09170010	AMAM005718	AMACU
EOG09170010	ASIC005205	ASINC
EOG09170010	ASIS003949	ASINS
EOG09170011	AMIN007026	AMINI
EOG09170011	ACUA025831	ACULI
EOG09170011	ACOM027545	ACOLU
EOG09170011	AEPI000909	AEPIR
EOG09170011	AMEM009190	AMERU
EOG09170011	ASTE008162	ASTES
EOG09170011	ASTEI08408	ASTEI
EOG09170011	AMEC015550	AMELA
EOG09170011	AQUA003297	AQUAD
EOG09170011	AATE016383	AATRO
EOG09170011	ACHR000874	ACHRI
EOG09170011	AFUN004616	AFUNE
EOG09170011	AFAF017457	AFARA
EOG09170011	AGAP010790	AGAMB
EOG09170011	AALB010695	AALBI
EOG09170011	ADIR011577	ADIRU
EOG09170011	AARA008921	AARAB
EOG09170011	AMAM017915	AMACU
EOG09170011	ASIC001202	ASINC
EOG09170012	AMIN003575	AMINI
EOG09170012	ACUA007687	ACULI
EOG09170012	ACOM036434	ACOLU
EOG09170012	AEPI010591	AEPIR
EOG09170012	AMEM015485	AMERU
EOG09170012	ASTE006938	ASTES
EOG09170012	ASTEI03167	ASTEI
EOG09170012	AMEC002393	AMELA
EOG09170012	AQUA006750	AQUAD
EOG09170012	AATE006746	AATRO
EOG09170012	ACHR000509	ACHRI
EOG09170012	ADAC006698	ADARL
EOG09170012	AFUN009404	AFUNE
EOG09170012	AFAF009002	AFARA
EOG09170012	AGAP002739	AGAMB
EOG09170012	AALB008942	AALBI
EOG09170012	ADIR009919	ADIRU
EOG09170012	AARA004106	AARAB
EOG09170012	AMAM007162	AMACU
EOG09170012	ASIC004740	ASINC
EOG09170012	ASIS015932	ASINS
EOG09170013	AMIN000401	AMINI
EOG09170013	ACUA007911	ACULI
EOG09170013	ACOM035707	ACOLU
EOG09170013	AEPI005205	AEPIR
EOG09170013	AMEM016916	AMERU
EOG09170013	ASTE007060	ASTES
EOG09170013	ASTEI09519	ASTEI
EOG09170013	AMEC012998	AMELA
EOG09170013	AQUA008069	AQUAD
EOG09170013	AATE020153	AATRO
EOG09170013	ACHR000185	ACHRI
EOG09170013	ACHR003878	ACHRI
EOG09170013	ADAC008823	ADARL
EOG09170013	AFUN006188	AFUNE
EOG09170013	AFAF001778	AFARA
EOG09170013	AFAF012496	AFARA
EOG09170013	AGAP003226	AGAMB
EOG09170013	AALB009530	AALBI
EOG09170013	ADIR002821	ADIRU
EOG09170013	AARA001319	AARAB
EOG09170013	AMAM008524	AMACU
EOG09170013	AMAM023756	AMACU
EOG09170013	ASIC021532	ASINC
EOG09170013	ASIS011300	ASINS
EOG09170014	AMIN015474	AMINI
EOG09170014	ACOM024451	ACOLU
EOG09170014	AEPI005967	AEPIR
EOG09170014	AMEM012444	AMERU
EOG09170014	ASTE008543	ASTES
EOG09170014	ASTEI10663	ASTEI
EOG09170014	AMEC003317	AMELA
EOG09170014	AQUA010019	AQUAD
EOG09170014	AATE002639	AATRO
EOG09170014	ACHR004484	ACHRI
EOG09170014	AFUN004660	AFUNE
EOG09170014	AFAF001032	AFARA
EOG09170014	AFAF005803	AFARA
EOG09170014	AGAP004977	AGAMB
EOG09170014	ADIR001630	ADIRU
EOG09170014	AARA003575	AARAB
EOG09170014	ASIC016561	ASINC
EOG09170014	ASIS011728	ASINS
EOG09170015	AMIN004822	AMINI
EOG09170015	ACUA006359	ACULI
EOG09170015	AEPI005866	AEPIR
EOG09170015	AMEM005209	AMERU
EOG09170015	ASTE003950	ASTES
EOG09170015	ASTEI04916	ASTEI
EOG09170015	AMEC009844	AMELA
EOG09170015	AQUA008500	AQUAD
EOG09170015	AATE013167	AATRO
EOG09170015	ACHR003131	ACHRI
EOG09170015	ADAC004159	ADARL
EOG09170015	AFUN009422	AFUNE
EOG09170015	AFAF010984	AFARA
EOG09170015	AGAP004440	AGAMB
EOG09170015	AALB003172	AALBI
EOG09170015	ADIR008359	ADIRU
EOG09170015	AARA006363	AARAB
EOG09170015	AMAM016657	AMACU
EOG09170015	ASIS023476	ASINS
EOG09170016	AMIN010855	AMINI
EOG09170016	ACUA013922	ACULI
EOG09170016	ACUA023534	ACULI
EOG09170016	ACOM039033	ACOLU
EOG09170016	AEPI008734	AEPIR
EOG09170016	AMEM003855	AMERU
EOG09170016	ASTE010265	ASTES
EOG09170016	ASTEI02137	ASTEI
EOG09170016	AMEC005952	AMELA
EOG09170016	AQUA004930	AQUAD
EOG09170016	AATE002365	AATRO
EOG09170016	ACHR002844	ACHRI
EOG09170016	ADAC001907	ADARL
EOG09170016	AFUN007643	AFUNE
EOG09170016	AFAF011452	AFARA
EOG09170016	AGAP005533	AGAMB
EOG09170016	AALB005951	AALBI
EOG09170016	ADIR008722	ADIRU
EOG09170016	AARA002280	AARAB
EOG09170016	AMAM010480	AMACU
EOG09170016	AMAM022872	AMACU
EOG09170016	ASIC011052	ASINC
EOG09170016	ASIS008342	ASINS
EOG09170016	ASIS008989	ASINS
EOG09170017	AMIN011475	AMINI
EOG09170017	ACUA000415	ACULI
EOG09170017	ACOM024440	ACOLU
EOG09170017	AEPI010691	AEPIR
EOG09170017	AMEM001775	AMERU
EOG09170017	ASTE008552	ASTES
EOG09170017	ASTEI10793	ASTEI
EOG09170017	AMEC013912	AMELA
EOG09170017	AQUA010006	AQUAD
EOG09170017	AATE018102	AATRO
EOG09170017	ACHR002418	ACHRI
EOG09170017	ADAC008872	ADARL
EOG09170017	AFUN004671	AFUNE
EOG09170017	AFAF015120	AFARA
EOG09170017	AGAP004993	AGAMB
EOG09170017	AALB007297	AALBI
EOG09170017	ADIR001616	ADIRU
EOG09170017	AARA003587	AARAB
EOG09170017	AMAM017330	AMACU
EOG09170017	AMAM020435	AMACU
EOG09170017	ASIC016541	ASINC
EOG09170017	ASIS018367	ASINS
EOG09170017	ASIS018732	ASINS
EOG09170018	AMIN002588	AMINI
EOG09170018	ACUA028386	ACULI
EOG09170018	ACOM028715	ACOLU
EOG09170018	AEPI001659	AEPIR
EOG09170018	AMEM016863	AMERU
EOG09170018	ASTE001360	ASTES
EOG09170018	ASTEI07403	ASTEI
EOG09170018	AMEC006891	AMELA
EOG09170018	AQUA001574	AQUAD
EOG09170018	AATE002130	AATRO
EOG09170018	ACHR001592	ACHRI
EOG09170018	ADAC004570	ADARL
EOG09170018	AFUN004987	AFUNE
EOG09170018	AFAF020939	AFARA
EOG09170018	AGAP003643	AGAMB
EOG09170018	AALB008523	AALBI
EOG09170018	AALB008524	AALBI
EOG09170018	ADIR005851	ADIRU
EOG09170018	AARA010157	AARAB
EOG09170018	AMAM012671	AMACU
EOG09170018	ASIC008912	ASINC
EOG09170018	ASIS001703	ASINS
EOG09170018	ASIS019448	ASINS
EOG09170019	AMIN011634	AMINI
EOG09170019	ACUA023344	ACULI
EOG09170019	ACUA024353	ACULI
EOG09170019	ACOM038299	ACOLU
EOG09170019	AEPI000435	AEPIR
EOG09170019	AMEM013054	AMERU
EOG09170019	ASTE008003	ASTES
EOG09170019	ASTEI05943	ASTEI
EOG09170019	AMEC012377	AMELA
EOG09170019	AQUA000341	AQUAD
EOG09170019	AATE011099	AATRO
EOG09170019	ACHR000601	ACHRI
EOG09170019	ADAC003344	ADARL
EOG09170019	AFUN008499	AFUNE
EOG09170019	AFAF009293	AFARA
EOG09170019	AGAP004850	AGAMB
EOG09170019	AALB004307	AALBI
EOG09170019	ADIR011535	ADIRU
EOG09170019	AARA006112	AARAB
EOG09170019	AMAM016633	AMACU
EOG09170019	ASIC009180	ASINC
EOG0917001A	AMIN010850	AMINI
EOG0917001A	ACUA012237	ACULI
EOG0917001A	ACOM039046	ACOLU
EOG0917001A	AEPI008016	AEPIR
EOG0917001A	AEPI008739	AEPIR
EOG0917001A	AMEM013322	AMERU
EOG0917001A	ASTE010270	ASTES
EOG0917001A	ASTEI02132	ASTEI
EOG0917001A	AMEC010835	AMELA
EOG0917001A	AMEC022092	AMELA
EOG0917001A	AQUA004935	AQUAD
EOG0917001A	AATE002526	AATRO
EOG0917001A	ACHR001105	ACHRI
EOG0917001A	ADAC001900	ADARL
EOG0917001A	AFUN007648	AFUNE
EOG0917001A	AFAF008638	AFARA
EOG0917001A	AFAF010033	AFARA
EOG0917001A	AFAF010490	AFARA
EOG0917001A	AFAF015033	AFARA
EOG0917001A	AGAP005526	AGAMB
EOG0917001A	AALB005956	AALBI
EOG0917001A	ADIR008704	ADIRU
EOG0917001A	AARA002285	AARAB
EOG0917001A	AMAM002155	AMACU
EOG0917001A	AMAM004111	AMACU
EOG0917001A	AMAM010567	AMACU
EOG0917001A	AMAM011043	AMACU
EOG0917001A	AMAM017480	AMACU
EOG0917001A	ASIC011064	ASINC
EOG0917001A	ASIS006932	ASINS
EOG0917001B	ACUA000568	ACULI
EOG0917001B	ACOM032511	ACOLU
EOG0917001B	AMEM014298	AMERU
EOG0917001B	AMEC003532	AMELA
EOG0917001B	ACHR000483	ACHRI
EOG0917001B	ADAC009951	ADARL
EOG0917001B	AFUN008240	AFUNE
EOG0917001B	ADIR005974	ADIRU
EOG0917001B	AMAM002784	AMACU
EOG0917001C	AMIN000901	AMINI
EOG0917001C	ACUA016563	ACULI
EOG0917001C	ACOM028480	ACOLU
EOG0917001C	AEPI003368	AEPIR
EOG0917001C	AMEM004710	AMERU
EOG0917001C	ASTE004641	ASTES
EOG0917001C	ASTE006739	ASTES
EOG0917001C	ASTEI09366	ASTEI
EOG0917001C	AMEC015978	AMELA
EOG0917001C	AMEC018609	AMELA
EOG0917001C	AQUA001719	AQUAD
EOG0917001C	AATE012765	AATRO
EOG0917001C	ACHR002663	ACHRI
EOG0917001C	ADAC009827	ADARL
EOG0917001C	AFUN002378	AFUNE
EOG0917001C	AFAF001218	AFARA
EOG0917001C	AGAP003489	AGAMB
EOG0917001C	AALB007199	AALBI
EOG0917001C	ADIR008340	ADIRU
EOG0917001C	AARA001562	AARAB
EOG0917001C	AMAM017685	AMACU
EOG0917001C	ASIC006033	ASINC
EOG0917001C	ASIS007991	ASINS
EOG0917001D	AMIN000311	AMINI
EOG0917001D	ACUA021873	ACULI
EOG0917001D	ACOM024039	ACOLU
EOG0917001D	AEPI004447	AEPIR
EOG0917001D	AMEM009246	AMERU
EOG0917001D	ASTE010170	ASTES
EOG0917001D	ASTEI00967	ASTEI
EOG0917001D	AMEC015113	AMELA
EOG0917001D	AQUA009152	AQUAD
EOG0917001D	AATE006152	AATRO
EOG0917001D	ACHR002132	ACHRI
EOG0917001D	ADAC005352	ADARL
EOG0917001D	AFUN010774	AFUNE
EOG0917001D	AFAF013691	AFARA
EOG0917001D	AGAP003967	AGAMB
EOG0917001D	AALB007263	AALBI
EOG0917001D	ADIR003254	ADIRU
EOG0917001D	AARA009828	AARAB
EOG0917001D	AMAM003885	AMACU
EOG0917001D	AMAM011923	AMACU
EOG0917001D	AMAM012030	AMACU
EOG0917001D	ASIC021666	ASINC
EOG0917001D	ASIS010776	ASINS
EOG0917001E	AMIN009807	AMINI
EOG0917001E	ACUA016383	ACULI
EOG0917001E	ASTE010827	ASTES
EOG0917001E	AMEC018487	AMELA
EOG0917001E	AQUA003505	AQUAD
EOG0917001E	AATE004336	AATRO
EOG0917001E	ADAC000128	ADARL
EOG0917001E	ADAC002151	ADARL
EOG0917001E	AFUN008918	AFUNE
EOG0917001E	AFAF011868	AFARA
EOG0917001E	AGAP028049	AGAMB
EOG0917001E	AALB000606	AALBI
EOG0917001E	ADIR011435	ADIRU
EOG0917001E	AARA011106	AARAB
EOG0917001E	ASIC012065	ASINC
EOG0917001E	ASIS005439	ASINS
EOG0917001F	AMIN006738	AMINI
EOG0917001F	ACUA003481	ACULI
EOG0917001F	ACOM029404	ACOLU
EOG0917001F	ACOM029408	ACOLU
EOG0917001F	AEPI003050	AEPIR
EOG0917001F	AMEM006340	AMERU
EOG0917001F	AMEM012992	AMERU
EOG0917001F	ASTE003306	ASTES
EOG0917001F	ASTEI03988	ASTEI
EOG0917001F	ASTEI03989	ASTEI
EOG0917001F	AMEC007501	AMELA
EOG0917001F	AMEC014130	AMELA
EOG0917001F	AMEC017797	AMELA
EOG0917001F	AMEC019064	AMELA
EOG0917001F	AQUA009100	AQUAD
EOG0917001F	AATE010310	AATRO
EOG0917001F	ACHR002738	ACHRI
EOG0917001F	ADAC009003	ADARL
EOG0917001F	AFUN010720	AFUNE
EOG0917001F	AFAF004273	AFARA
EOG0917001F	AGAP009990	AGAMB
EOG0917001F	AALB001599	AALBI
EOG0917001F	ADIR009408	ADIRU
EOG0917001F	AARA003786	AARAB
EOG0917001F	AMAM011951	AMACU
EOG0917001F	AMAM019159	AMACU
EOG0917001F	AMAM019577	AMACU
EOG0917001F	ASIC008627	ASINC
EOG0917001G	AMIN007593	AMINI
EOG0917001G	ACUA023235	ACULI
EOG0917001G	ACOM035091	ACOLU
EOG0917001G	AEPI007752	AEPIR
EOG0917001G	AMEM012248	AMERU
EOG0917001G	ASTE010521	ASTES
EOG0917001G	ASTEI07284	ASTEI
EOG0917001G	AMEC008793	AMELA
EOG0917001G	AQUA004630	AQUAD
EOG0917001G	AATE003326	AATRO
EOG0917001G	ACHR002763	ACHRI
EOG0917001G	ADAC008875	ADARL
EOG0917001G	AFUN003038	AFUNE
EOG0917001G	AFAF013655	AFARA
EOG0917001G	AGAP005082	AGAMB
EOG0917001G	AALB007293	AALBI
EOG0917001G	ADIR008677	ADIRU
EOG0917001G	AARA003096	AARAB
EOG0917001G	AMAM013605	AMACU
EOG0917001G	AMAM019869	AMACU
EOG0917001G	ASIC018631	ASINC
EOG0917001H	AMIN006914	AMINI
EOG0917001H	ACUA015498	ACULI
EOG0917001H	ACOM026366	ACOLU
EOG0917001H	AEPI004343	AEPIR
EOG0917001H	AMEM003933	AMERU
EOG0917001H	ASTE003841	ASTES
EOG0917001H	ASTEI02444	ASTEI
EOG0917001H	ASTEI02445	ASTEI
EOG0917001H	ASTEI02446	ASTEI
EOG0917001H	AMEC014117	AMELA
EOG0917001H	AQUA007793	AQUAD
EOG0917001H	AATE020839	AATRO
EOG0917001H	ACHR004625	ACHRI
EOG0917001H	ACHR008079	ACHRI
EOG0917001H	ADAC002572	ADARL
EOG0917001H	ADAC002574	ADARL
EOG0917001H	AFUN001414	AFUNE
EOG0917001H	AFUN001415	AFUNE
EOG0917001H	AFUN001416	AFUNE
EOG0917001H	AFAF001932	AFARA
EOG0917001H	AGAP012253	AGAMB
EOG0917001H	AALB010178	AALBI
EOG0917001H	ADIR009554	ADIRU
EOG0917001H	AARA003339	AARAB
EOG0917001H	AMAM008170	AMACU
EOG0917001H	AMAM009403	AMACU
EOG0917001H	AMAM017633	AMACU
EOG0917001H	ASIC019454	ASINC
EOG0917001H	ASIC019465	ASINC
EOG0917001H	ASIC019476	ASINC
EOG0917001I	AMIN004703	AMINI
EOG0917001I	ACUA003035	ACULI
EOG0917001I	ACUA020992	ACULI
EOG0917001I	ACOM028813	ACOLU
EOG0917001I	AEPI010439	AEPIR
EOG0917001I	AMEM004602	AMERU
EOG0917001I	ASTE002857	ASTES
EOG0917001I	ASTEI06985	ASTEI
EOG0917001I	ASTEI06986	ASTEI
EOG0917001I	AMEC011615	AMELA
EOG0917001I	AQUA001512	AQUAD
EOG0917001I	AATE011877	AATRO
EOG0917001I	ACHR002223	ACHRI
EOG0917001I	ADAC004789	ADARL
EOG0917001I	AFUN002433	AFUNE
EOG0917001I	AFAF015696	AFARA
EOG0917001I	AGAP003703	AGAMB
EOG0917001I	AALB002767	AALBI
EOG0917001I	ADIR005371	ADIRU
EOG0917001I	AARA010095	AARAB
EOG0917001I	AMAM004300	AMACU
EOG0917001I	ASIC020938	ASINC
EOG0917001J	AMIN004213	AMINI
EOG0917001J	ACUA018389	ACULI
EOG0917001J	ACOM033254	ACOLU
EOG0917001J	AEPI009021	AEPIR
EOG0917001J	AMEM014826	AMERU
EOG0917001J	ASTE010925	ASTES
EOG0917001J	ASTEI07596	ASTEI
EOG0917001J	AMEC012578	AMELA
EOG0917001J	AQUA009844	AQUAD
EOG0917001J	AATE014202	AATRO
EOG0917001J	ACHR000490	ACHRI
EOG0917001J	ADAC009207	ADARL
EOG0917001J	AFUN011386	AFUNE
EOG0917001J	AFAF000526	AFARA
EOG0917001J	AGAP004144	AGAMB
EOG0917001J	AALB008638	AALBI
EOG0917001J	ADIR002981	ADIRU
EOG0917001J	AARA009654	AARAB
EOG0917001J	AMAM005499	AMACU
EOG0917001J	ASIC021809	ASINC
EOG0917001J	ASIS016124	ASINS
EOG0917001K	AMIN000425	AMINI
EOG0917001K	ACUA013600	ACULI
EOG0917001K	ACOM023763	ACOLU
EOG0917001K	AEPI002234	AEPIR
EOG0917001K	AMEM007129	AMERU
EOG0917001K	ASTE006592	ASTES
EOG0917001K	ASTEI00150	ASTEI
EOG0917001K	AMEC002302	AMELA
EOG0917001K	AMEC009664	AMELA
EOG0917001K	AQUA004058	AQUAD
EOG0917001K	AATE001976	AATRO
EOG0917001K	ACHR003026	ACHRI
EOG0917001K	ADAC007747	ADARL
EOG0917001K	AFUN008000	AFUNE
EOG0917001K	AFAF006946	AFARA
EOG0917001K	AGAP001826	AGAMB
EOG0917001K	AALB002226	AALBI
EOG0917001K	ADIR002703	ADIRU
EOG0917001K	AARA007073	AARAB
EOG0917001K	AMAM021691	AMACU
EOG0917001K	ASIC008261	ASINC
EOG0917001K	ASIS011533	ASINS
EOG0917001L	AMIN009820	AMINI
EOG0917001L	ACUA003593	ACULI
EOG0917001L	ACOM029922	ACOLU
EOG0917001L	AEPI001385	AEPIR
EOG0917001L	AMEM006540	AMERU
EOG0917001L	ASTE010811	ASTES
EOG0917001L	ASTEI03724	ASTEI
EOG0917001L	AMEC021081	AMELA
EOG0917001L	AQUA003516	AQUAD
EOG0917001L	AATE018607	AATRO
EOG0917001L	ACHR001791	ACHRI
EOG0917001L	ADAC010332	ADARL
EOG0917001L	AFUN008903	AFUNE
EOG0917001L	AFAF016848	AFARA
EOG0917001L	AGAP008482	AGAMB
EOG0917001L	AALB000596	AALBI
EOG0917001L	ADIR011447	ADIRU
EOG0917001L	AARA011093	AARAB
EOG0917001L	AMAM007560	AMACU
EOG0917001L	ASIC006087	ASINC
EOG0917001L	ASIS016205	ASINS
EOG0917001M	AMIN004474	AMINI
EOG0917001M	ACUA021402	ACULI
EOG0917001M	ACUA026509	ACULI
EOG0917001M	ACOM027667	ACOLU
EOG0917001M	ACOM027668	ACOLU
EOG0917001M	AEPI005716	AEPIR
EOG0917001M	AEPI005717	AEPIR
EOG0917001M	AMEM000912	AMERU
EOG0917001M	AMEM003264	AMERU
EOG0917001M	ASTE002455	ASTES
EOG0917001M	ASTEI09661	ASTEI
EOG0917001M	AMEC000905	AMELA
EOG0917001M	AMEC007877	AMELA
EOG0917001M	AQUA004553	AQUAD
EOG0917001M	AATE003039	AATRO
EOG0917001M	AATE003378	AATRO
EOG0917001M	ACHR001951	ACHRI
EOG0917001M	ADAC005210	ADARL
EOG0917001M	ADAC005213	ADARL
EOG0917001M	AFUN001324	AFUNE
EOG0917001M	AFAF001279	AFARA
EOG0917001M	AFAF009004	AFARA
EOG0917001M	AFAF020697	AFARA
EOG0917001M	AGAP010861	AGAMB
EOG0917001M	AALB010636	AALBI
EOG0917001M	AALB010638	AALBI
EOG0917001M	ADIR002070	ADIRU
EOG0917001M	AARA008848	AARAB
EOG0917001M	AMAM020708	AMACU
EOG0917001M	ASIC022189	ASINC
EOG0917001M	ASIC022196	ASINC
EOG0917001M	ASIS005967	ASINS
EOG0917001N	AMIN001411	AMINI
EOG0917001N	AMIN001412	AMINI
EOG0917001N	ACUA019581	ACULI
EOG0917001N	ACUA022082	ACULI
EOG0917001N	ACUA022457	ACULI
EOG0917001N	ACOM028189	ACOLU
EOG0917001N	ACOM028190	ACOLU
EOG0917001N	AEPI010614	AEPIR
EOG0917001N	AMEM007661	AMERU
EOG0917001N	AMEM014168	AMERU
EOG0917001N	ASTE002946	ASTES
EOG0917001N	ASTEI04775	ASTEI
EOG0917001N	AMEC013690	AMELA
EOG0917001N	AMEC018722	AMELA
EOG0917001N	AMEC020145	AMELA
EOG0917001N	AQUA004875	AQUAD
EOG0917001N	AQUA004876	AQUAD
EOG0917001N	AATE008453	AATRO
EOG0917001N	AATE014728	AATRO
EOG0917001N	ACHR002115	ACHRI
EOG0917001N	ACHR008824	ACHRI
EOG0917001N	ADAC010642	ADARL
EOG0917001N	ADAC010644	ADARL
EOG0917001N	ADAC010645	ADARL
EOG0917001N	AFUN003086	AFUNE
EOG0917001N	AFAF008844	AFARA
EOG0917001N	AFAF010995	AFARA
EOG0917001N	AFAF019416	AFARA
EOG0917001N	AGAP008769	AGAMB
EOG0917001N	AGAP008770	AGAMB
EOG0917001N	AGAP028014	AGAMB
EOG0917001N	AALB000762	AALBI
EOG0917001N	AALB000763	AALBI
EOG0917001N	ADIR004898	ADIRU
EOG0917001N	AARA010824	AARAB
EOG0917001N	AARA010825	AARAB
EOG0917001N	AMAM007493	AMACU
EOG0917001N	AMAM009864	AMACU
EOG0917001N	AMAM010179	AMACU
EOG0917001N	ASIC006601	ASINC
EOG0917001N	ASIC006602	ASINC
EOG0917001N	ASIS004583	ASINS
EOG0917001N	ASIS018967	ASINS
EOG0917001O	AMIN001846	AMINI
EOG0917001O	ACUA016207	ACULI
EOG0917001O	ACOM032345	ACOLU
EOG0917001O	AEPI002849	AEPIR
EOG0917001O	AMEM006574	AMERU
EOG0917001O	AMEM015901	AMERU
EOG0917001O	ASTE007547	ASTES
EOG0917001O	ASTEI09638	ASTEI
EOG0917001O	AMEC004946	AMELA
EOG0917001O	AMEC007704	AMELA
EOG0917001O	AQUA008633	AQUAD
EOG0917001O	AATE010916	AATRO
EOG0917001O	ACHR004913	ACHRI
EOG0917001O	ADAC000160	ADARL
EOG0917001O	AFUN005261	AFUNE
EOG0917001O	AFAF002523	AFARA
EOG0917001O	AGAP009468	AGAMB
EOG0917001O	AALB001630	AALBI
EOG0917001O	AALB014164	AALBI
EOG0917001O	ADIR006057	ADIRU
EOG0917001O	AARA011908	AARAB
EOG0917001O	AMAM022317	AMACU
EOG0917001O	ASIC007324	ASINC
EOG0917001O	ASIS021636	ASINS
EOG0917001P	AMIN009070	AMINI
EOG0917001P	ACUA018227	ACULI
EOG0917001P	ACOM041382	ACOLU
EOG0917001P	AEPI004628	AEPIR
EOG0917001P	AMEM013520	AMERU
EOG0917001P	ASTE005796	ASTES
EOG0917001P	ASTEI10157	ASTEI
EOG0917001P	AMEC005713	AMELA
EOG0917001P	AQUA007384	AQUAD
EOG0917001P	AATE007660	AATRO
EOG0917001P	ACHR007170	ACHRI
EOG0917001P	ADAC003554	ADARL
EOG0917001P	AFUN002496	AFUNE
EOG0917001P	AFAF016489	AFARA
EOG0917001P	AGAP011526	AGAMB
EOG0917001P	AALB010150	AALBI
EOG0917001P	ADIR000313	ADIRU
EOG0917001P	AARA002770	AARAB
EOG0917001P	ASIC001417	ASINC
EOG0917001Q	AMIN006373	AMINI
EOG0917001Q	ACUA023416	ACULI
EOG0917001Q	ACUA026304	ACULI
EOG0917001Q	ACOM031014	ACOLU
EOG0917001Q	ACOM031016	ACOLU
EOG0917001Q	AEPI007156	AEPIR
EOG0917001Q	AMEM007853	AMERU
EOG0917001Q	ASTE006417	ASTES
EOG0917001Q	ASTEI01667	ASTEI
EOG0917001Q	AMEC001455	AMELA
EOG0917001Q	AMEC002333	AMELA
EOG0917001Q	AQUA003647	AQUAD
EOG0917001Q	AATE008943	AATRO
EOG0917001Q	ACHR001409	ACHRI
EOG0917001Q	ADAC006159	ADARL
EOG0917001Q	AFUN009839	AFUNE
EOG0917001Q	AFAF002311	AFARA
EOG0917001Q	AGAP007788	AGAMB
EOG0917001Q	AALB008017	AALBI
EOG0917001Q	ADIR000716	ADIRU
EOG0917001Q	AARA011986	AARAB
EOG0917001Q	AMAM003717	AMACU
EOG0917001Q	AMAM003719	AMACU
EOG0917001Q	AMAM018510	AMACU
EOG0917001Q	ASIC004878	ASINC
EOG0917001Q	ASIS002451	ASINS
EOG0917001R	AMIN001052	AMINI
EOG0917001R	ACUA012357	ACULI
EOG0917001R	ACOM029189	ACOLU
EOG0917001R	AEPI001422	AEPIR
EOG0917001R	AMEM013984	AMERU
EOG0917001R	ASTE004299	ASTES
EOG0917001R	ASTEI09778	ASTEI
EOG0917001R	AMEC015464	AMELA
EOG0917001R	AQUA010403	AQUAD
EOG0917001R	AATE009102	AATRO
EOG0917001R	ACHR003142	ACHRI
EOG0917001R	ADAC001518	ADARL
EOG0917001R	AFUN010628	AFUNE
EOG0917001R	AFAF010957	AFARA
EOG0917001R	AGAP009057	AGAMB
EOG0917001R	AALB001074	AALBI
EOG0917001R	ADIR004726	ADIRU
EOG0917001R	AARA006530	AARAB
EOG0917001R	AMAM016033	AMACU
EOG0917001R	AMAM022217	AMACU
EOG0917001R	ASIC020751	ASINC
EOG0917001R	ASIS021509	ASINS
EOG0917001S	AMIN003384	AMINI
EOG0917001S	ACUA025818	ACULI
EOG0917001S	ACOM034322	ACOLU
EOG0917001S	AEPI006136	AEPIR
EOG0917001S	AMEM001516	AMERU
EOG0917001S	ASTE000185	ASTES
EOG0917001S	ASTEI05526	ASTEI
EOG0917001S	AMEC004274	AMELA
EOG0917001S	AMEC018433	AMELA
EOG0917001S	AQUA000439	AQUAD
EOG0917001S	AATE003335	AATRO
EOG0917001S	ACHR000778	ACHRI
EOG0917001S	ADAC008111	ADARL
EOG0917001S	AFUN001657	AFUNE
EOG0917001S	AFAF018586	AFARA
EOG0917001S	AGAP001566	AGAMB
EOG0917001S	AALB002477	AALBI
EOG0917001S	ADIR002390	ADIRU
EOG0917001S	AARA002017	AARAB
EOG0917001S	AMAM005811	AMACU
EOG0917001S	ASIC004053	ASINC
EOG0917001S	ASIS016824	ASINS
EOG0917001T	AMIN005934	AMINI
EOG0917001T	ACUA028163	ACULI
EOG0917001T	AEPI007875	AEPIR
EOG0917001T	ASTE008693	ASTES
EOG0917001T	ASTEI06644	ASTEI
EOG0917001T	AMEC007457	AMELA
EOG0917001T	AQUA008749	AQUAD
EOG0917001T	AATE016050	AATRO
EOG0917001T	ACHR005525	ACHRI
EOG0917001T	ADAC009512	ADARL
EOG0917001T	ADAC009518	ADARL
EOG0917001T	AFUN004324	AFUNE
EOG0917001T	AFAF000187	AFARA
EOG0917001T	AALB001481	AALBI
EOG0917001T	ADIR011127	ADIRU
EOG0917001T	AARA011194	AARAB
EOG0917001T	AMAM021389	AMACU
EOG0917001T	ASIC013605	ASINC
EOG0917001U	AMIN003572	AMINI
EOG0917001U	ACUA018535	ACULI
EOG0917001U	ACOM036432	ACOLU
EOG0917001U	AEPI010291	AEPIR
EOG0917001U	AEPI010594	AEPIR
EOG0917001U	AMEM009347	AMERU
EOG0917001U	AMEM014889	AMERU
EOG0917001U	ASTE006935	ASTES
EOG0917001U	ASTEI03164	ASTEI
EOG0917001U	AMEC012661	AMELA
EOG0917001U	AQUA006747	AQUAD
EOG0917001U	AATE015205	AATRO
EOG0917001U	ACHR000512	ACHRI
EOG0917001U	ADAC008354	ADARL
EOG0917001U	AFUN009401	AFUNE
EOG0917001U	AFAF016439	AFARA
EOG0917001U	AGAP002741	AGAMB
EOG0917001U	AALB009472	AALBI
EOG0917001U	ADIR009916	ADIRU
EOG0917001U	AARA004103	AARAB
EOG0917001U	AMAM003819	AMACU
EOG0917001U	AMAM005932	AMACU
EOG0917001U	AMAM014728	AMACU
EOG0917001U	ASIS003703	ASINS
EOG0917001U	ASIS006904	ASINS
EOG0917001V	AMIN007987	AMINI
EOG0917001V	ACUA020027	ACULI
EOG0917001V	ACOM039834	ACOLU
EOG0917001V	AEPI005431	AEPIR
EOG0917001V	AMEM002990	AMERU
EOG0917001V	ASTE008966	ASTES
EOG0917001V	ASTEI09434	ASTEI
EOG0917001V	AMEC010819	AMELA
EOG0917001V	AMEC012484	AMELA
EOG0917001V	AQUA000941	AQUAD
EOG0917001V	AATE011327	AATRO
EOG0917001V	ACHR007604	ACHRI
EOG0917001V	ADAC006262	ADARL
EOG0917001V	AFUN001449	AFUNE
EOG0917001V	AFAF007367	AFARA
EOG0917001V	AGAP006379	AGAMB
EOG0917001V	AALB004898	AALBI
EOG0917001V	ADIR007435	ADIRU
EOG0917001V	AARA000890	AARAB
EOG0917001V	AMAM005707	AMACU
EOG0917001V	ASIC016602	ASINC
EOG0917001V	ASIS016670	ASINS
EOG0917001W	AMIN001240	AMINI
EOG0917001W	ACUA012247	ACULI
EOG0917001W	ACOM041679	ACOLU
EOG0917001W	AEPI010608	AEPIR
EOG0917001W	AMEM005177	AMERU
EOG0917001W	ASTE006787	ASTES
EOG0917001W	ASTEI07140	ASTEI
EOG0917001W	AMEC018611	AMELA
EOG0917001W	AQUA001330	AQUAD
EOG0917001W	AATE007097	AATRO
EOG0917001W	ACHR000835	ACHRI
EOG0917001W	ADAC002164	ADARL
EOG0917001W	AFUN006167	AFUNE
EOG0917001W	AFAF016349	AFARA
EOG0917001W	AGAP010490	AGAMB
EOG0917001W	AALB009841	AALBI
EOG0917001W	ADIR005653	ADIRU
EOG0917001W	AARA006347	AARAB
EOG0917001W	AMAM023890	AMACU
EOG0917001W	ASIC015274	ASINC
EOG0917001W	ASIS010460	ASINS
EOG0917001X	AMIN009689	AMINI
EOG0917001X	ACUA027924	ACULI
EOG0917001X	ACOM027190	ACOLU
EOG0917001X	AEPI005745	AEPIR
EOG0917001X	AMEM008475	AMERU
EOG0917001X	ASTE003887	ASTES
EOG0917001X	ASTEI06177	ASTEI
EOG0917001X	AMEC016333	AMELA
EOG0917001X	AQUA002648	AQUAD
EOG0917001X	AATE019092	AATRO
EOG0917001X	ACHR004099	ACHRI
EOG0917001X	ADAC004768	ADARL
EOG0917001X	AFUN006200	AFUNE
EOG0917001X	AFAF003637	AFARA
EOG0917001X	AGAP009143	AGAMB
EOG0917001X	AALB000640	AALBI
EOG0917001X	ADIR006236	ADIRU
EOG0917001X	AARA008684	AARAB
EOG0917001X	AMAM018759	AMACU
EOG0917001X	ASIC015850	ASINC
EOG0917001X	ASIS004069	ASINS
EOG0917001Y	AMIN005676	AMINI
EOG0917001Y	ACUA010328	ACULI
EOG0917001Y	ACOM029042	ACOLU
EOG0917001Y	AEPI010155	AEPIR
EOG0917001Y	AMEM014874	AMERU
EOG0917001Y	ASTE011596	ASTES
EOG0917001Y	ASTEI06282	ASTEI
EOG0917001Y	AMEC000509	AMELA
EOG0917001Y	AMEC012613	AMELA
EOG0917001Y	AQUA010193	AQUAD
EOG0917001Y	AATE016512	AATRO
EOG0917001Y	ACHR006590	ACHRI
EOG0917001Y	AFUN005757	AFUNE
EOG0917001Y	AFAF018025	AFARA
EOG0917001Y	AGAP000368	AGAMB
EOG0917001Y	AALB006441	AALBI
EOG0917001Y	ADIR001146	ADIRU
EOG0917001Y	AARA010749	AARAB
EOG0917001Y	AMAM003526	AMACU
EOG0917001Y	ASIC007619	ASINC
EOG0917001Y	ASIS014097	ASINS
EOG0917001Z	AMIN010371	AMINI
EOG0917001Z	ACUA013484	ACULI
EOG0917001Z	ACOM025814	ACOLU
EOG0917001Z	AEPI006291	AEPIR
EOG0917001Z	AMEM017812	AMERU
EOG0917001Z	ASTE002338	ASTES
EOG0917001Z	ASTEI01465	ASTEI
EOG0917001Z	AMEC002281	AMELA
EOG0917001Z	AMEC020577	AMELA
EOG0917001Z	AQUA004368	AQUAD
EOG0917001Z	AATE007700	AATRO
EOG0917001Z	ACHR001963	ACHRI
EOG0917001Z	ADAC009645	ADARL
EOG0917001Z	AFUN003360	AFUNE
EOG0917001Z	AFAF012351	AFARA
EOG0917001Z	AGAP007562	AGAMB
EOG0917001Z	AALB006231	AALBI
EOG0917001Z	ADIR006999	ADIRU
EOG0917001Z	AARA008124	AARAB
EOG0917001Z	AMAM003804	AMACU
EOG0917001Z	AMAM014711	AMACU
EOG0917001Z	ASIC002510	ASINC
EOG0917001Z	ASIC002512	ASINC
EOG0917001Z	ASIS010562	ASINS
EOG09170020	AMIN006093	AMINI
EOG09170020	ACUA024377	ACULI
EOG09170020	ACOM030402	ACOLU
EOG09170020	AEPI008925	AEPIR
EOG09170020	AMEM007295	AMERU
EOG09170020	ASTE005039	ASTES
EOG09170020	ASTEI09621	ASTEI
EOG09170020	AMEC000634	AMELA
EOG09170020	AMEC009304	AMELA
EOG09170020	AQUA000968	AQUAD
EOG09170020	AATE011956	AATRO
EOG09170020	ACHR001801	ACHRI
EOG09170020	ADAC002969	ADARL
EOG09170020	AFUN003960	AFUNE
EOG09170020	AFAF016794	AFARA
EOG09170020	AGAP008185	AGAMB
EOG09170020	AALB000555	AALBI
EOG09170020	ADIR006337	ADIRU
EOG09170020	AARA004945	AARAB
EOG09170020	AMAM013726	AMACU
EOG09170020	AMAM015178	AMACU
EOG09170020	AMAM022708	AMACU
EOG09170020	ASIC012602	ASINC
EOG09170020	ASIC012612	ASINC
EOG09170020	ASIS009608	ASINS
EOG09170021	AMIN006639	AMINI
EOG09170021	ACUA018975	ACULI
EOG09170021	ACOM022368	ACOLU
EOG09170021	AEPI010280	AEPIR
EOG09170021	AMEM016505	AMERU
EOG09170021	ASTE008392	ASTES
EOG09170021	ASTEI10762	ASTEI
EOG09170021	AMEC003675	AMELA
EOG09170021	AQUA009191	AQUAD
EOG09170021	AATE009126	AATRO
EOG09170021	ACHR003541	ACHRI
EOG09170021	ADAC007907	ADARL
EOG09170021	AFUN000078	AFUNE
EOG09170021	AFAF018198	AFARA
EOG09170021	AGAP010088	AGAMB
EOG09170021	AALB007940	AALBI
EOG09170021	ADIR009292	ADIRU
EOG09170021	AARA003690	AARAB
EOG09170021	AMAM005005	AMACU
EOG09170021	ASIC012867	ASINC
EOG09170021	ASIS016819	ASINS
EOG09170022	AMIN008606	AMINI
EOG09170022	ACUA007513	ACULI
EOG09170022	ACUA023153	ACULI
EOG09170022	AEPI004554	AEPIR
EOG09170022	AMEM014140	AMERU
EOG09170022	ASTE007361	ASTES
EOG09170022	ASTE007362	ASTES
EOG09170022	ASTEI05116	ASTEI
EOG09170022	AMEC011743	AMELA
EOG09170022	AQUA010100	AQUAD
EOG09170022	AATE018628	AATRO
EOG09170022	ACHR000563	ACHRI
EOG09170022	ADAC000431	ADARL
EOG09170022	AFUN010276	AFUNE
EOG09170022	AFAF008982	AFARA
EOG09170022	AFAF018210	AFARA
EOG09170022	AALB003756	AALBI
EOG09170022	ADIR001941	ADIRU
EOG09170022	AARA000722	AARAB
EOG09170022	AMAM008739	AMACU
EOG09170022	AMAM018545	AMACU
EOG09170022	AMAM019815	AMACU
EOG09170022	ASIC018074	ASINC
EOG09170022	ASIS017518	ASINS
EOG09170023	AMIN010762	AMINI
EOG09170023	ACUA019766	ACULI
EOG09170023	ACOM027816	ACOLU
EOG09170023	ACOM027817	ACOLU
EOG09170023	AEPI009099	AEPIR
EOG09170023	AMEM014060	AMERU
EOG09170023	ASTE011145	ASTES
EOG09170023	ASTE011146	ASTES
EOG09170023	ASTEI10199	ASTEI
EOG09170023	ASTEI10200	ASTEI
EOG09170023	AMEC006123	AMELA
EOG09170023	AMEC015387	AMELA
EOG09170023	AMEC021360	AMELA
EOG09170023	AQUA000290	AQUAD
EOG09170023	AATE012333	AATRO
EOG09170023	AATE018439	AATRO
EOG09170023	ACHR003084	ACHRI
EOG09170023	ADAC005480	ADARL
EOG09170023	ADAC005488	ADARL
EOG09170023	AFUN008470	AFUNE
EOG09170023	AFAF015793	AFARA
EOG09170023	AGAP005288	AGAMB
EOG09170023	AALB004390	AALBI
EOG09170023	ADIR004336	ADIRU
EOG09170023	AARA011451	AARAB
EOG09170023	AMAM004402	AMACU
EOG09170023	AMAM016773	AMACU
EOG09170023	AMAM019363	AMACU
EOG09170023	ASIC010441	ASINC
EOG09170023	ASIS009688	ASINS
EOG09170024	AMIN004639	AMINI
EOG09170024	ACUA004673	ACULI
EOG09170024	ACOM035573	ACOLU
EOG09170024	AEPI010049	AEPIR
EOG09170024	AMEM013735	AMERU
EOG09170024	ASTE008412	ASTES
EOG09170024	ASTEI00233	ASTEI
EOG09170024	AMEC008444	AMELA
EOG09170024	AMEC021487	AMELA
EOG09170024	AQUA008143	AQUAD
EOG09170024	AATE010217	AATRO
EOG09170024	ACHR003506	ACHRI
EOG09170024	ADAC006000	ADARL
EOG09170024	AFUN011294	AFUNE
EOG09170024	AFAF002852	AFARA
EOG09170024	AGAP003140	AGAMB
EOG09170024	AALB007278	AALBI
EOG09170024	ADIR010581	ADIRU
EOG09170024	AARA001244	AARAB
EOG09170024	AMAM005133	AMACU
EOG09170024	ASIC021650	ASINC
EOG09170024	ASIS002226	ASINS
EOG09170025	AMIN000136	AMINI
EOG09170025	ACUA022595	ACULI
EOG09170025	ACOM041943	ACOLU
EOG09170025	AEPI007833	AEPIR
EOG09170025	AMEM017220	AMERU
EOG09170025	ASTE008757	ASTES
EOG09170025	ASTEI03459	ASTEI
EOG09170025	AMEC002060	AMELA
EOG09170025	AQUA004294	AQUAD
EOG09170025	AATE016276	AATRO
EOG09170025	ACHR007000	ACHRI
EOG09170025	ADAC003418	ADARL
EOG09170025	AFUN000321	AFUNE
EOG09170025	AFAF001655	AFARA
EOG09170025	AGAP002268	AGAMB
EOG09170025	AALB008409	AALBI
EOG09170025	ADIR005577	ADIRU
EOG09170025	AARA006670	AARAB
EOG09170025	AMAM023506	AMACU
EOG09170025	ASIC014874	ASINC
EOG09170025	ASIS017274	ASINS
EOG09170026	AMIN002083	AMINI
EOG09170026	ACUA018191	ACULI
EOG09170026	ACOM035889	ACOLU
EOG09170026	AEPI008022	AEPIR
EOG09170026	AMEM012726	AMERU
EOG09170026	ASTE007475	ASTES
EOG09170026	ASTEI01226	ASTEI
EOG09170026	AMEC006970	AMELA
EOG09170026	AQUA004974	AQUAD
EOG09170026	AATE010832	AATRO
EOG09170026	ACHR008835	ACHRI
EOG09170026	ADAC005690	ADARL
EOG09170026	AFUN000209	AFUNE
EOG09170026	AFAF016945	AFARA
EOG09170026	AGAP000017	AGAMB
EOG09170026	AALB006906	AALBI
EOG09170026	ADIR001490	ADIRU
EOG09170026	AARA010306	AARAB
EOG09170026	AMAM001986	AMACU
EOG09170026	AMAM003049	AMACU
EOG09170026	ASIS002319	ASINS
EOG09170027	AMIN009990	AMINI
EOG09170027	ACUA000768	ACULI
EOG09170027	ACOM031425	ACOLU
EOG09170027	AEPI000624	AEPIR
EOG09170027	AMEM014922	AMERU
EOG09170027	ASTE010464	ASTES
EOG09170027	ASTEI02841	ASTEI
EOG09170027	AMEC013843	AMELA
EOG09170027	AQUA001940	AQUAD
EOG09170027	AATE000144	AATRO
EOG09170027	ACHR005394	ACHRI
EOG09170027	ADAC001324	ADARL
EOG09170027	AFUN010466	AFUNE
EOG09170027	AFAF018836	AFARA
EOG09170027	AGAP007006	AGAMB
EOG09170027	AALB004238	AALBI
EOG09170027	ADIR003811	ADIRU
EOG09170027	AARA009322	AARAB
EOG09170027	AMAM022961	AMACU
EOG09170027	ASIC021197	ASINC
EOG09170027	ASIS000717	ASINS
EOG09170028	AMIN010367	AMINI
EOG09170028	ACUA015232	ACULI
EOG09170028	AEPI006288	AEPIR
EOG09170028	AMEM009223	AMERU
EOG09170028	ASTE002333	ASTES
EOG09170028	AMEC014665	AMELA
EOG09170028	AATE003085	AATRO
EOG09170028	ACHR004701	ACHRI
EOG09170028	AFAF014964	AFARA
EOG09170028	ADIR007003	ADIRU
EOG09170028	AMAM003250	AMACU
EOG09170028	ASIS010274	ASINS
EOG09170029	AMIN007094	AMINI
EOG09170029	ACUA022486	ACULI
EOG09170029	ACOM030834	ACOLU
EOG09170029	AEPI008112	AEPIR
EOG09170029	AMEM013823	AMERU
EOG09170029	ASTE011693	ASTES
EOG09170029	ASTEI07703	ASTEI
EOG09170029	AMEC001082	AMELA
EOG09170029	AQUA000765	AQUAD
EOG09170029	AATE013607	AATRO
EOG09170029	ACHR003007	ACHRI
EOG09170029	ADAC009080	ADARL
EOG09170029	AFUN003607	AFUNE
EOG09170029	AFAF017454	AFARA
EOG09170029	AGAP007905	AGAMB
EOG09170029	AALB001371	AALBI
EOG09170029	ADIR005921	ADIRU
EOG09170029	AARA005221	AARAB
EOG09170029	AMAM006799	AMACU
EOG09170029	ASIC007418	ASINC
EOG09170029	ASIS006637	ASINS
EOG0917002A	AMIN006822	AMINI
EOG0917002A	ACUA028279	ACULI
EOG0917002A	ACOM029262	ACOLU
EOG0917002A	AEPI005884	AEPIR
EOG0917002A	AMEM017234	AMERU
EOG0917002A	ASTE009900	ASTES
EOG0917002A	AMEC020476	AMELA
EOG0917002A	AQUA010837	AQUAD
EOG0917002A	AATE002343	AATRO
EOG0917002A	ACHR005152	ACHRI
EOG0917002A	AFUN008785	AFUNE
EOG0917002A	AFAF012285	AFARA
EOG0917002A	AGAP009918	AGAMB
EOG0917002A	AALB000371	AALBI
EOG0917002A	ADIR004761	ADIRU
EOG0917002A	AARA003862	AARAB
EOG0917002A	AMAM004237	AMACU
EOG0917002A	AMAM007658	AMACU
EOG0917002A	AMAM021609	AMACU
EOG0917002A	ASIC014626	ASINC
EOG0917002B	AMIN001485	AMINI
EOG0917002B	ACUA009262	ACULI
EOG0917002B	ACOM032637	ACOLU
EOG0917002B	AEPI000827	AEPIR
EOG0917002B	AMEM007169	AMERU
EOG0917002B	ASTE011120	ASTES
EOG0917002B	ASTEI04714	ASTEI
EOG0917002B	AMEC004876	AMELA
EOG0917002B	AQUA007496	AQUAD
EOG0917002B	AATE014417	AATRO
EOG0917002B	ACHR005619	ACHRI
EOG0917002B	ADAC007678	ADARL
EOG0917002B	AFUN005390	AFUNE
EOG0917002B	AFAF015232	AFARA
EOG0917002B	AGAP009632	AGAMB
EOG0917002B	AALB001910	AALBI
EOG0917002B	ADIR004829	ADIRU
EOG0917002B	AARA011375	AARAB
EOG0917002B	AMAM007409	AMACU
EOG0917002B	AMAM013488	AMACU
EOG0917002B	ASIC012124	ASINC
EOG0917002B	ASIS004036	ASINS
EOG0917002B	ASIS004259	ASINS
EOG0917002B	ASIS012184	ASINS
EOG0917002C	AMIN010442	AMINI
EOG0917002C	ACUA002413	ACULI
EOG0917002C	ACOM025700	ACOLU
EOG0917002C	AEPI009187	AEPIR
EOG0917002C	AMEM013977	AMERU
EOG0917002C	ASTE005928	ASTES
EOG0917002C	ASTEI01394	ASTEI
EOG0917002C	AMEC006106	AMELA
EOG0917002C	AQUA004444	AQUAD
EOG0917002C	AATE006695	AATRO
EOG0917002C	ACHR000413	ACHRI
EOG0917002C	ADAC002250	ADARL
EOG0917002C	ADAC002257	ADARL
EOG0917002C	AFUN009279	AFUNE
EOG0917002C	AFAF018348	AFARA
EOG0917002C	AGAP007474	AGAMB
EOG0917002C	AALB005131	AALBI
EOG0917002C	ADIR007232	ADIRU
EOG0917002C	AARA008049	AARAB
EOG0917002C	AMAM013466	AMACU
EOG0917002C	AMAM015956	AMACU
EOG0917002C	ASIC019775	ASINC
EOG0917002C	ASIS006425	ASINS
EOG0917002D	AMIN005589	AMINI
EOG0917002D	ACUA021008	ACULI
EOG0917002D	ACOM032950	ACOLU
EOG0917002D	AEPI004299	AEPIR
EOG0917002D	AMEM007425	AMERU
EOG0917002D	ASTE010585	ASTES
EOG0917002D	ASTEI01027	ASTEI
EOG0917002D	AMEC004153	AMELA
EOG0917002D	AMEC004939	AMELA
EOG0917002D	AQUA007991	AQUAD
EOG0917002D	AATE021145	AATRO
EOG0917002D	ACHR008385	ACHRI
EOG0917002D	ADAC004532	ADARL
EOG0917002D	AFUN007592	AFUNE
EOG0917002D	AFAF002221	AFARA
EOG0917002D	AGAP000443	AGAMB
EOG0917002D	AALB006491	AALBI
EOG0917002D	ADIR001405	ADIRU
EOG0917002D	AARA010678	AARAB
EOG0917002D	AMAM012558	AMACU
EOG0917002D	ASIC010271	ASINC
EOG0917002D	ASIS004923	ASINS
EOG0917002D	ASIS014373	ASINS
EOG0917002E	AMIN007893	AMINI
EOG0917002E	ACUA018685	ACULI
EOG0917002E	ACOM039669	ACOLU
EOG0917002E	AEPI008842	AEPIR
EOG0917002E	AMEM005617	AMERU
EOG0917002E	ASTE000775	ASTES
EOG0917002E	ASTEI07223	ASTEI
EOG0917002E	AMEC013620	AMELA
EOG0917002E	AQUA006311	AQUAD
EOG0917002E	AATE001143	AATRO
EOG0917002E	ACHR006739	ACHRI
EOG0917002E	ADAC005971	ADARL
EOG0917002E	AFUN008733	AFUNE
EOG0917002E	AFAF002447	AFARA
EOG0917002E	AGAP006475	AGAMB
EOG0917002E	AALB004722	AALBI
EOG0917002E	ADIR007641	ADIRU
EOG0917002E	AARA008356	AARAB
EOG0917002E	AMAM007957	AMACU
EOG0917002E	ASIC013699	ASINC
EOG0917002F	AMIN004352	AMINI
EOG0917002F	ACUA013121	ACULI
EOG0917002F	ACOM022974	ACOLU
EOG0917002F	AEPI009846	AEPIR
EOG0917002F	AMEM007884	AMERU
EOG0917002F	ASTE011743	ASTES
EOG0917002F	ASTEI05836	ASTEI
EOG0917002F	AMEC001887	AMELA
EOG0917002F	AMEC014847	AMELA
EOG0917002F	AQUA001190	AQUAD
EOG0917002F	AATE020154	AATRO
EOG0917002F	ACHR008879	ACHRI
EOG0917002F	ADAC003773	ADARL
EOG0917002F	AFUN002266	AFUNE
EOG0917002F	AFAF012567	AFARA
EOG0917002F	AGAP011034	AGAMB
EOG0917002F	AALB009914	AALBI
EOG0917002F	ADIR002028	ADIRU
EOG0917002F	AARA005465	AARAB
EOG0917002F	AMAM002698	AMACU
EOG0917002F	ASIC009043	ASINC
EOG0917002G	AMIN011521	AMINI
EOG0917002G	ACUA011604	ACULI
EOG0917002G	ACOM035014	ACOLU
EOG0917002G	AEPI009536	AEPIR
EOG0917002G	AMEM008493	AMERU
EOG0917002G	ASTE009239	ASTES
EOG0917002G	ASTEI08471	ASTEI
[truncated: 246,469 more rows]
