# Supplementary material for: Evolutionary superscaffolding and chromosome anchoring to improve Anopheles genome assemblies
Source: BMC Biol. 2020 Jan 2;18:1. doi: 10.1186/s12915-019-0728-3 (PMC6939337; doi:10.1186/s12915-019-0728-3)
Supplement: Supplementary file 4 — Additional file 4. Physical mapping data. Input datasets of the physically mapped scaffolds. [file 12915_2019_728_MOESM4_ESM.xlsx]

## Sheet: A.albimanus
Assembly	Scaffold1	Scaffold2	Scaf1_orientation	Scaf2_orientation	Region_scaf1	Region_scaf2	Scaf1_size	Scaf2_size
AALBS1	KB672457	KB672404	-	+	X:1A-3A	X:3A-3C	8610254	1315522
AALBS1	KB672404	KB672407	+	+	X:3A-3C	X:3C-4A	1315522	636932
AALBS1	KB672407	KB672406	+	-	X:3C-4A	X:4A-4C	636932	778592
AALBS1	KB672412	KB672414	+	-	X:5A	X:5A-5B	221820	254859
AALBS1	KB672446	KB672397C	-	-	2R:6A-9A	2R:9A-10B	9735467	6174178
AALBS1	KB672397C	KB672331	-	-	2R:9A-10B	2R:10B-10C	6174178	2547207
AALBS1	KB672331	KB672397B	-	-	2R:10B-10C	2R:10C-11B	2547207	4937263
AALBS1	KB672397B	KB672320	-	+	2R:10C-11B	2R:11B-12A	4937263	2643688
AALBS1	KB672320	KB672298A	+	+	2R:11B-12A	2R:12A	2643688	426774
AALBS1	KB672298A	KB672435B	+	-	2R:12A	2R:12A-13A	426774	7248733
AALBS1	KB672479	KB672468A	+	-	2R:13A-13C	2R:13C-14B	4205160	5915397
AALBS1	KB672468A	KB672397D	-	-	2R:13C-14B	2R:14B-14C	5915397	910984
AALBS1	KB672397D	KB672435D	-	-	2R:14B-14C	2R:14C-15A	910984	3727725
AALBS1	KB672435D	KB672409	-	-	2R:14C-15A	2R:15A	3727725	300361
AALBS1	KB672409	KB672353	-	+	2R:15A	2R:15A-15B	300361	1845436
AALBS1	KB672353	KB672408	+	-	2R:15A-15B	2R:15B-15C	1845436	393488
AALBS1	KB672408	KB672411	-	+	2R:15B-15C	2R:15C-15C	393488	288597
AALBS1	KB672435A	KB672413	+	-	2L:16A-17B	2L:17B-23B	3408218	22635183
AALBS1	KB672413	KB672397A	-	-	2L:17B-23B	2L:23B-25B	22635183	11932447
AALBS1	KB672287A	KB672424	+	+	3R:26A-26B	3R:26B-32A	2754385	18068499
AALBS1	KB672424	KB672298B	+	-	3R:26B-32A	3R:32A-32C	18068499	2468322
AALBS1	KB672298B	KB672435C	-	-	3R:32A-32C	3R:32C-33A	2468322	883903
AALBS1	KB672435C	KB672309	-	+	3R:32C-33A	3R:33A-33B	883903	2815218
AALBS1	KB672309	KB672386	+	-	3R:33A-33B	3R:33B-33C	2815218	1286344
AALBS1	KB672386	KB672287B	-	+	3R:33B-33C	3R:33?-34A	1286344	360489
AALBS1	KB672287B	KB672364	+	+	3R:33?-34A	3R:34A-34B	360489	1390780
AALBS1	KB672405	KB672375	-	-	3R:34B-35A	3R:35A-35B	851493	1459936
AALBS1	KB672375	KB672418	-	+	3R:35A-35B	3R:35B-35B	1459936	204975
AALBS1	KB672468B	?	?	?	3R:35B	?	136759	?
AALBS1	KB672415	KB672398	+	+	3L:36A-36B	3L:36B-37A	178137	1248850
AALBS1	KB672398	KB672342	+	+	3L:36B-37A	3L:37A-38A	1248850	1994720
AALBS1	KB672342	KB672286	+	+	3L:37A-38A	3L:38A-45B	1994720	30179321

## Sheet: A.atroparvus
Assembly	Scaffold1	Scaffold2	Scaf1_orientation	Scaf2_orientation	Region_scaf1	Region_scaf2	Scaf1_size	Scaf2_size
AATRE1	KI421896	KI421895	+	+	X:1A-2A	X:2A-2C	4495915	4588469
AATRE1	KI421895	KI421926	+	?	X:2A-2C	X:3A	4588469	234572
AATRE1	KI421926	KI421918	?	-	X:3A	X:3A-3B	234572	495384
AATRE1	KI421918	KI421907	-	-	X:3A-3B	X:3B-3C	495384	1657219
AATRE1	KI421907	KI421898	-	-	X:3B-3C	X:3C-4A	1657219	4025992
AATRE1	KI421898	KI421920	-	+	X:3C-4A	X:4A-4B	4025992	404876
AATRE1	KI421920	KI421921	+	?	X:4A-4B	X:4B	404876	427311
AATRE1	KI421921	KI421919	?	+	X:4B	X:4B-4C	427311	423356
AATRE1	KI421919	KI421934	+	?	X:4B-4C	X:4C	423356	206528
AATRE1	KI421934	KI421927	?	?	X:4C	X:4C	206528	265147
AATRE1	KI421927	KI421935	?	?	X:4C	X:5A	265147	277828
AATRE1	KI421882	KI421890	-	-	2R:6A-9B	2R:9B-10B	20238125	9206694
AATRE1	KI421890	KI421911	-	-	2R:9B-10B	2R:10B-11A	9206694	814329
AATRE1	KI421911	KI421912	-	-	2R:10B-11A	2R:11A	814329	785772
AATRE1	KI421912	KI421889	-	-	2R:11A	2R:11A-13B	785772	9380469
AATRE1	KI421889	KI421900	-	-	2R:11A-13B	2R:13B-14C	9380469	3534686
AATRE1	KI421924	?	+	?	2R:14C	?	300483	?
AATRE1	KI421922	?	-	?	2R:14D	?	450785	?
AATRE1	KI421894	KI421886	+	+	2L:15A-15B	2L:16A-17D	5662806	11808074
AATRE1	KI421905	KI421891	+	-	2L:17D	2L:17D-19B	2366404	7496699
AATRE1	KI421891	KI421916	-	-	2L:17D-19B	2L:19B	7496699	622861
AATRE1	KI421916	KI421884	-	+	2L:19B	2L:19B-21C	622861	13649947
AATRE1	KI421888	KI421914	+	-	3R:22A-23A	3R:23A-23B	10083987	821363
AATRE1	KI421914	KI421906	-	+	3R:23A-23B	3R:23B-23C	821363	1914387
AATRE1	KI421906	KI421883	+	+	3R:23B-23C	3R:23C-25C	1914387	16623535
AATRE1	KI421883	KI421892	+	+	3R:23C-25C	3R:25C-27B	16623535	7594930
AATRE1	KI421892	KI421885	+	+	3R:25C-27B	3R:27B-31A	7594930	12071184
AATRE1	KI421885	KI421897	+	-	3R:27B-31A	3R:31A-32A	12071184	4671747
AATRE1	KI421897	KI421915	-	+	3R:31A-32A	3R:32A	4671747	722338
AATRE1	KI421915	KI421904	+	+	3R:32A	3R:32A-32B	722338	2066620
AATRE1	KI421904	KI421908	+	-	3R:32A-32B	3R:32B-32C	2066620	1630999
AATRE1	KI421909	KI421913	-	-	3L:33A-33B	3L:33B	1484777	725135
AATRE1	KI421913	KI421910	-	-	3L:33B	3L:33B-33C	725135	1542149
AATRE1	KI421910	KI421902	-	+	3L:33B-33C	3L:33C-34B	1542149	2709063
AATRE1	KI421902	KI421903	+	+	3L:33C-34B	3L:34B-34C	2709063	2389045
AATRE1	KI421903	KI421901	+	-	3L:34B-34C	3L:34C-35C	2389045	4192108
AATRE1	KI421901	KI421899	-	-	3L:34C-35C	3L:35C-36C	4192108	4758701
AATRE1	KI421899	KI421923	-	+	3L:35C-36C	3L:36C	4758701	440738
AATRE1	KI421923	KI421893	+	-	3L:36C	3L:36C-38B	440738	8157176
AATRE1	KI421893	KI421887	-	+	3L:36C-38B	3L:38B-39E	8157176	10405585

## Sheet: A.funestus
Assembly	Scaffold1	Scaffold2	Scaf1_orientation	Scaf2_orientation	Region_scaf1	Region_scaf2	Scaf1_size	Scaf2_size
AFUNF	KB668763	KB669058	-	+	X:1A	X:1AB	305818	2367365
AFUNF	KB669058	KB668322	+	-	X:1AB	X:1B	2367365	615127
AFUNF	KB668322	KB668245	-	-	X:1B	X:1C	615127	629234
AFUNF	KB668245	KB669125	-	-	X:1C	X:1C	629234	833292
AFUNF	KB669125	KB669181	-	-	X:1C	X:1C	833292	789512
AFUNF	KB669181	KB668600	-	-	X:1C	X:1D	789512	671960
AFUNF	KB668600	KB668720	-	+	X:1D	X:1D	671960	419310
AFUNF	KB668720	KB668844	+	+	X:1D	X:1D	419310	215519
AFUNF	KB668844	KB668852	+	+	X:1D	X:1D	215519	216557
AFUNF	KB668852	KB668755	+	+	X:1D	X:2A	216557	379841
AFUNF	KB668367	?	?	?	X:2B	?	636359	?
AFUNF	KB668936	KB669143	+	-	X:2BC	X:2C	1176300	12834
AFUNF	KB669143	KB669145	-	-	X:2C	X:3A	12834	12715
AFUNF	KB669145	KB668668	-	-	X:3A	X:3AB	12715	583467
AFUNF	KB668668	KB669003	-	-	X:3AB	X:3CD	583467	1206901
AFUNF	KB669003	KB668797	-	+	X:3CD	X:3D	1206901	250364
AFUNF	KB668797	KB668522	+	+	X:3D	X:4A	250364	703988
AFUNF	KB668522	KB669029	+	+	X:4A	X:4A	703988	88731
AFUNF	KB669029	KB669078	+	-	X:4A	X:4AB	88731	51937
AFUNF	KB668688	KB668389	?	?	X:5C	X:5CD	429614	547300
AFUNF	KB668389	KB668765	?	?	X:5CD	X:5D	547300	305606
AFUNF	KB668765	KB668660	?	?	X:5D	X:5D	305606	504041
AFUNF	KB668760	?	?	?	X:5D	?	504041	?
AFUNF	KB669536	?	?	?	X:6	?	625123	?
AFUNF	KB668728	?	?	?	2R:7A	?	333164	?
AFUNF	KB668825	?	?	?	2R:7BC	?	1174813	?
AFUNF	KB668221	KB668954	+	+	2R:8AE	2R:9A	3832769	66343
AFUNF	KB668954	KB669004	+	+	2R:9A	2R:9A	66343	57566
AFUNF	KB669004	KB669169	+	+	2R:9A	2R:9A-10B	57566	1771395
AFUNF	KB668759	KB668737	+	+	2R:10B	2R:10C	1353732	1261231
AFUNF	KB668737	KB668555	+	-	2R:10C	2R:10D-11A	1261231	1493947
AFUNF	KB668845	?	?	?	2R:11B	?	188083	?
AFUNF	KB668753	KB668871	-	-	2R:11C	2R:11C	343795	218729
AFUNF	KB668871	KB668467	-	-	2R:11C	2R:12A	218729	563073
AFUNF	KB668467	KB669369	-	+	2R:12A	2R:12B	563073	804489
AFUNF	KB669369	KB668822	+	?	2R:12B	2R:12B	804489	194798
AFUNF	KB668822	KB668793	?	?	2R:12B	2R:12C	194798	254162
AFUNF	KB668793	KB668745	?	?	2R:12C	2R:12C	254162	346721
AFUNF	KB668775	KB668672	-	-	2R:12D	2R:12D	355205	584724
AFUNF	KB668672	KB668785	-	-	2R:12D	2R:12E	584724	408060
AFUNF	KB668785	KB669081	-	-	2R:12E	2R:12E-13A	408060	1051734
AFUNF	KB668706	?	?	?	2R:13A	?	572386	?
AFUNF	KB668715	KB668766	?	?	2R:13B	2R:13C	364622	300363
AFUNF	KB668766	KB668757	?	?	2R:13C	2R:13C	300363	303086
AFUNF	KB668757	KB668411	?	?	2R:13C	2R:13CD	303086	533316
AFUNF	KB668411	KB668679	?	?	2R:13CD	2R:13D	533316	436776
AFUNF	KB668679	KB668761	?	?	2R:13D	2R:13DE	436776	302988
AFUNF	KB668478	?	?	?	2R:14B	?	598359	?
AFUNF	KB669525	?	?	?	2R:14C	?	624454	?
AFUNF	KB668835	?	-	?	2R:14D	?	178699	?
AFUNF	KB669358	?	-	?	2R:15B	?	786284	?
AFUNF	KB668911	?	?	?	2R:15C	?	97490	?
AFUNF	KB669547	KB668914	?	?	2R:15E	2R:15E-16A	618077	1038133
AFUNF	KB668837	KB669192	?	?	2R:16A	2R:16B	1126662	922711
AFUNF	KB668748	?	?	?	2R:16C	?	1398093	?
AFUNF	KB668670	?	-	?	2R:17AB	?	1428115	?
AFUNF	KB668947	KB668742	+	-	2R:17C-18A	2R:18A	2413216	317854
AFUNF	KB668742	KB668234	-	+	2R:18A	2R:18AB	317854	602066
AFUNF	KB668734	KB668836	+	+	2R:18C	2R:18CD	433875	2772343
AFUNF	KB668836	KB668289	+	-	2R:18CD	2R:18D	2772343	644640
AFUNF	KB668289	KB669247	-	+	2R:18D	2R:19A	644640	782462
AFUNF	KB669247	KB668866	+	-	2R:19A	2R:19B	782462	140173
AFUNF	KB668866	KB669114	-	-	2R:19B	2R:19C	140173	878476
AFUNF	KB669114	KB668942	-	-	2R:19C	2R:19C	878476	101067
AFUNF	KB668870	KB668694	-	-	2R:19CD	2R:19DE	1070199	522677
AFUNF	KB669281	KB669092	?	?	2L:20BC	2L:20C	897800	887634
AFUNF	KB669070	?	?	?	2L:20D	?	943178	?
AFUNF	KB668589	KB668770	+	+	2L:21BC	2L:21C	555648	1246493
AFUNF	KB668770	KB668781	+	-	2L:21C	2L:21CD	1246493	1311501
AFUNF	KB668222	KB668692	-	-	2L:21D-22A	2L:22BC	1876834	1835194
AFUNF	KB668692	KB668872	-	-	2L:22BC	2L:22C	1835194	248811
AFUNF	KB668872	KB669502	-	?	2L:22C	2L:22A	248811	1948688
AFUNF	KB669502	KB668882	?	+	2L:22A	2L:23A	1948688	121550
AFUNF	KB669314	?	?	?	2L:24A	?	718903	?
AFUNF	KB668803	+	?	?	2L:24AB	?	1311425	?
AFUNF	KB669036	KB668433	+	-	2L:24B	2L:24B	850007	552028
AFUNF	KB668433	KB669280	-	+	2L:24B	2L:24CD	552028	1738428
AFUNF	KB668854	KB669047	?	?	2L:26A	2L:26A	204352	999242
AFUNF	KB669047	KB668681	?	+	2L:26A	2L:26C	999242	1609593
AFUNF	KB668681	KB668702	+	-	2L:26C	2L:26B	1609593	460558
AFUNF	KB668702	KB668764	-	-	2L:26B	2L:26CD	460558	327039
AFUNF	KB668764	KB668693	-	+	2L:26CD	2L:26D	327039	518197
AFUNF	KB668278	KB669136	-	-	2L:27A	2L:27AB	702492	882720
AFUNF	KB669136	KB668813	-	?	2L:27AB	2L:27C	882720	258639
AFUNF	KB668813	KB668795	?	?	2L:27C	2L:27C	258639	281738
AFUNF	KB668795	KB669214	?	?	2L:27C	2L:27CD	281738	874018
AFUNF	KB669214	KB668992	?	?	2L:27CD	2L:27D	874018	953533
AFUNF	KB668992	KB668751	?	?	2L:27D	2L:27E	953533	335862
AFUNF	KB668751	KB668892	?	?	2L:27E	2L:27E	335862	1102954
AFUNF	KB668725	?	?	?	2L:28A	?	3134932	?
AFUNF	KB668881	?	?	?	2L:28C	?	976588	?
AFUNF	KB668378	KB669236	?	?	3R:29B	3R:29C	571908	713413
AFUNF	KB669236	KB668851	?	?	3R:29C	3R:29C	713413	164446
AFUNF	KB668851	KB668683	?	?	3R:29C	3R:29CD	164446	458860
AFUNF	KB668683	KB669458	?	-	3R:29CD	3R:29D-30A	458860	679292
AFUNF	KB669458	KB668792	-	?	3R:29D-30A	3R:30AC	679292	1431544
AFUNF	KB668792	KB668633	?	?	3R:30AC	3R:30C	1431544	577339
AFUNF	KB668633	KB669089	?	?	3R:30C	3R:30C	577339	19591
AFUNF	KB669089	KB668687	?	?	3R:30C	3R:30C	19591	589177
AFUNF	KB668687	KB668808	?	+	3R:30C	3R:30C	589177	233839
AFUNF	KB668808	KB668705	+	+	3R:30C	3R:30CD	233839	400982
AFUNF	KB668695	KB668812	?	?	3R:31C	3R:31CD	480392	217759
AFUNF	KB668644	KB669580	?	?	3R:32B	3R:32B	475666	640366
AFUNF	KB668789	?	?	?	3R:33A	?	318576	?
AFUNF	KB668661	?	+	?	3R:33C	?	494022	?
AFUNF	KB668533	KB668723	?	?	3R:33D	3R:33D	534943	382759
AFUNF	KB669347	?	?	?	3R:33D	?	864369	?
AFUNF	KB668746	KB668818	?	?	3R:34A	3R:34A	323294	257953
AFUNF	KB668818	KB668750	?	-	3R:34A	3R:34B	257953	390086
AFUNF	KB668750	KB668848	-	-	3R:34B	3R:34BD	390086	1452984
AFUNF	KB668671	KB668853	?	?	3R:35B	3R:35B	710502	306342
AFUNF	KB668853	KB668790	?	?	3R:35B	3R:35C	306342	381342
AFUNF	KB668700	KB668684	-	+	3R:35CD	3R:35D	478136	499467
AFUNF	KB668684	KB669103	+	-	3R:35D	3R:35DE	499467	1272063
AFUNF	KB669336	KB668456	+	+	3R:35E	3R:35EF	1014753	708050
AFUNF	KB668456	KB669011	+	-	3R:35EF	3R:35F	708050	39851
AFUNF	KB669011	KB668709	-	-	3R:35F	3R:35F	39851	491865
AFUNF	KB668709	KB668752	-	+	3R:35F	3R:35F	491865	447341
AFUNF	KB668752	KB668816	+	-	3R:35F	3R:35F	447341	290561
AFUNF	KB668816	KB668880	-	+	3R:35F	3R:35F	290561	119321
AFUNF	KB668880	KB668756	+	-	3R:35F	3R:35F	119321	460866
AFUNF	KB668756	KB669034	-	+	3R:35F	3R:35F	460866	31323
AFUNF	KB669034	KB669403	+	+	3R:35F	3R:35F	31323	972476
AFUNF	KB668777	KB668731	-	-	3R:36A	3R:36A	381111	405878
AFUNF	KB668731	KB668779	-	-	3R:36A	3R:36A	405878	398220
AFUNF	KB668779	KB668987	-	-	3R:36A	3R:36AB	398220	46664
AFUNF	KB668987	KB669414	-	+	3R:36AB	3R:36B	46664	997879
AFUNF	KB669414	KB668810	+	+	3R:36B	3R:36B	997879	310469
AFUNF	KB668810	KB669380	+	+	3R:36B	3R:36B	310469	770134
AFUNF	KB669380	KB668858	+	+	3R:36B	3R:36B	770134	254377
AFUNF	KB668858	KB668667	+	+	3R:36B	3R:36B	254377	580684
AFUNF	KB668806	KB668874	+	+	3R:36C	3R:36C	292235	134456
AFUNF	KB668874	KB668959	+	+	3R:36C	3R:36D	134456	938304
AFUNF	KB668959	KB668732	+	+	3R:36D	3R:36D	938304	346637
AFUNF	KB668732	KB668999	+	-	3R:36D	3R:36D	346637	106097
AFUNF	KB668999	KB669391	-	-	3R:36D	3R:36DE	106097	2124680
AFUNF	KB669391	KB669436	-	-	3R:36DE	3R:36E	2124680	911299
AFUNF	KB668819	KB668744	-	-	3R:36E	3R:36E	222314	359052
AFUNF	KB668744	KB669469	-	+	3R:36E	3R:36F	359052	758275
AFUNF	KB669469	KB669203	+	+	3R:36F	3R:36F	758275	774987
AFUNF	KB669203	KB668970	+	+	3R:36F	3R:37A	774987	879108
AFUNF	KB668970	KB668726	+	+	3R:37A	3R:37AB	879108	1292245
AFUNF	KB668726	KB668762	+	-	3R:37AB	3R:37C	1292245	351750
AFUNF	KB668805	KB668859	-	+	3L:38A	3L:38B	229600	1041161
AFUNF	KB668823	KB669325	?	?	3L:38C	3L:39A	194609	699719
AFUNF	KB669325	KB668717	?	?	3L:39A	3L:39A	699719	402095
AFUNF	KB668578	KB668676	?	?	3L:39A	3L:39A	505528	439401
AFUNF	KB668659	KB669014	?	?	3L:39B	3L:40A	1545011	892505
AFUNF	KB669014	KB668773	?	?	3L:40A	3L:40A	892505	296798
AFUNF	KB668773	KB668868	?	?	3L:40A	3L:40B	296798	141784
AFUNF	KB668868	KB668918	?	?	3L:40B	3L:40B	141784	93149
AFUNF	KB668754	KB668830	?	?	3L:41D	3L:41D	348546	181046
AFUNF	KB668830	KB668333	?	?	3L:41D	3L:42AB	181046	1525199
AFUNF	KB668422	?	?	?	3L:42D	?	532383	?
AFUNF	KB668500	?	?	?	3L:43A	?	547302	?
AFUNF	KB668925	?	?	?	3L:43B	?	940405	?
AFUNF	KB669025	KB669264	?	?	3L:44B	3L:44B	910511	32220
AFUNF	KB669603	?	?	?	3L:44C	?	2248	?
AFUNF	KB668849	?	?	?	3L:44C	?	159962	?
AFUNF	KB668784	?	?	?	3L:45A	?	266933	?
AFUNF	KB668814	KB668948	?	-	3L:46B	3L:46B	1120714	917728
AFUNF	KB668948	KB668682	-	-	3L:46B	3L:46B	917728	470092
AFUNF	KB668682	KB668714	-	-	3L:46B	3L:46C	470092	1305928
AFUNF	KB668714	KB668703	-	-	3L:46C	3L:46CD	1305928	1311118
AFUNF	KB669207	KB668252	?	?	3L:46D	3L:46D	62723	2000
AFUNF	KB668252	KB668265	?	?	3L:46D	3L:46D	2000	1954

## Sheet: A.sinensis-China
Assembly	Scaffold1	Scaffold2	Scaf1_orientation	Scaf2_orientation	Region_scaf1	Region_scaf2
AsinC2	AS2_scf7180000695491	AS2_scf7180000695557	+	-	X:1A	X:1AB
AsinC2	AS2_scf7180000695557	AS2_scf7180000695865	-	-	X:1AB	X:1BC
AsinC2	AS2_scf7180000695865	AS2_scf7180000695541	-	+	X:1BC	X:1C-2A
AsinC2	AS2_scf7180000695541	AS2_scf7180000696079	+	+	X:1C-2A	X:2AB
AsinC2	AS2_scf7180000696079	AS2_scf7180000695680	+	+	X:2AB	X:2B-3A
AsinC2	AS2_scf7180000695680	AS2_scf7180000696050	+	-	X:2B-3A	X:3A-4A
AsinC2	AS2_scf7180000696050	AS2_scf7180000695709	-	+	X:3A-4A	X:4A-5A
AsinC2	AS2_scf7180000695705	?	+	?	2R:6C	?
AsinC2	AS2_scf7180000695681	?	?	?	2R:7B	?
AsinC2	AS2_scf7180000696027	AS2_scf7180000696017	-	-	2R:8A	2R:8B
AsinC2	AS2_scf7180000696051	AS2_scf7180000696133	+	+	2R:9B	2R:9B-10A
AsinC2	AS2_scf7180000696054	?	-	?	2R:10C-11A	?
AsinC2	AS2_scf7180000696041	?	-	?	2R:11B	?
AsinC2	AS2_scf7180000695763	?	-	?	2R:11C-12A	?
AsinC2	AS2_scf7180000696013	?	+	?	2R:13A	?
AsinC2	AS2_scf7180000695690	?	+	?	2R:14AB	?
AsinC2	AS2_scf7180000696012	?	-	?	2R:14CD	?
AsinC2	AS2_scf7180000696047	?	-	?	2L:17AB	?
AsinC2	AS2_scf7180000696045	AS2_scf7180000696048	+	+	2L:18A	2L:18B
AsinC2	AS2_scf7180000696056	?	+	?	2L:18C	?
AsinC2	AS2_scf7180000695983	AS2_scf7180000696058	?	+	2L:19B	2L:20A
AsinC2	AS2_scf7180000696057	?	+	?	2L:20D	?
AsinC2	AS2_scf7180000696060	?	+	?	2L:22C-23B	?
AsinC2	AS2_scf7180000695970	?	+	?	3R:24AB	?
AsinC2	AS2_scf7180000695742	AS2_scf7180000695544	+	-	3R:24B-25A	3R:25AB
AsinC2	AS2_scf7180000696022	?	+	?	3R:27BC	?
AsinC2	AS2_scf7180000694399	?	+	?	3R:28B	?
AsinC2	AS2_scf7180000695645	?	?	?	3R:29B	?
AsinC2	AS2_scf7180000695987	AS2_scf7180000687438	-	-	3R:30A	3R:30A
AsinC2	AS2_scf7180000696078	AS2_scf7180000691904	+	+	3R:31A	3R:31A
AsinC2	AS2_scf7180000695864	AS2_scf7180000696020	+	-	3R:32A	3R:32A
AsinC2	AS2_scf7180000696131	AS2_scf7180000695941	+	-	3R:32B	3R:32C
AsinC2	AS2_scf7180000696018	?	+	?	3L:33A	?
AsinC2	AS2_scf7180000696001	AS2_scf7180000695556	-	-	3L:34C	3L:34CD
AsinC2	AS2_scf7180000695556	AS2_scf7180000696053	-	?	3L:34CD	3L:35A
AsinC2	AS2_scf7180000695549	AS2_scf7180000696039	+	-	3L:37A	3L:37A
AsinC2	AS2_scf7180000695747	AS2_scf7180000696026	-	-	3L:37C	3L:37C-38A
AsinC2	AS2_scf7180000696026	AS2_scf7180000696059	-	-	3L:37C-38A	3L:38B
AsinC2	AS2_scf7180000696059	AS2_scf7180000696055	-	+	3L:38B	3L:38C-39C

## Sheet: A.stephensi-India
Assembly	Scaffold1	Scaffold2	Scaf1_orientation	Scaf2_orientation	Region_scaf1	Region_scaf2
AsteI2	scaffold_00015	?	-	?	X:1AC	?
AsteI2	scaffold_00058	?	-	?	X:1C-2A	?
AsteI2	scaffold_00023	scaffold_00076	-	?	X:2AC	X:3A
AsteI2	scaffold_00076	scaffold_00047	?	?	X:3A	X:3B
AsteI2	scaffold_00047	scaffold_00004	?	+	X:3B	X:3B-4B
AsteI2	scaffold_00004	scaffold_00038	+	?	X:3B-4B	X:4C-5C
AsteI2	scaffold_00038	scaffold_00141	?	?	X:4C-5C	X:6A
AsteI2	scaffold_00141	scaffold_00104	?	?	X:6A	X:6A
AsteI2	scaffold_00061	?	?	?	2R:7A	?
AsteI2	scaffold_00033	scaffold_00013	-	?	2R:7BC	2R:7C-8B
AsteI2	scaffold_00013	scaffold_00020	?	-	2R:7C-8B	2R:8C-9A
AsteI2	scaffold_00020	scaffold_00156	-	?	2R:8C-9A	2R:9A
AsteI2	scaffold_00156	scaffold_00060	?	?	2R:9A	2R:9AB
AsteI2	scaffold_00060	scaffold_00031	?	+	2R:9AB	2R:9CD
AsteI2	scaffold_00031	scaffold_00179	+	?	2R:9CD	2R:10A
AsteI2	scaffold_00179	scaffold_00001	?	-	2R:10A	2R:10A-11A
AsteI2	scaffold_00001	scaffold_00096	-	?	2R:10A-11A	2R:11B
AsteI2	scaffold_00096	scaffold_00089	?	?	2R:11B	2R:11C
AsteI2	scaffold_00089	scaffold_00022	?	?	2R:11C	2R:11D-12A
AsteI2	scaffold_00022	scaffold_00056	?	?	2R:11D-12A	2R:12AB
AsteI2	scaffold_00056	scaffold_00016	?	-	2R:12AB	2R:12B-13A
AsteI2	scaffold_00016	scaffold_00055	-	?	2R:12B-13A	2R:13AB
AsteI2	scaffold_00117	scaffold_00074	?	+	2R:13B	2R:13BC
AsteI2	scaffold_00074	scaffold_00014	+	-	2R:13BC	2R:13C-14B
AsteI2	scaffold_00286	scaffold_00002	?	+	2R:14B	2R:14C-17A
AsteI2	scaffold_00077	scaffold_00149	?	?	2R:17A	2R:17B
AsteI2	scaffold_00149	scaffold_00003	?	-	2R:17B	2R:17B-18B
AsteI2	scaffold_00003	scaffold_00063	-	?	2R:17B-18B	2R:18C
AsteI2	scaffold_00063	scaffold_00261	?	?	2R:18C	2R:18C
AsteI2	scaffold_00079	scaffold_00048	?	?	2R:18C	2R:18D
AsteI2	scaffold_00048	scaffold_00054	?	?	2R:18D	2R:19A
AsteI2	scaffold_00026	?	-	?	2R:19BC	?
AsteI2	scaffold_00073	scaffold_00046	-	?	2R:19D	2R:19E
AsteI2	scaffold_00046	scaffold_10315	?	?	2R:19E	2R:19E
AsteI2	scaffold_00066	scaffold_00093	?	?	2L:20A	2L:20A
AsteI2	scaffold_00093	scaffold_00043	?	+	2L:20A	2L:20B
AsteI2	scaffold_00043	scaffold_00235	+	?	2L:20B	2L:20B
AsteI2	scaffold_00235	scaffold_00085	?	+	2L:20B	2L:21A
AsteI2	scaffold_00085	scaffold_00028	+	?	2L:21A	2L:21A
AsteI2	scaffold_00030	scaffold_00049	?	?	2L:22B	2L:22B
AsteI2	scaffold_00049	scaffold_00084	?	?	2L:22B	2L:22B-23A
AsteI2	scaffold_00071	scaffold_00113	?	?	2L:23A	2L:23A
AsteI2	scaffold_00091	scaffold_00018	?	?	2L:23B	2L:24A
AsteI2	scaffold_00075	?	?	?	2L:24A	?
AsteI2	scaffold_00040	scaffold_00080	?	?	2L:24B	2L:25A
AsteI2	scaffold_00080	scaffold_00021	?	+	2L:25A	2L:25BC
AsteI2	scaffold_00021	scaffold_00095	+	?	2L:25BC	2L:25C
AsteI2	scaffold_00100	?	?	?	2L:26A	?
AsteI2	scaffold_00036	scaffold_00034	?	-	2L:26B	2L:26C-27A
AsteI2	scaffold_00032	?	+	?	2L:27B	?
AsteI2	scaffold_00044	scaffold_00067	-	?	2L:27C-28A	2L:28B
AsteI2	scaffold_00067	scaffold_00009	?	?	2L:28B	2L:28B
AsteI2	scaffold_00057	scaffold_00006	?	+	3R:29AB	3R:29BE
AsteI2	scaffold_00012	?	?	?	3R:30A	?
AsteI2	scaffold_00042	?	?	?	3R:30C	?
AsteI2	scaffold_00053	scaffold_00099	+	?	3R:31A	3R:31A
AsteI2	scaffold_00099	scaffold_00017	?	-	3R:31A	3R:31B
AsteI2	scaffold_00029	?	-	?	3R:31C-32A	?
AsteI2	scaffold_00106	scaffold_00097	?	?	3R:32C	3R:32C
AsteI2	scaffold_00090	?	?	?	3R:32C	?
AsteI2	scaffold_00094	scaffold_00025	?	-	3R:33A	3R:33BC
AsteI2	scaffold_00025	scaffold_00052	-	?	3R:33BC	3R:33C
AsteI2	scaffold_00027	?	-	?	3R:34AB	?
AsteI2	scaffold_00007	?	+	?	3R:35A	?
AsteI2	scaffold_00041	scaffold_00050	?	-	3R:35B	3R:35B-36A
AsteI2	scaffold_00050	scaffold_00037	-	?	3R:35B-36A	3R:36B
AsteI2	scaffold_00181	?	?	?	3R:36B	?
AsteI2	scaffold_00019	?	?	?	3R:36C	?
AsteI2	scaffold_00065	scaffold_00059	?	+	3R:37B	3R:37D
AsteI2	scaffold_00059	scaffold_00105	+	?	3R:37D	3R:37D
AsteI2	scaffold_00062	?	-	?	3L:38AB	?
AsteI2	scaffold_00035	?	+	?	3L:38BC	?
AsteI2	scaffold_00081	?	?	?	3L:38E	?
AsteI2	scaffold_00088	scaffold_00068	-	-	3L:38F	3L:38F-39A
AsteI2	scaffold_00068	scaffold_00051	-	-	3L:38F-39A	3L:39AB
AsteI2	scaffold_00121	?	?	?	3L:39B	?
AsteI2	scaffold_00092	?	?	?	3L:39C	?
AsteI2	scaffold_00087	scaffold_00078	?	?	3L:39C	3L:40A
AsteI2	scaffold_00078	scaffold_00136	?	+	3L:40A	3L:40AB
AsteI2	scaffold_00111	?	?	?	3L:40B	?
AsteI2	scaffold_00086	scaffold_00064	?	?	3L:40C	3L:40C
AsteI2	scaffold_00070	scaffold_00045	-	+	3L:40D	3L:40D
AsteI2	scaffold_00045	scaffold_00082	+	?	3L:40D	3L:41A
AsteI2	scaffold_00083	scaffold_00008	?	+	3L:41B	3L:41B-42A
AsteI2	scaffold_00008	scaffold_00110	+	?	3L:41B-42A	3L:42B
AsteI2	scaffold_00110	scaffold_00072	?	?	3L:42B	3L:42C
AsteI2	scaffold_00072	scaffold_02336	?	?	3L:42C	3L:42C
AsteI2	scaffold_00024	scaffold_00069	-	+	3L:43A	3L:43AB
AsteI2	scaffold_00069	scaffold_00010	+	-	3L:43AB	3L:43C-44A
AsteI2	scaffold_00039	?	?	?	3L:44C	?
AsteI2	scaffold_00011	?	-	?	3L:45AC	?
AsteI2	scaffold_00005	?	+	?	3L:46AD	?

## Sheet: A.stephensi-SDA
Assembly	Scaffold1	Scaffold2	Scaf1_orientation	Scaf2_orientation	Chromosome
AsteSI	KB664732	?	+	?	X
AsteSI	KB665121	?	?	?	X
AsteSI	KB664910	?	?	?	X
AsteSI	KB664821	?	+	?	X
AsteSI	KB664567	?	?	?	X
AsteSI	KB664677	KB664415	?	+	X
AsteSI	KB664733	?	?	?	2R
AsteSI	KB664651	KB664943	?	?	2R
AsteSI	KB664843	?	?	?	2R
AsteSI	KB664522	KB665099	?	?	2R
AsteSI	KB665099	KB664576	?	?	2R
AsteSI	KB664527	KB665299	?	?	2R
AsteSI	KB665299	KB664954	?	?	2R
AsteSI	KB664423	?	+	?	2R
AsteSI	KB664484	KB664666	?	?	2R
AsteSI	KB664666	KB664378	?	?	2R
AsteSI	KB664378	KB664532	?	?	2R
AsteSI	KB664532	KB664550	?	?	2R
AsteSI	KB665265	?	?	?	2R
AsteSI	KB664323	?	-	?	2R
AsteSI	KB664460	KB664999	?	?	2R
AsteSI	KB664524	KB665088	+	?	2R
AsteSI	KB664466	?	?	?	2R
AsteSI	KB664623	?	+	?	2R
AsteSI	KB664966	?	?	?	2R
AsteSI	KB664899	?	?	?	2R
AsteSI	KB664334	?	?	?	2R
AsteSI	KB664389	KB664517	+	?	2R
AsteSI	KB664517	KB665376	?	?	2R
AsteSI	KB665376	KB664679	?	?	2R
AsteSI	KB664526	KB664428	?	-	2R
AsteSI	KB664618	?	?	?	2R
AsteSI	KB664622	?	?	?	2R
AsteSI	KB665065	?	+	?	2R
AsteSI	KB664495	?	?	?	2R
AsteSI	KB664766	?	-	?	2L
AsteSI	KB664480	?	?	?	2L
AsteSI	KB664513	?	+	?	2L
AsteSI	KB664888	?	?	?	2L
AsteSI	KB664988	?	?	?	2L
AsteSI	KB665354	?	?	?	2L
AsteSI	KB665287	?	?	?	2L
AsteSI	KB664855	?	-	?	2L
AsteSI	KB664462	KB664473	?	?	2L
AsteSI	KB664473	KB664565	?	?	2L
AsteSI	KB664421	KB664288	?	?	3R
AsteSI	KB664288	KB664437	-	-	3R
AsteSI	KB664437	KB665154	-	?	3R
AsteSI	KB664559	?	?	?	3R
AsteSI	KB664621	?	+	?	3R
AsteSI	KB664633	KB664543	?	?	3R
AsteSI	KB664644	?	-	?	3R
AsteSI	KB664467	?	?	?	3R
AsteSI	KB664429	?	-	?	3R
AsteSI	KB664544	KB664810	?	?	3R
AsteSI	KB665343	?	?	?	3R
AsteSI	KB664955	?	?	?	3R
AsteSI	KB664549	?	-	?	3R
AsteSI	KB664457	?	?	?	3R
AsteSI	KB664708	KB664401	?	?	3R
AsteSI	KB665038	?	?	?	3R
AsteSI	KB665177	?	?	?	3R
AsteSI	KB664461	?	?	?	3R
AsteSI	KB664444	?	?	?	3R
AsteSI	KB664514	?	?	?	3R
AsteSI	KB664442	?	?	?	3L
AsteSI	KB664799	?	-	?	3L
AsteSI	KB664510	KB664422	+	?	3L
AsteSI	KB664459	KB664482	?	+	3L
AsteSI	KB664482	KB664545	+	?	3L
AsteSI	KB664583	?	?	?	3L
AsteSI	KB664433	?	+	?	3L
AsteSI	KB664692	KB664832	?	?	3L
AsteSI	KB665021	?	?	?	3L
AsteSI	KB664477	?	+	?	3L
AsteSI	KB664610	?	?	?	3L
AsteSI	KB664844	?	+	?	3L
AsteSI	KB664721	KB665365	?	?	3L
AsteSI	KB665365	KB664289	?	+	3L
AsteSI	KB664289	KB664977	+	+	3L
AsteSI	KB664977	KB664599	+	-	3L

## Sheet: UniqueScaffolds
A.albimanus	A.atroparvus	A.funestus	A.sinensis-C	A.stephensi-I	A.stephensi-S
KB672286	KI421882	KB668221	AS2_scf7180000691904	scaffold_00001	KB664288
KB672287	KI421883	KB668222	AS2_scf7180000694399	scaffold_00002	KB664289
KB672298	KI421884	KB668234	AS2_scf7180000695491	scaffold_00003	KB664323
KB672309	KI421885	KB668245	AS2_scf7180000695541	scaffold_00004	KB664334
KB672320	KI421886	KB668252	AS2_scf7180000695544	scaffold_00005	KB664378
KB672331	KI421887	KB668265	AS2_scf7180000695549	scaffold_00006	KB664389
KB672342	KI421888	KB668278	AS2_scf7180000695556	scaffold_00007	KB664401
KB672353	KI421889	KB668289	AS2_scf7180000695557	scaffold_00008	KB664415
KB672364	KI421890	KB668322	AS2_scf7180000695645	scaffold_00009	KB664421
KB672375	KI421891	KB668333	AS2_scf7180000695680	scaffold_00010	KB664422
KB672386	KI421892	KB668367	AS2_scf7180000695681	scaffold_00011	KB664423
KB672397	KI421893	KB668378	AS2_scf7180000695690	scaffold_00012	KB664428
KB672398	KI421894	KB668389	AS2_scf7180000695705	scaffold_00013	KB664429
KB672404	KI421895	KB668411	AS2_scf7180000695709	scaffold_00014	KB664433
KB672405	KI421896	KB668422	AS2_scf7180000695742	scaffold_00015	KB664437
KB672406	KI421897	KB668433	AS2_scf7180000695747	scaffold_00016	KB664442
KB672407	KI421898	KB668456	AS2_scf7180000695763	scaffold_00017	KB664444
KB672408	KI421899	KB668467	AS2_scf7180000695864	scaffold_00018	KB664457
KB672409	KI421900	KB668478	AS2_scf7180000695865	scaffold_00019	KB664459
KB672411	KI421901	KB668500	AS2_scf7180000695941	scaffold_00020	KB664460
KB672412	KI421902	KB668522	AS2_scf7180000695970	scaffold_00021	KB664461
KB672413	KI421903	KB668533	AS2_scf7180000695983	scaffold_00022	KB664462
KB672414	KI421904	KB668555	AS2_scf7180000695987	scaffold_00023	KB664466
KB672415	KI421905	KB668578	AS2_scf7180000696001	scaffold_00024	KB664467
KB672418	KI421906	KB668589	AS2_scf7180000696012	scaffold_00025	KB664473
KB672424	KI421907	KB668600	AS2_scf7180000696013	scaffold_00026	KB664477
KB672435	KI421908	KB668633	AS2_scf7180000696017	scaffold_00027	KB664480
KB672446	KI421909	KB668644	AS2_scf7180000696018	scaffold_00028	KB664482
KB672457	KI421910	KB668659	AS2_scf7180000696020	scaffold_00029	KB664484
KB672468	KI421911	KB668660	AS2_scf7180000696022	scaffold_00030	KB664495
KB672479	KI421912	KB668661	AS2_scf7180000696026	scaffold_00031	KB664510
	KI421913	KB668667	AS2_scf7180000696027	scaffold_00032	KB664513
	KI421914	KB668668	AS2_scf7180000696039	scaffold_00033	KB664514
	KI421915	KB668670	AS2_scf7180000696041	scaffold_00034	KB664517
	KI421916	KB668671	AS2_scf7180000696045	scaffold_00035	KB664522
	KI421918	KB668672	AS2_scf7180000696047	scaffold_00036	KB664524
	KI421919	KB668676	AS2_scf7180000696048	scaffold_00037	KB664526
	KI421920	KB668679	AS2_scf7180000696050	scaffold_00038	KB664527
	KI421921	KB668681	AS2_scf7180000696051	scaffold_00039	KB664532
	KI421922	KB668682	AS2_scf7180000696053	scaffold_00040	KB664543
	KI421923	KB668683	AS2_scf7180000696054	scaffold_00041	KB664544
	KI421924	KB668684	AS2_scf7180000696055	scaffold_00042	KB664545
	KI421926	KB668687	AS2_scf7180000696056	scaffold_00043	KB664549
	KI421927	KB668688	AS2_scf7180000696057	scaffold_00044	KB664550
	KI421934	KB668692	AS2_scf7180000696058	scaffold_00045	KB664559
	KI421935	KB668693	AS2_scf7180000696059	scaffold_00046	KB664565
		KB668694	AS2_scf7180000696060	scaffold_00047	KB664567
		KB668695	AS2_scf7180000696078	scaffold_00048	KB664576
		KB668700	AS2_scf7180000696079	scaffold_00049	KB664583
		KB668702	AS2_scf7180000696131	scaffold_00050	KB664599
		KB668703	AS2_scf7180000696133	scaffold_00051	KB664610
		KB668705	AS2_scf7180000687438	scaffold_00052	KB664618
		KB668706		scaffold_00053	KB664621
		KB668709		scaffold_00054	KB664622
		KB668714		scaffold_00055	KB664623
		KB668715		scaffold_00056	KB664633
		KB668717		scaffold_00057	KB664644
		KB668720		scaffold_00058	KB664651
		KB668723		scaffold_00059	KB664666
		KB668725		scaffold_00060	KB664677
		KB668726		scaffold_00061	KB664679
		KB668728		scaffold_00062	KB664692
		KB668731		scaffold_00063	KB664708
		KB668732		scaffold_00064	KB664721
		KB668734		scaffold_00065	KB664732
		KB668737		scaffold_00066	KB664733
		KB668742		scaffold_00067	KB664766
		KB668744		scaffold_00068	KB664799
		KB668745		scaffold_00069	KB664810
		KB668746		scaffold_00070	KB664821
		KB668748		scaffold_00071	KB664832
		KB668750		scaffold_00072	KB664843
		KB668751		scaffold_00073	KB664844
		KB668752		scaffold_00074	KB664855
		KB668753		scaffold_00075	KB664888
		KB668754		scaffold_00076	KB664899
		KB668755		scaffold_00077	KB664910
		KB668756		scaffold_00078	KB664943
		KB668757		scaffold_00079	KB664954
		KB668759		scaffold_00080	KB664955
		KB668760		scaffold_00081	KB664966
		KB668761		scaffold_00082	KB664977
		KB668762		scaffold_00083	KB664988
		KB668763		scaffold_00084	KB664999
		KB668764		scaffold_00085	KB665021
		KB668765		scaffold_00086	KB665038
		KB668766		scaffold_00087	KB665065
		KB668770		scaffold_00088	KB665088
		KB668773		scaffold_00089	KB665099
		KB668775		scaffold_00090	KB665121
		KB668777		scaffold_00091	KB665154
		KB668779		scaffold_00092	KB665177
		KB668781		scaffold_00093	KB665265
		KB668784		scaffold_00094	KB665287
		KB668785		scaffold_00095	KB665299
		KB668789		scaffold_00096	KB665343
		KB668790		scaffold_00097	KB665354
		KB668792		scaffold_00099	KB665365
		KB668793		scaffold_00100	KB665376
		KB668795		scaffold_00104
		KB668797		scaffold_00105
		KB668803		scaffold_00106
		KB668805		scaffold_00110
		KB668806		scaffold_00111
		KB668808		scaffold_00113
		KB668810		scaffold_00117
		KB668812		scaffold_00121
		KB668813		scaffold_00136
		KB668814		scaffold_00141
		KB668816		scaffold_00149
		KB668818		scaffold_00156
		KB668819		scaffold_00179
		KB668822		scaffold_00181
		KB668823		scaffold_00235
		KB668825		scaffold_00261
		KB668830		scaffold_00286
		KB668835		scaffold_02336
		KB668836		scaffold_10315
		KB668837
		KB668844
		KB668845
		KB668848
		KB668849
		KB668851
		KB668852
		KB668853
		KB668854
		KB668858
		KB668859
		KB668866
		KB668868
		KB668870
		KB668871
		KB668872
		KB668874
		KB668880
		KB668881
		KB668882
		KB668892
		KB668911
		KB668914
		KB668918
		KB668925
		KB668936
		KB668942
		KB668947
		KB668948
		KB668954
		KB668959
		KB668970
		KB668987
		KB668992
		KB668999
		KB669003
		KB669004
		KB669011
		KB669014
		KB669025
		KB669029
		KB669034
		KB669036
		KB669047
		KB669058
		KB669070
		KB669078
		KB669081
		KB669089
		KB669092
		KB669103
		KB669114
		KB669125
		KB669136
		KB669143
		KB669145
		KB669169
		KB669181
		KB669192
		KB669203
		KB669207
		KB669214
		KB669236
		KB669247
		KB669264
		KB669280
		KB669281
		KB669314
		KB669325
		KB669336
		KB669347
		KB669358
		KB669369
		KB669380
		KB669391
		KB669403
		KB669414
		KB669436
		KB669458
		KB669469
		KB669502
		KB669525
		KB669536
		KB669547
		KB669580
		KB669603
