# Supplementary material for: Evolutionary superscaffolding and chromosome anchoring to improve Anopheles genome assemblies
Source: BMC Biol. 2020 Jan 2;18:1. doi: 10.1186/s12915-019-0728-3 (PMC6939337; doi:10.1186/s12915-019-0728-3)
Supplement: Supplementary file 6 — Additional file 6. Adjacency and superscaffold data. Reconciled sets of scaffold adjacencies and corresponding superscaffolds. [file 12915_2019_728_MOESM6_ESM.zip]

Archive with 47 entries (47 files):
- AALBI.reconciled.adjacencies.grimm.PYM.txt
- AALBI.reconciled.adjacencies.grimm.txt
- AALBI.reconciled.adjacencies.txt
- AARAB.reconciled.adjacencies.grimm.PYM.txt
- AARAB.reconciled.adjacencies.grimm.txt
- AARAB.reconciled.adjacencies.txt
- AATRO.reconciled.adjacencies.grimm.PYM.txt
- AATRO.reconciled.adjacencies.grimm.txt
- AATRO.reconciled.adjacencies.txt
- ACHRI.reconciled.adjacencies.grimm.txt
- ACHRI.reconciled.adjacencies.txt
- ACOLU.reconciled.adjacencies.grimm.txt
- ACOLU.reconciled.adjacencies.txt
- ACULI.reconciled.adjacencies.grimm.txt
- ACULI.reconciled.adjacencies.txt
- ADARL.reconciled.adjacencies.grimm.txt
- ADARL.reconciled.adjacencies.txt
- ADIRU.reconciled.adjacencies.grimm.txt
- ADIRU.reconciled.adjacencies.txt
- AEPIR.reconciled.adjacencies.grimm.txt
- AEPIR.reconciled.adjacencies.txt
- AFARA.reconciled.adjacencies.grimm.txt
- AFARA.reconciled.adjacencies.txt
- AFUNE.reconciled.adjacencies.grimm.PYM.txt
- AFUNE.reconciled.adjacencies.grimm.txt
- AFUNE.reconciled.adjacencies.txt
- AMACU.reconciled.adjacencies.grimm.txt
- AMACU.reconciled.adjacencies.txt
- AMELA.reconciled.adjacencies.grimm.txt
- AMELA.reconciled.adjacencies.txt
- AMERU.reconciled.adjacencies.grimm.txt
- AMERU.reconciled.adjacencies.txt
- AMINI.reconciled.adjacencies.grimm.txt
- AMINI.reconciled.adjacencies.txt
- AQUAD.reconciled.adjacencies.grimm.txt
- AQUAD.reconciled.adjacencies.txt
- ASINC.reconciled.adjacencies.grimm.PYM.txt
- ASINC.reconciled.adjacencies.grimm.txt
- ASINC.reconciled.adjacencies.txt
- ASINS.reconciled.adjacencies.grimm.txt
- ASINS.reconciled.adjacencies.txt
- ASTEI.reconciled.adjacencies.grimm.PYM.txt
- ASTEI.reconciled.adjacencies.grimm.txt
- ASTEI.reconciled.adjacencies.txt
- ASTES.reconciled.adjacencies.grimm.PYM.txt
- ASTES.reconciled.adjacencies.grimm.txt
- ASTES.reconciled.adjacencies.txt
