# Supplementary material for: Evolutionary superscaffolding and chromosome anchoring to improve Anopheles genome assemblies
Source: BMC Biol. 2020 Jan 2;18:1. doi: 10.1186/s12915-019-0728-3 (PMC6939337; doi:10.1186/s12915-019-0728-3)
Supplement: Supplementary file 6 — Additional file 6. Adjacency and superscaffold data. Reconciled sets of scaffold adjacencies and corresponding superscaffolds. [file 12915_2019_728_MOESM6_ESM.zip › AALBI.reconciled.adjacencies.grimm.PYM.txt]

>AALBI
KZ268734-PYM KZ268735-PYM KZ268736-PYM KZ268737-PYM $
KZ268738-PYM KZ268739-PYM -KZ268740-PYM -KB672435C-PYM KZ268742-PYM -KZ268743-PYM KZ268744-PYM KZ268745-PYM $
KZ268725-PYM -KZ268724-PYM -KZ268723-PYM KZ268722-PYM KZ268721-PYM KZ268720-PYM KZ268719-PYM -APCK01002852 $
KZ268726-PYM -KZ268727-PYM -KZ268728-PYM -KZ268729-PYM -KZ268730-PYM KZ268731-PYM -KZ268732-PYM KZ268733-PYM $
-KZ268748-PYM KZ268747-PYM KZ268746-PYM $
KZ268753-PYM APCK01002849 -KZ268752-PYM -KZ268751-PYM KZ268750-PYM $
KZ268718-PYM KZ268717-PYM -KZ268716-PYM $
KZ268754-PYM -KZ268755-PYM $
