# Supplementary material for: Evolutionary superscaffolding and chromosome anchoring to improve Anopheles genome assemblies
Source: BMC Biol. 2020 Jan 2;18:1. doi: 10.1186/s12915-019-0728-3 (PMC6939337; doi:10.1186/s12915-019-0728-3)
Supplement: Supplementary file 6 — Additional file 6. Adjacency and superscaffold data. Reconciled sets of scaffold adjacencies and corresponding superscaffolds. [file 12915_2019_728_MOESM6_ESM.zip › AALBI.reconciled.adjacencies.grimm.txt]

>AALBI
KZ268734 KZ268735 KZ268736 KZ268737 $
KZ268738 KZ268739 -KZ268740 -KB672435C KZ268742 -KZ268743 KZ268744 KZ268745 $
KZ268725 -KZ268724 -KZ268723 KZ268722 KZ268721 KZ268720 KZ268719 -APCK01002852 $
KZ268726 -KZ268727 -KZ268728 -KZ268729 -KZ268730 KZ268731 -KZ268732 KZ268733 $
-KZ268748 KZ268747 KZ268746 $
KZ268753 APCK01002849 -KZ268752 -KZ268751 KZ268750 $
KZ268718 KZ268717 -KZ268716 $
KZ268754 -KZ268755 $
