# Supplementary material for: Evolutionary superscaffolding and chromosome anchoring to improve Anopheles genome assemblies
Source: BMC Biol. 2020 Jan 2;18:1. doi: 10.1186/s12915-019-0728-3 (PMC6939337; doi:10.1186/s12915-019-0728-3)
Supplement: Supplementary file 6 — Additional file 6. Adjacency and superscaffold data. Reconciled sets of scaffold adjacencies and corresponding superscaffolds. [file 12915_2019_728_MOESM6_ESM.zip › AALBI.reconciled.adjacencies.txt]

AALBI	KZ268737	-	KZ268736	-	LibRob+PYM
AALBI	KZ268738	+	KZ268739	+	PYM
AALBI	KZ268744	+	KZ268745	+	PYM
AALBI	KZ268744	-	KZ268743	+	PYM
AALBI	KZ268724	+	KZ268725	-	PYM
AALBI	KZ268724	-	KZ268723	-	PYM
AALBI	KZ268740	+	KZ268739	-	PYM
AALBI	KZ268740	-	KB672435C	-	PYM
AALBI	KZ268742	+	KZ268743	-	PYM
AALBI	KZ268742	-	KB672435C	+	PYM
AALBI	KZ268723	-	KZ268722	+	PYM
AALBI	KZ268721	+	KZ268720	+	PYM
AALBI	KZ268721	-	KZ268722	-	PYM
AALBI	KZ268736	-	KZ268735	-	PYM
AALBI	KZ268731	+	KZ268732	-	PYM
AALBI	KZ268731	-	KZ268730	+	PYM
AALBI	KZ268747	+	KZ268746	+	PYM
AALBI	KZ268747	-	KZ268748	+	PYM
AALBI	APCK01002849	+	KZ268752	-	PYM+AGOres
AALBI	APCK01002849	-	KZ268753	-	PYM+AGOres
AALBI	APCK01002852	+	KZ268719	-	AGO
AALBI	KZ268718	+	KZ268717	+	PYM
AALBI	KZ268720	+	KZ268719	+	PYM
AALBI	KZ268728	+	KZ268727	+	PYM
AALBI	KZ268728	-	KZ268729	-	PYM
AALBI	KZ268735	-	KZ268734	-	PYM
AALBI	KZ268751	+	KZ268752	+	PYM
AALBI	KZ268751	-	KZ268750	+	LibRob+PYM
AALBI	KZ268732	-	KZ268733	+	RobMax+PYM
AALBI	KZ268730	+	KZ268729	+	PYM
AALBI	KZ268754	+	KZ268755	-	PYM
AALBI	KZ268717	+	KZ268716	-	PYM
AALBI	KZ268727	+	KZ268726	-	PYM
