# Supplementary material for: Evolutionary superscaffolding and chromosome anchoring to improve Anopheles genome assemblies
Source: BMC Biol. 2020 Jan 2;18:1. doi: 10.1186/s12915-019-0728-3 (PMC6939337; doi:10.1186/s12915-019-0728-3)
Supplement: Supplementary file 6 — Additional file 6. Adjacency and superscaffold data. Reconciled sets of scaffold adjacencies and corresponding superscaffolds. [file 12915_2019_728_MOESM6_ESM.zip › AARAB.reconciled.adjacencies.grimm.PYM.txt]

>AARAB
KB704784-PYM -KB704551-PYM -KB704474-PYM KB704277 KB704674-PYM KB704540-PYM $
KB704673-PYM -KB704740-PYM -KB705228-PYM KB704451-PYM KB704126-PYM KB704640-PYM -KB704407-PYM -KB704385-PYM -KB704563-PYM KB704696-PYM KB704618-PYM KB704751-PYM -KB704710 $
KB705162 KB704607-PYM KB704529-PYM -KB704396-PYM -KB704773-PYM -KB704496-PYM -KB704895-2L-PYM -KB704452-PYM -KB704237-PYM -KB704718-PYM KB704125-PYM $
KB704585-PYM -KB704374-PYM -KB704562-PYM KB704594 KB704429-PYM KB704796-PYM -KB704707-PYM KB704463-PYM -KB704485-PYM -KB704518-PYM KB704685-PYM -KB704662-PYM -KB705006-PYM KB704596-PYM KB705229 $
KB704574-PYM -KB704883 -KB704729-PYM -KB704651-PYM -KB704862-PYM -KB704440-PYM KB704895-3L-PYM KB704629-PYM -KB704507-PYM -KB705117-PYM KB704348-PYM KB704418-PYM $
KB704204 KB705317 $
KB704388 KB704215 -KB704367 KB704373 $
KB704235 -KB704304 -KB704376 $
KB704337 KB704497 $
-KB704645 KB704369 $
-KB704473 -KB705111 KB704379 $
KB704399 KB704595 $
KB704400 KB704842 $
KB704404 KB704428 $
KB704737 KB704406 $
-KB704873 KB704414 $
KB705040 -KB704435 KB704586 $
KB704470 -KB704477 $
KB704552 KB704480 $
KB704505 -KB704876 $
KB704521 KB704754 $
-KB704925 -KB704722 KB704526 $
KB704532 KB704619 -KB704919 $
KB704546 KB704746 $
KB704547 KB705161 $
KB704557 -KB705273 $
KB704565 KB705062 $
KB704606 KB705306 $
KB705206 KB704622 $
KB704632 KB704721 $
KB704648 KB705328 $
KB704683 KB704727 $
KB705095 KB704775 $
KB704785 KB705251 $
KB705118 KB704896 $
-KB705007 KB704984 $
KB705143 KB705277 $
