# Supplementary material for: Evolutionary superscaffolding and chromosome anchoring to improve Anopheles genome assemblies
Source: BMC Biol. 2020 Jan 2;18:1. doi: 10.1186/s12915-019-0728-3 (PMC6939337; doi:10.1186/s12915-019-0728-3)
Supplement: Supplementary file 6 — Additional file 6. Adjacency and superscaffold data. Reconciled sets of scaffold adjacencies and corresponding superscaffolds. [file 12915_2019_728_MOESM6_ESM.zip › AARAB.reconciled.adjacencies.grimm.txt]

>AARAB
KB704784 -KB704551 -KB704474 KB704277 KB704674 KB704540 $
KB704673 -KB704740 -KB705228 KB704451 KB704126 KB704640 -KB704407 -KB704385 -KB704563 KB704696 KB704618 KB704751 -KB704710 $
KB705162 KB704607 KB704529 -KB704396 -KB704773 -KB704496 -KB704895-2L -KB704452 -KB704237 -KB704718 KB704125 $
KB704585 -KB704374 -KB704562 KB704594 KB704429 KB704796 -KB704707 KB704463 -KB704485 -KB704518 KB704685 -KB704662 -KB705006 KB704596 KB705229 $
KB704574 -KB704883 -KB704729 -KB704651 -KB704862 -KB704440 KB704895-3L KB704629 -KB704507 -KB705117 KB704348 KB704418 $
KB704204 KB705317 $
KB704388 KB704215 -KB704367 KB704373 $
KB704235 -KB704304 -KB704376 $
KB704337 KB704497 $
-KB704645 KB704369 $
-KB704473 -KB705111 KB704379 $
KB704399 KB704595 $
KB704400 KB704842 $
KB704404 KB704428 $
KB704737 KB704406 $
-KB704873 KB704414 $
KB705040 -KB704435 KB704586 $
KB704470 -KB704477 $
KB704552 KB704480 $
KB704505 -KB704876 $
KB704521 KB704754 $
-KB704925 -KB704722 KB704526 $
KB704532 KB704619 -KB704919 $
KB704546 KB704746 $
KB704547 KB705161 $
KB704557 -KB705273 $
KB704565 KB705062 $
KB704606 KB705306 $
KB705206 KB704622 $
KB704632 KB704721 $
KB704648 KB705328 $
KB704683 KB704727 $
KB705095 KB704775 $
KB704785 KB705251 $
KB705118 KB704896 $
-KB705007 KB704984 $
KB705143 KB705277 $
