# Supplementary material for: Evolutionary superscaffolding and chromosome anchoring to improve Anopheles genome assemblies
Source: BMC Biol. 2020 Jan 2;18:1. doi: 10.1186/s12915-019-0728-3 (PMC6939337; doi:10.1186/s12915-019-0728-3)
Supplement: Supplementary file 6 — Additional file 6. Adjacency and superscaffold data. Reconciled sets of scaffold adjacencies and corresponding superscaffolds. [file 12915_2019_728_MOESM6_ESM.zip › AARAB.reconciled.adjacencies.txt]

AARAB	KB704204	+	KB705317	+	AGO
AARAB	KB704215	+	KB704367	-	CedRob+AGOres
AARAB	KB704215	-	KB704388	-	CedRob+AGOres
AARAB	KB704235	+	KB704304	-	AGO
AARAB	KB704237	-	KB704718	-	LibMax+AGO+PYM
AARAB	KB704277	+	KB704674	+	AGO
AARAB	KB704304	-	KB704376	-	AGO
AARAB	KB704337	+	KB704497	+	LibCed+AGO
AARAB	KB704367	-	KB704373	+	CedRob
AARAB	KB704369	-	KB704645	+	AGO
AARAB	KB704374	-	KB704562	-	CedMax+PYM
AARAB	KB704379	-	KB705111	+	AGO
AARAB	KB704385	-	KB704563	-	AGO+PYM
AARAB	KB704399	+	KB704595	+	AGO
AARAB	KB704400	+	KB704842	+	AGO
AARAB	KB704404	+	KB704428	+	AGO
AARAB	KB704406	-	KB704737	-	CedRob
AARAB	KB704414	-	KB704873	+	AGO
AARAB	KB704435	+	KB705040	-	AGO
AARAB	KB704435	-	KB704586	+	AGO
AARAB	KB704470	+	KB704477	-	AGO
AARAB	KB704473	-	KB705111	-	AGO
AARAB	KB704480	-	KB704552	-	CedRob
AARAB	KB704485	-	KB704518	-	CedMaxRob+PYM
AARAB	KB704505	+	KB704876	-	CedRob
AARAB	KB704521	+	KB704754	+	AGO
AARAB	KB704526	-	KB704722	+	AGO
AARAB	KB704532	+	KB704619	+	CedRob
AARAB	KB704546	+	KB704746	+	AGO
AARAB	KB704547	+	KB705161	+	AGO
AARAB	KB704551	+	KB704784	-	AGO+PYM
AARAB	KB704557	+	KB705273	-	AGO
AARAB	KB704562	-	KB704594	+	AGO
AARAB	KB704565	+	KB705062	+	AGO
AARAB	KB704574	+	KB704883	-	CedRob
AARAB	KB704596	+	KB705229	+	CedRob
AARAB	KB704596	-	KB705006	+	CedMax+PYM
AARAB	KB704606	+	KB705306	+	AGO
AARAB	KB704607	-	KB705162	-	CedRob
AARAB	KB704619	+	KB704919	-	AGO
AARAB	KB704622	-	KB705206	-	CedRob
AARAB	KB704632	+	KB704721	+	AGO
AARAB	KB704648	+	KB705328	+	AGO
AARAB	KB704651	+	KB704729	+	CedRob+PYM
AARAB	KB704683	+	KB704727	+	AGO
AARAB	KB704707	+	KB704796	-	CedRob+PYM
AARAB	KB704710	+	KB704751	-	CedMax
AARAB	KB704722	+	KB704925	+	AGO
AARAB	KB704740	-	KB705228	-	CedMaxRob+PYM
AARAB	KB704775	-	KB705095	-	CedRob
AARAB	KB704785	+	KB705251	+	CedRob
AARAB	KB704896	-	KB705118	-	CedRob
AARAB	KB704984	-	KB705007	+	CedRob+AGOres
AARAB	KB705143	+	KB705277	+	AGO
AARAB	KB704551	-	KB704474	-	PYM
AARAB	KB704474	-	KB704277	+	MAN
AARAB	KB704674	+	KB704540	+	PYM
AARAB	KB704673	+	KB704740	-	PYM
AARAB	KB705228	-	KB704451	+	PYM
AARAB	KB704451	+	KB704126	+	PYM
AARAB	KB704126	+	KB704640	+	PYM
AARAB	KB704640	+	KB704407	-	PYM
AARAB	KB704407	-	KB704385	-	PYM
AARAB	KB704563	-	KB704696	+	PYM
AARAB	KB704696	+	KB704618	+	PYM
AARAB	KB704618	+	KB704751	+	PYM
AARAB	KB704607	+	KB704529	+	PYM
AARAB	KB704529	+	KB704396	-	PYM
AARAB	KB704396	-	KB704773	-	PYM
AARAB	KB704773	-	KB704496	-	PYM
AARAB	KB704496	-	KB704895-2L	-	PYM
AARAB	KB704895-2L	-	KB704452	-	PYM
AARAB	KB704452	-	KB704237	-	PYM
AARAB	KB704718	-	KB704125	+	PYM
AARAB	KB704585	+	KB704374	-	PYM
AARAB	KB704594	+	KB704429	+	MAN
AARAB	KB704429	+	KB704796	+	PYM
AARAB	KB704707	-	KB704463	+	PYM
AARAB	KB704463	+	KB704485	-	PYM
AARAB	KB704518	-	KB704685	+	PYM
AARAB	KB704685	+	KB704662	-	PYM
AARAB	KB704662	-	KB705006	-	PYM
AARAB	KB704883	-	KB704729	-	MAN
AARAB	KB704651	-	KB704862	-	PYM
AARAB	KB704862	-	KB704440	-	PYM
AARAB	KB704440	-	KB704895-3L	+	PYM
AARAB	KB704895-3L	+	KB704629	+	PYM
AARAB	KB704629	+	KB704507	-	PYM
AARAB	KB704507	-	KB705117	-	PYM
AARAB	KB705117	-	KB704348	+	PYM
AARAB	KB704348	+	KB704418	+	PYM
