# Supplementary material for: Evolutionary superscaffolding and chromosome anchoring to improve Anopheles genome assemblies
Source: BMC Biol. 2020 Jan 2;18:1. doi: 10.1186/s12915-019-0728-3 (PMC6939337; doi:10.1186/s12915-019-0728-3)
Supplement: Supplementary file 6 — Additional file 6. Adjacency and superscaffold data. Reconciled sets of scaffold adjacencies and corresponding superscaffolds. [file 12915_2019_728_MOESM6_ESM.zip › AATRO.reconciled.adjacencies.grimm.PYM.txt]

>AATRO
AXCP01008251 AXCP01008039 $
AXCP01008279 KI422250 $
AXCP01008425 AXCP01008788 -KI421993 $
-KI421979 AXCP01008618 $
AXCP01008644 -KI422011 $
KI422366 KI421896-PYM AXCP01008867 KI421895-PYM $
KI421931 KI421900-PYM KI421889-PYM -AXCP01008872 KI421912-PYM KI421911-PYM KI421890-PYM KI421882-PYM $
AXCP01009024 AXCP01009716 -KI422050 KI422028 $
KI421977 AXCP01009044 KI422021 $
AXCP01009309 KI421888-PYM -KI421914-PYM KI421906-PYM KI421883-PYM KI421892-PYM KI421885-PYM -KI421897-PYM KI421915-PYM KI421904-PYM -KI421908-PYM KI421944 $
AXCP01009459 -KI422033 $
AXCP01009575 -KI421956 $
AXCP01009661 -KI422390 $
AXCP01009673 -KI422214 $
AXCP01009740 KI422355 $
AXCP01009808 -KI422279 -KI421986 $
AXCP01009839 KI422006 KI422292 KI421961 $
KI421905-PYM -KI421891-PYM -KI421916-PYM KI421884-PYM $
KI421894-PYM KI421886-PYM $
-KI421909-PYM -KI421913-PYM -KI421910-PYM KI421902-PYM KI421903-PYM -KI421929 KI422043 -KI421901-PYM -KI421899-PYM KI421923-PYM -KI421893-PYM KI421887-PYM $
-KI421918-PYM -KI422081 -KI421907-PYM -KI421898-PYM KI421920-PYM $
KI421963 KI422079 $
KI421964 -KI422220 $
-KI421995 KI421967 $
KI421973 KI422027 $
-KI422233 KI421980 $
KI421989 KI422286 $
-KI422009 KI421990 $
KI422122 KI421998 $
KI422002 KI422070 $
-KI422442 KI422022 $
-KI422172 KI422044 $
KI422374 KI422056 $
KI422090 KI422160 $
