# Supplementary material for: Evolutionary superscaffolding and chromosome anchoring to improve Anopheles genome assemblies
Source: BMC Biol. 2020 Jan 2;18:1. doi: 10.1186/s12915-019-0728-3 (PMC6939337; doi:10.1186/s12915-019-0728-3)
Supplement: Supplementary file 6 — Additional file 6. Adjacency and superscaffold data. Reconciled sets of scaffold adjacencies and corresponding superscaffolds. [file 12915_2019_728_MOESM6_ESM.zip › AATRO.reconciled.adjacencies.txt]

AATRO	AXCP01008039	-	AXCP01008251	-	CedRob
AATRO	AXCP01008279	+	KI422250	+	AGO
AATRO	AXCP01008425	+	AXCP01008788	+	LibCed+AGO
AATRO	AXCP01008618	-	KI421979	+	CedRob
AATRO	AXCP01008644	+	KI422011	-	CedRob
AATRO	AXCP01008788	+	KI421993	-	AGO
AATRO	AXCP01008867	+	KI421895	+	PYM+AGOres
AATRO	AXCP01008867	-	KI421896	-	PYM+AGOres
AATRO	AXCP01008872	+	KI421889	-	PYM+AGOres
AATRO	AXCP01008872	-	KI421912	+	PYM+AGOres
AATRO	AXCP01009024	+	AXCP01009716	+	AGO
AATRO	AXCP01009044	+	KI422021	+	AGO
AATRO	AXCP01009044	-	KI421977	-	AGO
AATRO	AXCP01009309	+	KI421888	+	AGO
AATRO	AXCP01009459	+	KI422033	-	AGO
AATRO	AXCP01009575	+	KI421956	-	AGO
AATRO	AXCP01009661	+	KI422390	-	AGO
AATRO	AXCP01009673	+	KI422214	-	AGO
AATRO	AXCP01009716	+	KI422050	-	AGO
AATRO	AXCP01009740	+	KI422355	+	AGO
AATRO	AXCP01009808	+	KI422279	-	AGO
AATRO	AXCP01009839	+	KI422006	+	AGO
AATRO	KI421882	-	KI421890	-	PYM
AATRO	KI421883	+	KI421892	+	AGO+PYM
AATRO	KI421883	-	KI421906	-	LibRob+PYM
AATRO	KI421884	-	KI421916	+	AGO+PYM
AATRO	KI421885	+	KI421897	-	CedRob+PYM
AATRO	KI421885	-	KI421892	-	CedRob+PYM
AATRO	KI421886	-	KI421894	-	PYM
AATRO	KI421887	-	KI421893	+	PYM
AATRO	KI421888	+	KI421914	-	PYM
AATRO	KI421889	-	KI421900	-	LibCed+PYM
AATRO	KI421890	-	KI421911	-	PYM
AATRO	KI421891	+	KI421905	-	PYM
AATRO	KI421891	-	KI421916	-	PYM
AATRO	KI421893	+	KI421923	-	PYM
AATRO	KI421896	-	KI422366	-	CedRob+AGO
AATRO	KI421897	-	KI421915	+	PYM
AATRO	KI421898	+	KI421907	+	CedRob+PYM
AATRO	KI421898	-	KI421920	+	PYM
AATRO	KI421899	+	KI421901	+	CedMax+PYM
AATRO	KI421899	-	KI421923	+	LibCed+PYM
AATRO	KI421900	-	KI421931	-	CedRob
AATRO	KI421901	+	KI422043	-	CedRob+AGOres
AATRO	KI421902	+	KI421903	+	CedMaxRob+PYM
AATRO	KI421902	-	KI421910	+	PYM
AATRO	KI421903	+	KI421929	-	AGO
AATRO	KI421904	+	KI421908	-	PYM
AATRO	KI421904	-	KI421915	-	PYM
AATRO	KI421906	-	KI421914	+	PYM
AATRO	KI421907	+	KI422081	+	PYM+AGOres
AATRO	KI421908	-	KI421944	+	CedRob
AATRO	KI421909	-	KI421913	-	PYM
AATRO	KI421910	+	KI421913	+	LibMax+PYM
AATRO	KI421911	-	KI421912	-	AGO+PYM
AATRO	KI421918	-	KI422081	-	PYM+AGOres
AATRO	KI421929	+	KI421903	-	CedRob+AGOres+PYMres
AATRO	KI421929	-	KI422043	+	CedRob+AGOres
AATRO	KI421961	-	KI422292	-	AGO
AATRO	KI421963	+	KI422079	+	CedRob
AATRO	KI421964	+	KI422220	-	AGO
AATRO	KI421967	-	KI421995	+	AGO
AATRO	KI421973	+	KI422027	+	CedRob
AATRO	KI421980	-	KI422233	+	AGO
AATRO	KI421986	+	KI422279	+	AGO
AATRO	KI421989	+	KI422286	+	AGO
AATRO	KI421990	-	KI422009	+	AGO
AATRO	KI421998	-	KI422122	-	AGO
AATRO	KI422002	+	KI422070	+	AGO
AATRO	KI422006	+	KI422292	+	AGO
AATRO	KI422022	-	KI422442	+	AGO
AATRO	KI422028	-	KI422050	+	CedRob
AATRO	KI422044	-	KI422172	+	AGO
AATRO	KI422056	-	KI422374	-	AGO
AATRO	KI422090	+	KI422160	+	AGO
