# Supplementary material for: Evolutionary superscaffolding and chromosome anchoring to improve Anopheles genome assemblies
Source: BMC Biol. 2020 Jan 2;18:1. doi: 10.1186/s12915-019-0728-3 (PMC6939337; doi:10.1186/s12915-019-0728-3)
Supplement: Supplementary file 6 — Additional file 6. Adjacency and superscaffold data. Reconciled sets of scaffold adjacencies and corresponding superscaffolds. [file 12915_2019_728_MOESM6_ESM.zip › ACHRI.reconciled.adjacencies.grimm.txt]

>ACHRI
KB673756 -KB700459 $
KB675314 KB673758 $
KB691113 -KB690090 KB693201 KB698252 KB675824 KB673759 $
KB685491 KB673760 $
KB673781 KB698049 $
KB673786 -KB673963 $
KB673791 -KB680091 $
KB673801 -KB700762 -KB697056 -KB691091 $
KB673803 KB675380 -KB695013 $
KB673813 -KB685835 $
KB677180 -KB673814 -KB700104 $
KB673816 KB684911 KB696935 $
KB701206 KB673817 $
KB673829 -KB701243 $
KB673832 KB696698 KB697728 $
KB697492 KB673836 $
KB673865 -KB699793 $
KB673868 KB687068 -KB696563 $
KB673869 -KB697014 -KB698419 KB696938 KB675091 -KB686724 -KB680379 $
-KB699749 -KB680190 -KB676868 KB696904 -KB673870 KB694168 $
KB673871 -KB701293 -KB697894 $
KB673878 -KB695812 KB702493 KB700426 -KB674925 -KB701811 $
KB684068 -KB673892 -KB698125 KB681423 $
KB673903 KB687136 $
KB673920 KB701959 $
KB680447 KB673931 $
KB694845 KB673940 $
-KB677979 KB673946 $
KB699754 KB673947 KB678236 $
-KB695412 KB673948 $
KB673952 KB696675 $
KB673958 -KB697115 KB698684 -KB696652 -KB698599 KB698584 -KB674535 $
-KB702862 KB673959 $
KB673980 KB692645 KB702372 $
KB698267 KB673987 $
KB697665 KB698620 KB673992 $
KB673996 -KB702227 $
KB674014 -KB677746 $
KB674025 -KB701927 -KB701880 $
KB697866 KB694546 KB674038 $
-KB696405 -KB698570 KB695534 KB674056 KB694090 $
KB674075 -KB702552 $
KB701870 KB674080 KB697646 $
KB674087 KB695981 $
KB702933 -KB674089 KB686336 $
KB699952 KB674092 $
-KB675977 KB674103 $
-KB702903 KB674114 KB692735 $
-KB700005 KB674125 $
KB701202 KB674138 $
KB700930 -KB700893 -KB674172 KB689312 $
-KB703481 KB674214 KB697577 $
-KB700083 KB674222 $
-KB675288 KB698838 KB674291 KB697554 $
KB674302 -KB703369 $
KB674310 KB701842 $
KB685402 KB674313 $
-KB700799 -KB678624 KB674314 $
-KB688669 KB694412 KB696612 KB674325 KB676979 $
KB702636 KB674336 $
KB699071 KB674391 $
KB697877 KB697981 KB674407 $
KB700759 KB676202 KB701138 KB674424 $
KB674469 KB703492 $
-KB698337 KB675624 KB674524 $
KB674536 -KB691534 KB702138 $
KB675680 KB700945 KB702237 KB696494 KB674547 KB697973 $
KB674558 KB701393 KB702532 KB696643 $
KB674569 -KB696656 $
KB691602 KB674580 $
KB674602 -KB684590 $
KB674636 -KB697275 KB696600 $
-KB698520 KB674646 $
KB674658 KB686757 -KB701164 $
KB703580 -KB674680 -KB697389 $
-KB701131 KB698404 KB674702 $
-KB697920 KB674728 $
KB674735 -KB686203 $
-KB686535 KB674746 $
KB674757 KB699104 $
KB674758 KB689551 $
KB674835 KB697960 KB678402 -KB697985 -KB697018 -KB699664 $
-KB686280 KB699348 KB674846 $
-KB681868 KB686758 KB679424 KB674859 $
-KB689102 KB674868 $
-KB703270 -KB676091 KB696787 -KB674881 KB698700 KB675103 KB697703 $
KB674892 KB676547 -KB699717 $
KB674903 -KB680090 $
KB698985 -KB676869 KB674969 $
KB699687 -KB692090 -KB690201 -KB696761 KB697905 -KB691368 KB674980 KB697904 -KB701337 KB681246 $
KB675014 -KB703469 $
-KB683324 -KB700838 KB675058 $
KB676183 KB702948 -KB675080 -KB685535 -KB701752 -KB696510 $
KB675092 KB682242 $
KB675125 -KB683612 $
-KB696838 KB675136 $
-KB697490 KB675147 $
KB700208 -KB686558 KB697437 KB675180 -KB683590 KB697519 $
KB702570 KB698571 KB700626 KB675202 KB701681 $
-KB697536 KB675225 $
KB700135 -KB696931 KB675258 $
-KB683379 KB675313 $
KB675336 KB694723 $
KB675358 -KB678819 $
KB675413 KB679868 -KB676047 $
KB700904 KB675424 KB690423 $
KB675469 KB701859 $
KB675513 -KB702723 $
KB698203 KB675524 KB694823 $
KB675536 -KB702626 -KB702559 KB698104 $
KB702555 KB675992 -KB675547 -KB699657 KB698964 $
KB675569 KB700570 $
-KB700938 KB675580 $
KB675591 -KB703667 $
KB675647 KB701326 -KB684534 KB680312 $
KB703513 KB675669 KB699086 $
KB680279 KB675702 KB697320 $
KB675735 KB702841 $
-KB697657 KB675757 $
KB675758 KB698987 $
KB675769 KB697514 KB702962 $
KB701039 -KB699542 KB675791 $
KB675802 -KB679201 $
KB675826 -KB701670 $
-KB700182 KB675857 KB697814 $
KB700781 KB683390 KB699927 KB675891 $
KB675902 KB699423 -KB690558 $
KB702544 -KB675913 KB699303 -KB686735 KB699194 $
KB675924 -KB688124 KB702115 KB701568 $
KB699107 KB702588 -KB688347 -KB675935 KB703151 $
-KB698793 KB675946 $
-KB698535 KB675957 $
-KB702738 -KB692980 -KB675968 KB686979 $
KB697082 -KB675979 KB700282 $
KB696729 -KB702892 KB675980 KB686390 $
KB703230 -KB696654 -KB675981 KB701844 $
KB676002 KB694932 $
KB676092 -KB700634 $
KB699897 -KB676103 -KB681113 $
-KB695113 -KB683124 KB677658 KB676114 KB681324 KB698963 $
KB693758 KB676116 $
KB676136 KB700533 KB697315 -KB701193 $
KB676169 -KB698462 $
-KB685169 -KB691024 KB676191 KB699214 $
KB703179 KB676247 $
-KB686669 -KB699299 KB676282 $
KB676313 KB677191 -KB703903 $
-KB703929 KB676314 $
KB698184 -KB676336 KB697243 -KB702180 -KB700145 $
-KB690691 KB676347 $
KB683636 -KB684024 KB686114 KB687857 KB676358 -KB699532 -KB698214 $
KB700773 KB676391 KB681090 -KB697716 $
KB680412 KB703659 -KB704114 KB676396 $
KB676436 KB686691 -KB697430 $
KB699730 -KB676447 KB679290 $
KB678002 KB676469 -KB696764 KB697225 $
-KB688780 KB676513 KB694002 $
KB676536 -KB680458 -KB685036 $
-KB677702 KB678358 KB697151 -KB676558 KB701117 $
KB676591 KB699160 KB703138 $
KB676602 KB700614 KB704077 $
KB702848 KB676613 $
-KB702504 KB676647 $
KB696886 KB676669 KB691122 -KB678669 -KB696714 $
KB679957 KB676702 $
KB692501 KB699515 KB676757 KB682201 $
-KB681691 KB698020 -KB702028 -KB676769 KB685258 $
KB681035 -KB676791 KB687902 $
-KB697700 KB676802 $
KB676835 KB690757 -KB678424 KB681390 -KB701903 -KB689979 $
KB700337 KB676880 $
-KB683146 KB676913 $
KB696498 KB676968 $
KB676980 -KB697385 $
KB697007 KB677002 $
KB695657 -KB677035 KB689957 KB698911 -KB702015 $
KB697009 -KB697942 KB677057 $
-KB702379 -KB701238 KB677068 KB685214 $
KB677079 -KB699400 $
KB686202 -KB677090 -KB699360 $
-KB680201 KB678325 KB677091 $
KB694968 KB688802 -KB697217 -KB677092 KB698321 -KB700060 KB699182 $
KB677136 -KB702992 $
-KB703915 KB677147 $
KB691935 -KB677213 KB682535 $
KB700802 -KB677225 -KB698493 -KB697494 KB697462 $
KB677247 KB696726 $
KB704103 KB677280 $
-KB701253 KB677291 $
KB697312 KB699866 -KB699077 KB700120 KB699490 KB677314 $
KB697353 KB677347 $
KB700920 KB677348 KB688536 $
KB700144 KB694312 -KB679869 KB699508 KB677351 KB691813 $
KB677356 -KB679303 $
-KB698243 KB677391 KB698762 $
KB702193 -KB679780 KB677402 -KB698136 KB698819 $
-KB690335 -KB681591 KB677413 KB699158 $
KB677424 -KB704059 KB697537 $
-KB685436 -KB702790 KB677513 $
KB699738 KB677524 KB697297 $
-KB681824 -KB682902 -KB677535 KB678091 $
KB677558 KB702352 $
KB699882 KB677569 $
KB677580 KB698794 -KB687757 $
KB702269 KB677591 $
-KB698655 KB677680 $
-KB695368 -KB698929 KB677724 $
KB702817 KB677735 $
KB684745 KB695956 KB677757 KB698595 $
KB677791 -KB700693 $
-KB696649 KB677800 $
KB677812 KB697644 $
KB677868 -KB698211 -KB695992 $
KB677880 KB697849 KB700624 $
KB677902 KB697846 $
KB690113 KB702049 KB677929 $
KB703315 KB677957 $
KB704066 KB677980 KB702393 -KB700116 $
-KB699606 KB678035 $
KB678057 KB695201 $
KB697126 KB684903 -KB678068 KB685591 $
KB696416 KB678090 $
KB701621 KB678168 $
KB700882 KB678201 KB696853 $
KB678203 KB683846 -KB696816 $
KB678247 -KB697622 $
-KB698543 KB678291 $
KB678302 -KB702472 $
KB678363 -KB678314 -KB692179 $
KB696870 -KB678336 -KB693868 $
-KB696631 KB678369 $
KB678436 -KB679391 $
KB696802 KB678458 $
-KB696770 -KB696460 KB696657 KB679569 -KB678524 KB694423 $
KB697105 -KB678535 -KB701982 $
KB678536 -KB697079 $
KB678569 -KB685313 KB703701 -KB696716 $
-KB697655 KB678602 $
KB697729 KB702911 -KB697160 KB698496 KB678635 $
KB678658 KB692401 -KB680235 KB699036 KB693357 $
KB678680 -KB686047 $
KB678691 KB704036 -KB701260 $
KB678694 KB698687 KB687913 $
KB678702 -KB701791 -KB698029 $
KB693279 -KB690246 KB678724 $
KB678735 KB698041 $
KB683501 KB697895 -KB703000 -KB685025 -KB678746 KB698710 $
KB678757 -KB701114 KB699090 KB679135 -KB683868 $
-KB685125 KB678791 KB682135 $
KB678835 KB698812 KB696571 $
-KB701093 -KB694534 -KB678868 KB679168 $
KB678869 -KB699946 KB687868 -KB698371 -KB691658 $
KB678913 KB701992 $
-KB702541 KB678924 $
-KB688458 KB697036 -KB699188 -KB678935 -KB697318 KB685003 $
KB678952 KB696896 KB701537 $
KB678991 -KB702061 $
KB697063 KB679024 -KB697461 KB680780 $
-KB684756 KB679035 $
-KB702822 KB679046 $
-KB702537 KB698343 KB697816 KB679068 $
KB697128 -KB679091 KB702264 $
KB679102 KB685203 $
KB679150 KB700737 $
-KB687481 KB701437 KB700794 KB679190 KB689558 $
KB679202 KB703804 $
KB679235 KB703293 $
-KB682658 -KB697282 KB679257 KB688469 $
KB679279 KB699127 $
KB696800 KB701743 -KB698756 KB679358 $
KB679425 -KB691146 $
KB679513 KB699822 $
KB681313 KB682590 KB679536 $
KB697739 -KB679547 -KB703648 $
-KB682102 KB703570 KB679558 $
KB679735 -KB699361 $
KB696992 -KB679746 KB697266 $
KB698836 -KB679880 -KB703669 $
-KB697187 KB679924 $
-KB697948 KB679979 $
KB680035 KB681268 $
KB680057 KB700238 -KB697301 $
KB699504 KB701726 KB680079 $
-KB696503 -KB698351 KB680146 $
-KB698436 KB680244 $
KB691669 KB680257 $
-KB696971 KB680268 $
KB680313 KB703556 $
-KB701169 KB680324 $
-KB681835 KB696875 -KB699049 KB680335 $
KB685413 KB680346 $
-KB697779 -KB703425 KB680423 $
KB680424 -KB699371 -KB682991 $
KB680446 KB700315 $
KB687236 -KB696785 KB680464 $
KB680469 KB699744 $
-KB699013 KB682368 -KB699491 KB703028 KB680491 KB700629 $
-KB698401 KB680502 KB700269 $
KB680524 -KB699244 $
KB680580 KB701425 $
-KB699537 KB680646 KB698523 $
-KB702060 KB680735 $
KB700827 KB680746 $
KB680757 -KB697801 $
-KB699409 -KB682935 KB680758 $
KB690168 KB680802 $
KB680835 KB701371 -KB698778 $
KB680846 -KB699276 $
-KB696537 KB680868 $
KB686846 KB702506 -KB680924 KB703237 $
-KB699557 KB683701 -KB680946 KB699752 $
-KB701592 KB680957 $
KB681024 -KB687524 $
KB681244 KB697612 $
KB686325 KB681257 $
KB684224 -KB681279 -KB684870 $
KB681312 -KB696771 $
KB701823 KB681368 $
KB701729 -KB681523 KB697705 $
KB699042 KB681534 -KB700927 KB693335 $
KB698960 -KB681535 KB700410 $
KB681791 KB691423 KB698899 KB688090 -KB697259 KB695057 KB681558 $
KB693301 KB681613 KB695346 $
KB681635 KB700219 $
-KB696827 KB700138 KB683756 KB698153 KB681646 KB700475 $
KB700770 -KB681647 -KB697279 KB682357 KB692612 -KB696514 $
KB681746 KB696819 $
KB681757 -KB697125 KB696484 KB701792 $
-KB701309 KB681780 $
KB681802 -KB696894 $
-KB684312 KB698393 KB681857 $
KB681891 -KB700471 $
-KB700980 KB681935 $
KB699644 -KB682035 KB682612 -KB703449 KB700405 -KB702522 $
KB682090 -KB696697 KB702260 KB687425 $
KB688302 KB697774 KB682091 $
KB691168 KB682113 $
-KB696500 KB682157 $
KB682188 -KB698583 $
KB682202 KB699639 $
KB682235 KB696825 $
KB682246 KB696651 $
KB682279 KB703647 $
KB682281 -KB703514 $
KB700075 KB682290 $
KB682312 KB699228 $
KB682313 KB689935 KB698792 $
KB682324 KB699630 -KB691547 KB697693 $
KB698224 KB682335 $
-KB696582 KB682346 $
KB682379 -KB699509 -KB698861 $
KB689857 KB682401 KB703344 KB703377 $
KB682412 -KB699226 $
KB694479 -KB689802 KB682435 $
KB682436 KB697594 -KB699660 $
KB682468 -KB701322 $
KB698411 KB682523 $
KB682646 KB701163 $
KB682745 -KB702487 $
KB682746 -KB697795 $
KB682757 KB690424 KB685735 $
KB692880 KB682758 KB701971 $
KB682791 -KB696671 -KB684523 $
KB698222 -KB703370 KB682802 $
-KB700209 KB682853 $
KB682868 -KB685979 KB688535 -KB703988 $
KB698069 -KB695424 -KB682869 KB701125 $
KB682913 -KB690190 $
KB682968 KB703581 $
KB683102 -KB699482 $
KB683113 KB700843 $
KB683142 KB702476 $
KB700448 -KB683668 KB683179 $
KB683246 KB702149 $
KB683290 -KB692257 $
KB683357 KB696788 $
KB683368 -KB701300 $
KB683401 KB697873 $
KB683435 -KB700019 $
KB683574 KB697614 $
-KB702519 KB696599 KB683623 KB697695 $
KB683791 -KB697625 $
KB698228 -KB683813 -KB701604 $
KB683820 KB696830 -KB693646 $
KB701436 -KB700016 -KB683857 -KB688868 -KB702719 KB701749 $
-KB699493 KB683891 $
KB690491 -KB697599 -KB683935 KB694946 $
KB683957 KB692490 -KB698117 $
KB683968 -KB701864 $
KB683979 -KB698474 KB700637 -KB697937 -KB694468 $
KB684035 KB698234 $
-KB700663 KB684157 $
KB684168 KB698597 $
KB684190 -KB699846 $
KB684246 -KB701548 $
KB698487 KB684346 $
KB684357 KB698716 $
KB684379 KB697812 -KB697791 $
KB684424 -KB698044 $
KB684446 KB698639 $
KB684479 -KB695690 $
KB701139 KB684757 $
-KB697242 KB684768 $
-KB702726 -KB698468 KB684856 $
-KB693756 KB684867 $
KB684869 KB698308 $
KB684892 -KB690224 $
KB684936 -KB697817 -KB699881 $
-KB703332 KB684980 KB688647 $
-KB699364 KB699871 KB701770 KB695745 -KB699434 KB699775 KB697339 KB703406 KB685047 $
KB698008 -KB685058 -KB697830 $
KB697436 KB685091 $
-KB687092 KB685103 $
KB702993 KB685158 KB702751 KB687313 -KB699460 -KB685202 $
-KB700807 KB685314 $
KB697163 KB685336 -KB703017 -KB699681 $
KB685380 -KB703644 $
-KB694146 KB694201 KB691035 KB685547 -KB688424 KB697796 $
KB696539 KB685602 KB697269 $
KB685624 KB698177 KB696565 $
-KB696415 KB685691 $
KB685758 KB703286 $
-KB698471 KB685769 $
-KB697668 -KB700147 -KB697488 KB685780 $
KB685791 -KB700100 KB696501 KB703591 $
-KB703682 -KB699801 KB685802 $
KB685813 KB698226 $
KB697677 -KB685824 KB702448 KB702279 $
-KB700415 KB698657 KB701704 KB685891 KB700275 $
KB685980 KB699982 -KB703204 $
-KB698006 KB689347 KB685981 $
KB685992 KB697990 $
KB686016 -KB700086 $
KB686036 -KB700308 $
KB686092 -KB688524 $
KB686158 -KB696520 $
-KB692190 KB686180 KB700177 $
KB686196 KB701839 $
-KB699966 KB686214 $
-KB698149 KB698193 KB686269 -KB696438 KB700560 $
KB700191 -KB686313 -KB697165 $
KB703038 KB686402 $
-KB699386 KB686424 $
-KB699720 KB686536 $
KB686591 KB702959 $
KB686624 -KB693368 $
-KB699878 KB686769 $
KB686780 KB697770 $
KB696441 KB700449 KB686791 $
KB686868 -KB698279 $
-KB700068 -KB703093 KB686880 KB697504 $
KB697738 KB697326 -KB686902 -KB698537 KB699349 $
-KB702627 KB686913 $
KB698446 KB697256 KB686957 $
-KB702392 KB692857 -KB687002 KB699854 $
KB687013 KB697864 $
KB698359 -KB687090 KB693135 -KB703402 $
KB687091 -KB696899 $
KB697394 KB687169 $
KB697701 -KB687180 KB696678 $
KB687190 -KB697227 $
KB700368 KB687225 $
KB687280 -KB698330 KB699584 $
KB687302 KB700679 $
KB687358 -KB698323 $
-KB700750 -KB703195 -KB696919 KB687413 $
KB687447 -KB698093 -KB697805 -KB696485 $
KB695135 -KB697294 -KB687469 -KB700069 -KB700638 $
-KB703710 KB687480 $
KB696932 KB687513 $
-KB693968 KB687547 $
-KB702337 -KB702748 -KB687580 -KB703104 KB696871 $
-KB700792 KB687691 $
-KB701116 KB701474 KB687813 $
-KB698629 KB687835 $
KB699415 KB687924 $
KB687935 -KB697154 KB697026 $
-KB696560 KB688135 KB687980 $
KB698617 -KB688024 KB699344 $
KB688068 -KB696103 -KB696917 $
KB688079 KB697435 $
KB688157 -KB701847 $
KB688179 KB699514 $
KB688190 -KB688413 -KB699218 $
KB688202 KB692102 $
-KB697710 KB688203 $
KB688225 KB697427 $
KB688313 -KB699193 $
KB699794 KB688425 -KB703759 -KB703898 $
KB688462 KB699955 $
KB688558 -KB699093 $
KB699782 -KB688680 -KB699682 KB699459 $
-KB700127 KB688746 $
KB688757 KB699727 $
KB688902 KB696982 $
-KB699511 KB696553 KB702004 KB688924 $
-KB700453 KB689002 $
KB700252 -KB689035 KB697996 -KB694079 $
-KB698453 KB689190 $
-KB696912 KB700586 KB694257 KB689213 $
KB689224 -KB697387 $
KB702054 KB689279 $
-KB698766 -KB700433 KB689313 KB696400 $
KB689369 KB689646 $
KB697399 KB689413 $
KB689424 KB698682 $
KB698974 KB689524 KB696469 $
KB701171 KB689535 KB699192 KB699526 KB699318 $
KB689647 KB703353 $
-KB703607 -KB696036 KB689658 $
KB689680 -KB698853 $
-KB692946 KB689913 $
KB690091 KB696704 KB695646 $
-KB698787 KB690124 $
KB691490 KB690279 $
KB690312 -KB701174 $
KB698159 -KB690368 KB700550 $
KB690401 -KB697041 $
KB690436 KB702651 $
KB690458 -KB700559 $
-KB703227 KB690469 $
KB692201 -KB698627 KB698040 -KB699798 KB690535 KB697161 $
KB690602 KB698749 $
KB690624 -KB700393 $
KB700403 KB690635 $
KB699776 -KB690647 -KB700519 $
KB702426 KB690735 $
KB690758 KB702740 $
-KB702349 KB690802 $
-KB697851 -KB696003 -KB690824 KB698780 $
KB698309 KB690946 $
KB690979 KB699571 $
KB690980 -KB697172 $
KB700081 KB691046 $
KB700183 KB691057 KB701552 $
KB697477 -KB691090 -KB699797 $
KB695568 KB691157 $
KB691179 KB697856 $
KB691268 -KB698608 $
KB691335 KB698660 -KB699334 $
KB691357 KB698133 $
KB691468 KB697337 $
KB701191 KB691512 $
KB691535 -KB699904 KB698993 KB697682 $
KB698182 KB691580 $
KB699523 KB691635 $
KB699266 KB691647 $
KB691680 -KB697828 $
-KB699655 -KB702573 KB691702 $
KB691835 KB697240 $
KB691868 KB693046 KB697824 KB697933 $
-KB697627 KB692013 $
KB692079 -KB698204 $
KB698904 KB692135 $
KB692152 KB701027 $
KB692202 -KB697913 $
KB692224 -KB696430 -KB698519 $
-KB700146 KB701460 KB692235 $
-KB699903 KB692279 $
KB692312 KB700520 $
KB700944 -KB692324 KB701602 $
-KB692634 KB692457 $
KB698023 -KB692479 KB702447 $
KB692579 KB701596 $
KB692902 -KB696665 -KB698572 -KB698126 KB692601 $
KB692669 -KB697815 $
KB692746 KB697028 $
KB693468 -KB692757 KB698650 $
KB692791 KB702348 $
KB693113 -KB698959 $
KB699393 KB693324 $
KB696709 KB693379 $
KB699760 KB693423 -KB696616 KB702202 $
KB700348 KB700960 -KB699582 KB693501 $
KB693523 -KB696952 KB696114 $
KB693534 KB694290 $
KB693546 -KB697587 $
KB693590 KB698027 -KB703126 KB697117 KB699404 KB698304 $
KB693623 -KB700599 KB702142 $
KB698338 -KB694690 KB701682 KB693645 $
KB693668 KB698134 $
KB700313 -KB697882 KB693757 KB696801 $
KB697182 KB697448 KB694135 KB697226 $
KB694268 KB697875 $
KB694324 -KB702722 $
KB694457 -KB701149 $
KB697075 KB694501 $
KB694512 KB700525 $
KB694891 -KB699908 $
KB701934 KB695124 KB700993 KB697890 $
KB702926 -KB695146 KB701060 $
KB695301 KB696646 $
KB695324 -KB697383 $
KB700053 KB695335 -KB702834 KB700064 $
KB695390 KB699040 $
KB695490 -KB698230 $
KB695523 -KB699342 $
KB696817 KB695535 $
-KB700017 KB695546 $
KB697809 -KB696727 KB695579 KB696878 $
KB695856 -KB697395 $
KB695867 KB698143 KB696313 $
KB695868 KB700033 KB697382 KB701396 -KB696572 $
KB696674 KB699864 KB695890 $
KB695934 KB696685 $
KB695967 KB698274 $
KB696202 KB699008 $
KB700265 KB696225 $
KB697137 -KB696314 KB700480 $
KB696358 -KB700105 $
KB696392 KB704003 $
KB696395 KB696858 $
KB696398 -KB697782 $
KB696507 KB696402 $
KB697690 KB696412 $
-KB698736 KB696418 $
-KB696941 -KB699082 -KB696421 KB697483 $
KB697638 KB696423 $
-KB698367 -KB703419 KB696431 $
-KB700538 -KB700382 KB696437 $
KB696451 KB696700 $
KB696452 -KB698669 -KB697766 $
-KB703815 KB696482 $
-KB697547 KB696483 $
KB700949 KB696487 $
KB696488 KB702791 KB699471 $
KB696491 -KB696505 $
KB696502 -KB697327 $
KB696515 -KB699189 $
KB696897 -KB696519 KB698060 KB699600 $
KB696527 -KB700646 -KB697858 $
KB696538 -KB702816 $
KB703411 KB696544 -KB703274 KB700201 $
KB696545 -KB697247 $
-KB697073 KB696551 $
KB696556 KB698011 $
KB699454 KB696557 KB700096 $
KB696561 KB701519 $
KB700704 KB696566 $
KB696575 -KB700190 $
KB696577 -KB697927 KB699714 $
KB696578 -KB700921 -KB702897 KB696814 -KB704080 $
KB696588 KB696990 $
KB696596 -KB701515 $
KB698796 KB696601 $
KB696606 -KB699191 $
KB696608 KB703030 $
KB696610 KB697021 -KB698932 $
KB696611 -KB699397 $
KB696613 KB700420 KB703526 $
KB699702 -KB696617 -KB702619 $
KB697213 -KB696622 -KB697750 $
KB696634 -KB699204 KB702017 $
KB702765 KB696636 $
-KB698026 KB696642 $
-KB697102 KB696644 $
KB696661 KB700876 -KB697874 KB697027 $
-KB703157 KB696664 $
KB696666 -KB702411 $
KB696972 KB696669 $
-KB696681 KB696677 $
KB696679 KB697411 $
KB700482 -KB698335 KB700504 KB696683 $
KB696684 -KB700741 $
-KB698253 KB696687 $
KB700271 KB696688 -KB700615 KB698971 $
KB696691 -KB699435 $
KB696692 KB696755 $
KB696705 -KB697271 $
KB697806 KB696722 $
KB698341 KB696745 $
-KB697532 KB696751 $
KB697917 KB696756 $
KB696762 KB701582 $
KB696766 KB697624 $
KB696789 KB698176 $
KB696790 KB699943 $
KB701388 KB696793 $
KB696799 -KB702776 KB701810 $
KB698295 KB696805 $
KB696820 -KB700996 $
KB702540 KB696866 $
-KB699626 KB701766 KB698326 -KB701076 KB696877 $
KB696901 KB699134 $
KB702361 -KB703621 KB696913 $
-KB703826 KB696928 $
KB700179 -KB696933 KB701705 $
-KB699771 -KB698324 KB696939 $
-KB699488 KB696946 $
KB698460 KB696948 $
KB696968 KB702460 -KB698495 $
KB701719 KB696977 $
KB696988 KB701557 $
KB696994 KB702367 $
KB697771 KB697015 $
KB701271 -KB697016 KB699015 KB698459 $
KB697023 KB697512 $
KB698289 KB697034 $
-KB700514 KB697049 $
KB697051 KB703855 $
KB697060 -KB701420 $
-KB698161 KB697076 $
KB697081 -KB699310 $
KB700089 KB697084 $
KB697085 KB697527 $
KB697100 -KB701916 $
KB703229 KB697954 KB697103 $
-KB700349 KB702082 KB697104 $
-KB698782 KB697127 $
KB697130 -KB703926 $
KB698476 KB697135 $
KB699805 KB697136 $
KB697152 KB697993 $
KB697158 -KB700712 $
KB697168 -KB697495 $
KB697170 KB701002 $
KB699011 -KB703349 KB697175 $
KB702830 KB701055 -KB697186 KB699083 $
KB702881 KB697192 $
KB699441 KB697215 $
KB700680 KB697223 $
KB697263 -KB700263 $
KB697276 -KB701703 -KB702943 -KB697776 $
KB697306 KB699739 $
KB697317 -KB698386 $
-KB697478 KB697319 $
KB697321 KB702398 $
KB698488 KB697329 $
KB697331 -KB700107 $
-KB702218 KB697348 $
KB697350 -KB699558 -KB697575 $
KB698168 KB697366 $
KB697391 KB698455 $
-KB698846 KB697401 $
KB703488 -KB697421 KB701862 $
-KB700098 KB697431 $
KB697434 KB702468 $
KB699260 -KB697441 KB699420 $
KB699667 KB697447 $
KB697459 -KB698079 KB699750 $
-KB704123 KB697479 $
KB697491 KB698260 KB697540 $
KB697947 -KB698882 KB697640 KB698403 KB697497 $
KB703858 -KB700711 KB697503 $
KB700038 KB697790 KB697510 $
KB697523 KB699281 $
-KB702787 KB697531 $
-KB701104 KB697538 KB699060 $
KB697571 -KB697671 $
-KB700123 KB697573 $
KB697583 -KB699594 $
KB697596 KB700231 -KB703226 KB699263 $
KB702937 KB697611 $
KB697616 -KB703466 $
-KB703793 KB697654 $
KB697660 -KB698831 $
KB701960 KB697706 $
KB697707 KB701898 $
KB697709 KB697982 $
KB697714 KB701715 $
-KB702172 KB703175 KB699047 KB697720 $
KB697721 -KB698239 $
KB697743 KB702382 $
KB697753 KB703760 $
KB701448 KB697756 $
-KB700593 KB697819 $
KB697831 KB698082 $
KB697860 -KB704014 $
KB697869 KB698201 $
-KB699124 KB697883 $
KB697896 -KB698470 $
KB702859 -KB697915 -KB699964 $
KB697916 KB699115 $
KB697949 KB701215 KB703681 $
-KB700233 KB697956 $
KB697959 KB700418 KB698938 -KB703539 $
KB700574 -KB697975 KB699708 $
KB698007 KB702050 $
-KB701998 KB702071 -KB700012 KB698012 $
KB698031 KB699614 $
KB701023 KB698034 $
KB703955 -KB698037 KB699994 $
KB698662 KB698057 $
KB698063 KB701467 $
-KB703383 KB698064 $
KB698088 KB704092 $
-KB698413 KB698138 $
KB698139 KB698827 $
-KB700065 KB698162 $
-KB699225 KB698169 $
-KB702126 KB698171 $
KB698763 KB698175 $
KB699929 KB698180 $
KB698190 KB702203 $
-KB703014 KB698213 $
KB698225 -KB698894 $
KB698245 KB699547 $
KB698262 KB699838 $
KB698283 -KB703103 $
KB698299 KB699073 $
KB703870 KB698300 $
KB698310 -KB701694 -KB702147 $
KB698315 -KB699956 $
KB698320 -KB699227 $
KB698346 KB702005 $
KB698354 KB703935 $
KB698362 KB700757 $
KB698376 -KB703794 $
KB700316 KB702585 KB700515 KB698389 $
KB698397 -KB699401 $
-KB699126 KB698415 $
KB698438 KB703833 $
KB698442 KB699407 KB701165 -KB703886 $
KB698465 -KB703298 $
KB698466 -KB703537 -KB699661 -KB700232 $
KB698483 KB698901 $
KB698515 KB703203 $
KB698521 -KB702826 $
KB698544 KB700531 $
-KB698730 -KB701328 -KB703105 KB698549 $
-KB698806 KB698557 $
KB700539 -KB701014 KB698566 $
KB698580 -KB701087 $
KB698587 KB703063 $
KB701904 KB698605 KB701302 $
KB698615 KB699136 KB699820 $
-KB702659 KB698670 $
KB698680 -KB700063 $
KB698683 -KB701949 $
KB698685 KB700431 $
KB698686 KB698774 $
-KB700488 KB698688 $
-KB700237 KB698689 $
KB702282 KB698705 $
KB703182 -KB700649 KB698709 $
KB699247 KB698719 $
-KB702673 KB698727 $
KB698728 KB701522 $
KB698729 KB700226 $
KB698740 KB699206 $
KB698770 -KB698910 $
-KB703726 KB698799 $
KB698822 -KB700710 $
KB698837 KB698945 $
-KB703311 KB698864 $
KB698888 KB704048 $
KB701012 KB698930 $
KB698970 KB699950 $
KB698994 KB698983 $
KB698986 -KB700534 $
-KB703404 KB698989 $
KB702697 KB698995 $
KB699014 KB700928 $
-KB703856 KB703326 KB699032 $
KB699065 KB702207 $
KB699336 KB699084 $
KB699109 -KB701595 $
KB699120 KB701397 $
KB699175 -KB703740 $
KB699197 -KB701082 $
KB700058 KB699271 $
KB699288 KB703881 $
KB699290 KB702801 -KB701826 $
KB700633 KB699302 KB700975 $
-KB703566 KB699307 $
KB699337 KB700317 $
KB699339 -KB703024 $
-KB700193 KB699438 $
-KB702083 KB699487 $
KB699518 -KB699958 $
KB699553 KB700374 $
KB699570 -KB700772 $
KB699977 KB699580 $
KB699585 -KB704006 $
KB699595 KB704115 KB702223 $
KB699615 -KB703937 $
KB700890 -KB702736 KB699621 $
KB701071 KB704041 KB699670 $
KB699713 -KB699973 $
KB699819 -KB700497 $
KB699983 KB700288 $
KB699996 -KB700747 $
KB700003 -KB702643 $
KB703040 KB700173 $
-KB701700 KB700884 KB700314 KB701217 $
KB700324 KB702119 $
KB700326 KB703215 $
KB700413 -KB703159 $
KB700437 KB701038 $
KB703737 KB700548 $
-KB703615 KB700556 $
KB701800 -KB702171 KB700628 $
KB701837 KB700648 $
-KB703111 KB700651 $
KB700671 KB701459 $
KB703238 KB700677 $
KB700726 -KB701348 $
KB701938 KB700768 $
KB700809 -KB704081 $
KB700826 KB701400 $
KB700943 KB704113 $
KB700973 KB703373 $
KB703448 KB701021 $
KB702428 KB701026 $
KB702459 KB701065 $
-KB701648 KB701237 $
KB701535 -KB703023 $
KB701702 KB704097 -KB702742 $
KB703348 KB701748 $
KB701782 -KB702729 $
KB702117 KB703996 $
KB702250 KB703381 $
-KB702957 KB702312 $
KB702981 KB702424 $
-KB702894 KB702582 KB703258 $
KB702693 KB702792 $
-KB702904 KB702718 $
KB703638 KB703805 $
