# Supplementary material for: Evolutionary superscaffolding and chromosome anchoring to improve Anopheles genome assemblies
Source: BMC Biol. 2020 Jan 2;18:1. doi: 10.1186/s12915-019-0728-3 (PMC6939337; doi:10.1186/s12915-019-0728-3)
Supplement: Supplementary file 6 — Additional file 6. Adjacency and superscaffold data. Reconciled sets of scaffold adjacencies and corresponding superscaffolds. [file 12915_2019_728_MOESM6_ESM.zip › ACHRI.reconciled.adjacencies.txt]

ACHRI	KB673756	+	KB700459	-	CedRob
ACHRI	KB673758	-	KB675314	-	CedRob
ACHRI	KB673759	-	KB675824	-	CedMaxRob
ACHRI	KB673760	-	KB685491	-	CedRob
ACHRI	KB673781	+	KB698049	+	CedRob
ACHRI	KB673786	+	KB673963	-	CedRob
ACHRI	KB673791	+	KB680091	-	CedRob
ACHRI	KB673801	+	KB700762	-	CedRob
ACHRI	KB673803	+	KB675380	+	CedRob
ACHRI	KB673813	+	KB685835	-	CedRob
ACHRI	KB673814	+	KB677180	-	CedMaxRob
ACHRI	KB673814	-	KB700104	-	CedMaxRob
ACHRI	KB673816	+	KB684911	+	CedMax
ACHRI	KB673817	-	KB701206	-	CedMax
ACHRI	KB673829	+	KB701243	-	CedRob
ACHRI	KB673832	+	KB696698	+	CedRob
ACHRI	KB673836	-	KB697492	-	CedRob
ACHRI	KB673865	+	KB699793	-	CedRob
ACHRI	KB673868	+	KB687068	+	CedMaxRob
ACHRI	KB673869	+	KB697014	-	CedRob
ACHRI	KB673870	+	KB696904	-	CedMaxRob
ACHRI	KB673870	-	KB694168	+	CedRob
ACHRI	KB673871	+	KB701293	-	CedRob
ACHRI	KB673878	+	KB695812	-	CedMaxRob
ACHRI	KB673892	+	KB684068	-	CedRob
ACHRI	KB673892	-	KB698125	-	CedRob
ACHRI	KB673903	+	KB687136	+	CedMaxRob
ACHRI	KB673920	+	KB701959	+	CedRob
ACHRI	KB673931	-	KB680447	-	CedRob
ACHRI	KB673940	-	KB694845	-	CedMax
ACHRI	KB673946	-	KB677979	+	CedMaxRob
ACHRI	KB673947	+	KB678236	+	CedRob
ACHRI	KB673947	-	KB699754	-	CedRob
ACHRI	KB673948	-	KB695412	+	CedRob
ACHRI	KB673952	+	KB696675	+	CedRob
ACHRI	KB673958	+	KB697115	-	CedMaxRob
ACHRI	KB673959	-	KB702862	+	CedMax
ACHRI	KB673980	+	KB692645	+	CedMaxRob
ACHRI	KB673987	-	KB698267	-	CedRob
ACHRI	KB673992	-	KB698620	-	CedMaxRob
ACHRI	KB673996	+	KB702227	-	CedRob
ACHRI	KB674014	+	KB677746	-	CedMax
ACHRI	KB674025	+	KB701927	-	CedRob
ACHRI	KB674038	-	KB694546	-	CedRob
ACHRI	KB674056	+	KB694090	+	CedMaxRob
ACHRI	KB674056	-	KB695534	-	CedMax
ACHRI	KB674075	+	KB702552	-	CedRob
ACHRI	KB674080	+	KB697646	+	CedMaxRob
ACHRI	KB674080	-	KB701870	-	CedMaxRob
ACHRI	KB674087	+	KB695981	+	CedRob
ACHRI	KB674089	+	KB702933	-	CedMaxRob
ACHRI	KB674089	-	KB686336	+	CedMaxRob
ACHRI	KB674092	-	KB699952	-	CedRob
ACHRI	KB674103	-	KB675977	+	CedRob
ACHRI	KB674114	+	KB692735	+	CedRob
ACHRI	KB674114	-	KB702903	+	CedMaxRob
ACHRI	KB674125	-	KB700005	+	CedMaxRob
ACHRI	KB674138	-	KB701202	-	CedMax
ACHRI	KB674172	+	KB700893	+	CedMaxRob
ACHRI	KB674172	-	KB689312	+	CedMax
ACHRI	KB674214	+	KB697577	+	RobMax
ACHRI	KB674214	-	KB703481	+	CedRob
ACHRI	KB674222	-	KB700083	+	CedMaxRob
ACHRI	KB674291	+	KB697554	+	CedRob
ACHRI	KB674291	-	KB698838	-	CedRob
ACHRI	KB674302	+	KB703369	-	CedMaxRob
ACHRI	KB674310	+	KB701842	+	CedRob
ACHRI	KB674313	-	KB685402	-	CedRob
ACHRI	KB674314	-	KB678624	+	CedRob
ACHRI	KB674325	+	KB676979	+	CedRob
ACHRI	KB674325	-	KB696612	-	CedMax
ACHRI	KB674336	-	KB702636	-	CedRob
ACHRI	KB674391	-	KB699071	-	CedRob
ACHRI	KB674407	-	KB697981	-	CedRob
ACHRI	KB674424	-	KB701138	-	CedMaxRob
ACHRI	KB674469	+	KB703492	+	CedRob
ACHRI	KB674524	-	KB675624	-	CedMaxRob
ACHRI	KB674535	+	KB698584	-	CedMax
ACHRI	KB674536	+	KB691534	-	CedRob
ACHRI	KB674547	+	KB697973	+	CedRob
ACHRI	KB674547	-	KB696494	-	CedRob
ACHRI	KB674558	+	KB701393	+	CedMax
ACHRI	KB674569	+	KB696656	-	CedRob
ACHRI	KB674580	-	KB691602	-	CedRob
ACHRI	KB674602	+	KB684590	-	CedRob
ACHRI	KB674636	+	KB697275	-	CedRob
ACHRI	KB674646	-	KB698520	+	CedMaxRob
ACHRI	KB674658	+	KB686757	+	CedRob
ACHRI	KB674680	+	KB703580	-	CedRob
ACHRI	KB674680	-	KB697389	-	CedRob
ACHRI	KB674702	-	KB698404	-	CedMaxRob
ACHRI	KB674728	-	KB697920	+	CedRob
ACHRI	KB674735	+	KB686203	-	CedRob
ACHRI	KB674746	-	KB686535	+	CedRob
ACHRI	KB674757	+	KB699104	+	CedRob
ACHRI	KB674758	+	KB689551	+	CedMaxRob
ACHRI	KB674835	+	KB697960	+	CedRob
ACHRI	KB674846	-	KB699348	-	CedRob
ACHRI	KB674859	-	KB679424	-	CedMax
ACHRI	KB674868	-	KB689102	+	CedRob
ACHRI	KB674881	+	KB696787	-	CedMaxRob
ACHRI	KB674881	-	KB698700	+	CedRob
ACHRI	KB674892	+	KB676547	+	CedRob
ACHRI	KB674903	+	KB680090	-	CedRob
ACHRI	KB674925	+	KB700426	-	CedMaxRob
ACHRI	KB674925	-	KB701811	-	CedRob
ACHRI	KB674969	-	KB676869	+	CedRob
ACHRI	KB674980	+	KB697904	+	CedMaxRob
ACHRI	KB674980	-	KB691368	+	CedMax
ACHRI	KB675014	+	KB703469	-	CedRob
ACHRI	KB675058	-	KB700838	+	CedRob
ACHRI	KB675080	+	KB702948	-	CedRob
ACHRI	KB675080	-	KB685535	-	CedRob
ACHRI	KB675091	+	KB686724	-	CedMaxRob
ACHRI	KB675091	-	KB696938	-	CedMaxRob
ACHRI	KB675092	+	KB682242	+	CedRob
ACHRI	KB675103	+	KB697703	+	CedMaxRob
ACHRI	KB675103	-	KB698700	-	CedRob
ACHRI	KB675125	+	KB683612	-	CedRob
ACHRI	KB675136	-	KB696838	+	CedMaxRob
ACHRI	KB675147	-	KB697490	+	CedRob
ACHRI	KB675180	+	KB683590	-	CedMax
ACHRI	KB675180	-	KB697437	-	CedMaxRob
ACHRI	KB675202	+	KB701681	+	CedRob
ACHRI	KB675202	-	KB700626	-	CedRob
ACHRI	KB675225	-	KB697536	+	CedMaxRob
ACHRI	KB675258	-	KB696931	+	CedRob
ACHRI	KB675288	-	KB698838	+	CedRob
ACHRI	KB675313	-	KB683379	+	CedRob
ACHRI	KB675336	+	KB694723	+	CedRob
ACHRI	KB675358	+	KB678819	-	CedMax
ACHRI	KB675380	+	KB695013	-	CedRob
ACHRI	KB675413	+	KB679868	+	CedMaxRob
ACHRI	KB675424	+	KB690423	+	CedRob
ACHRI	KB675424	-	KB700904	-	CedRob
ACHRI	KB675469	+	KB701859	+	CedRob
ACHRI	KB675513	+	KB702723	-	MAN
ACHRI	KB675524	+	KB694823	+	CedRob
ACHRI	KB675524	-	KB698203	-	CedRob
ACHRI	KB675536	+	KB702626	-	CedMaxRob
ACHRI	KB675547	+	KB675992	-	CedMaxRob
ACHRI	KB675547	-	KB699657	-	CedRob
ACHRI	KB675569	+	KB700570	+	CedRob
ACHRI	KB675580	-	KB700938	+	CedMax
ACHRI	KB675591	+	KB703667	-	CedRob
ACHRI	KB675624	-	KB698337	+	CedMaxRob
ACHRI	KB675647	+	KB701326	+	CedRob
ACHRI	KB675669	+	KB699086	+	CedRob
ACHRI	KB675669	-	KB703513	-	CedRob
ACHRI	KB675680	+	KB700945	+	CedRob
ACHRI	KB675702	+	KB697320	+	CedRob
ACHRI	KB675702	-	KB680279	-	CedRob
ACHRI	KB675735	+	KB702841	+	CedRob
ACHRI	KB675757	-	KB697657	+	CedRob
ACHRI	KB675758	+	KB698987	+	CedRob
ACHRI	KB675769	+	KB697514	+	CedRob
ACHRI	KB675791	-	KB699542	+	CedMax
ACHRI	KB675802	+	KB679201	-	CedMaxRob
ACHRI	KB675824	-	KB698252	-	CedRob
ACHRI	KB675826	+	KB701670	-	CedRob
ACHRI	KB675857	+	KB697814	+	CedRob
ACHRI	KB675857	-	KB700182	+	CedRob
ACHRI	KB675891	-	KB699927	-	CedRob
ACHRI	KB675902	+	KB699423	+	CedMaxRob
ACHRI	KB675913	+	KB702544	-	CedMaxRob
ACHRI	KB675913	-	KB699303	+	CedMax
ACHRI	KB675924	+	KB688124	-	CedRob
ACHRI	KB675935	+	KB688347	+	CedRob
ACHRI	KB675935	-	KB703151	+	CedRob
ACHRI	KB675946	-	KB698793	+	CedRob
ACHRI	KB675957	-	KB698535	+	CedMaxRob
ACHRI	KB675968	+	KB692980	+	CedMaxRob
ACHRI	KB675968	-	KB686979	+	CedRob
ACHRI	KB675979	+	KB697082	-	CedMax
ACHRI	KB675979	-	KB700282	+	CedMax
ACHRI	KB675980	+	KB686390	+	CedRob
ACHRI	KB675980	-	KB702892	+	CedMaxRob
ACHRI	KB675981	+	KB696654	+	CedRob
ACHRI	KB675981	-	KB701844	+	CedRob
ACHRI	KB675992	-	KB702555	-	CedRob
ACHRI	KB676002	+	KB694932	+	CedRob
ACHRI	KB676047	+	KB679868	-	CedMax
ACHRI	KB676091	+	KB703270	+	CedRob
ACHRI	KB676091	-	KB696787	+	RobMax
ACHRI	KB676092	+	KB700634	-	CedRob
ACHRI	KB676103	+	KB699897	-	RobMax
ACHRI	KB676103	-	KB681113	-	CedMaxRob
ACHRI	KB676114	+	KB681324	+	CedRob
ACHRI	KB676114	-	KB677658	-	CedRob
ACHRI	KB676116	-	KB693758	-	CedRob
ACHRI	KB676136	+	KB700533	+	CedMax
ACHRI	KB676169	+	KB698462	-	CedRob
ACHRI	KB676183	+	KB702948	+	CedRob
ACHRI	KB676191	+	KB699214	+	CedMaxRob
ACHRI	KB676191	-	KB691024	+	CedMaxRob
ACHRI	KB676202	+	KB701138	+	CedMaxRob
ACHRI	KB676202	-	KB700759	-	CedMax
ACHRI	KB676247	-	KB703179	-	CedRob
ACHRI	KB676282	-	KB699299	+	CedMaxRob
ACHRI	KB676313	+	KB677191	+	CedMaxRob
ACHRI	KB676314	-	KB703929	+	RobMax
ACHRI	KB676336	+	KB698184	-	CedRob
ACHRI	KB676336	-	KB697243	+	CedMaxRob
ACHRI	KB676347	-	KB690691	+	CedMaxRob
ACHRI	KB676358	+	KB699532	-	CedMaxRob
ACHRI	KB676358	-	KB687857	-	CedRob
ACHRI	KB676391	+	KB681090	+	CedMaxRob
ACHRI	KB676391	-	KB700773	-	CedMax
ACHRI	KB676396	-	KB704114	+	CedRob
ACHRI	KB676436	+	KB686691	+	CedMaxRob
ACHRI	KB676447	+	KB699730	-	CedRob
ACHRI	KB676447	-	KB679290	+	CedRob
ACHRI	KB676469	+	KB696764	-	CedRob
ACHRI	KB676469	-	KB678002	-	CedRob
ACHRI	KB676513	+	KB694002	+	CedMaxRob
ACHRI	KB676513	-	KB688780	+	CedMaxRob
ACHRI	KB676536	+	KB680458	-	CedMaxRob
ACHRI	KB676547	+	KB699717	-	CedRob
ACHRI	KB676558	+	KB697151	-	CedMaxRob
ACHRI	KB676558	-	KB701117	+	CedMaxRob
ACHRI	KB676591	+	KB699160	+	CedRob
ACHRI	KB676602	+	KB700614	+	CedRob
ACHRI	KB676613	-	KB702848	-	CedRob
ACHRI	KB676647	-	KB702504	+	CedMaxRob
ACHRI	KB676669	+	KB691122	+	CedMax
ACHRI	KB676669	-	KB696886	-	CedMaxRob
ACHRI	KB676702	-	KB679957	-	CedMax
ACHRI	KB676757	+	KB682201	+	CedMaxRob
ACHRI	KB676757	-	KB699515	-	CedRob
ACHRI	KB676769	+	KB702028	+	CedMax
ACHRI	KB676769	-	KB685258	+	CedMax
ACHRI	KB676791	+	KB681035	-	CedRob
ACHRI	KB676791	-	KB687902	+	CedMax
ACHRI	KB676802	-	KB697700	+	CedMaxRob
ACHRI	KB676835	+	KB690757	+	CedMaxRob
ACHRI	KB676868	+	KB680190	+	CedMaxRob
ACHRI	KB676868	-	KB696904	+	CedMaxRob
ACHRI	KB676869	+	KB698985	-	CedMaxRob
ACHRI	KB676880	-	KB700337	-	CedRob
ACHRI	KB676913	-	KB683146	+	CedMax
ACHRI	KB676968	-	KB696498	-	CedRob
ACHRI	KB676980	+	KB697385	-	CedRob
ACHRI	KB677002	-	KB697007	-	CedRob
ACHRI	KB677035	+	KB695657	-	CedRob
ACHRI	KB677035	-	KB689957	+	CedRob
ACHRI	KB677057	-	KB697942	+	CedMaxRob
ACHRI	KB677068	+	KB685214	+	CedRob
ACHRI	KB677068	-	KB701238	+	CedMaxRob
ACHRI	KB677079	+	KB699400	-	CedRob
ACHRI	KB677090	+	KB686202	-	CedRob
ACHRI	KB677090	-	KB699360	-	CedMaxRob
ACHRI	KB677091	-	KB678325	-	CedMaxRob
ACHRI	KB677092	+	KB697217	+	CedRob
ACHRI	KB677092	-	KB698321	+	CedRob
ACHRI	KB677136	+	KB702992	-	CedRob
ACHRI	KB677147	-	KB703915	+	CedMaxRob
ACHRI	KB677191	+	KB703903	-	CedRob
ACHRI	KB677213	+	KB691935	-	CedRob
ACHRI	KB677213	-	KB682535	+	CedMax
ACHRI	KB677225	+	KB700802	-	CedMaxRob
ACHRI	KB677225	-	KB698493	-	CedRob
ACHRI	KB677247	+	KB696726	+	CedMaxRob
ACHRI	KB677280	-	KB704103	-	CedMax
ACHRI	KB677291	-	KB701253	+	CedRob
ACHRI	KB677314	-	KB699490	-	CedMaxRob
ACHRI	KB677347	-	KB697353	-	CedRob
ACHRI	KB677348	+	KB688536	+	CedMaxRob
ACHRI	KB677348	-	KB700920	-	CedMax
ACHRI	KB677351	+	KB691813	+	CedMax
ACHRI	KB677351	-	KB699508	-	CedMax
ACHRI	KB677356	+	KB679303	-	CedRob
ACHRI	KB677391	+	KB698762	+	CedRob
ACHRI	KB677391	-	KB698243	+	CedMaxRob
ACHRI	KB677402	+	KB698136	-	CedRob
ACHRI	KB677402	-	KB679780	+	CedMaxRob
ACHRI	KB677413	+	KB699158	+	CedRob
ACHRI	KB677413	-	KB681591	+	CedMaxRob
ACHRI	KB677424	+	KB704059	-	CedRob
ACHRI	KB677513	-	KB702790	+	CedMaxRob
ACHRI	KB677524	+	KB697297	+	CedMaxRob
ACHRI	KB677524	-	KB699738	-	CedRob
ACHRI	KB677535	+	KB682902	+	CedRob
ACHRI	KB677535	-	KB678091	+	CedRob
ACHRI	KB677558	+	KB702352	+	CedMaxRob
ACHRI	KB677569	-	KB699882	-	CedRob
ACHRI	KB677580	+	KB698794	+	CedMaxRob
ACHRI	KB677591	-	KB702269	-	CedRob
ACHRI	KB677658	-	KB683124	+	CedRob
ACHRI	KB677680	-	KB698655	+	CedRob
ACHRI	KB677702	-	KB678358	+	CedMax
ACHRI	KB677724	-	KB698929	+	CedRob
ACHRI	KB677735	-	KB702817	-	CedMax
ACHRI	KB677757	+	KB698595	+	CedRob
ACHRI	KB677757	-	KB695956	-	CedRob
ACHRI	KB677791	+	KB700693	-	CedRob
ACHRI	KB677800	-	KB696649	+	CedMaxRob
ACHRI	KB677812	+	KB697644	+	CedRob
ACHRI	KB677868	+	KB698211	-	CedMaxRob
ACHRI	KB677880	+	KB697849	+	CedMaxRob
ACHRI	KB677902	+	KB697846	+	CedRob
ACHRI	KB677929	-	KB702049	-	CedMax
ACHRI	KB677957	-	KB703315	-	CedRob
ACHRI	KB677980	+	KB702393	+	CedRob
ACHRI	KB677980	-	KB704066	-	CedRob
ACHRI	KB678035	-	KB699606	+	CedMaxRob
ACHRI	KB678057	+	KB695201	+	CedMaxRob
ACHRI	KB678068	+	KB684903	-	CedMaxRob
ACHRI	KB678068	-	KB685591	+	CedMax
ACHRI	KB678090	-	KB696416	-	CedMaxRob
ACHRI	KB678168	-	KB701621	-	CedRob
ACHRI	KB678201	+	KB696853	+	CedRob
ACHRI	KB678201	-	KB700882	-	CedRob
ACHRI	KB678203	+	KB683846	+	CedRob
ACHRI	KB678247	+	KB697622	-	CedRob
ACHRI	KB678291	-	KB698543	+	CedRob
ACHRI	KB678302	+	KB702472	-	CedRob
ACHRI	KB678314	+	KB678363	-	CedRob
ACHRI	KB678314	-	KB692179	-	CedRob
ACHRI	KB678325	-	KB680201	+	CedMax
ACHRI	KB678336	+	KB696870	-	CedRob
ACHRI	KB678336	-	KB693868	-	CedMaxRob
ACHRI	KB678358	+	KB697151	+	CedMax
ACHRI	KB678369	-	KB696631	+	CedRob
ACHRI	KB678402	+	KB697985	-	CedMax
ACHRI	KB678402	-	KB697960	-	CedMax
ACHRI	KB678424	+	KB690757	-	CedMaxRob
ACHRI	KB678424	-	KB681390	+	CedRob
ACHRI	KB678436	+	KB679391	-	CedRob
ACHRI	KB678458	-	KB696802	-	CedRob
ACHRI	KB678524	+	KB679569	-	CedMax
ACHRI	KB678524	-	KB694423	+	CedMaxRob
ACHRI	KB678535	+	KB697105	-	CedMaxRob
ACHRI	KB678535	-	KB701982	-	CedMaxRob
ACHRI	KB678536	+	KB697079	-	CedMax
ACHRI	KB678569	+	KB685313	-	CedMaxRob
ACHRI	KB678602	-	KB697655	+	CedRob
ACHRI	KB678624	+	KB700799	+	CedMaxRob
ACHRI	KB678635	-	KB698496	-	CedMax
ACHRI	KB678658	+	KB692401	+	CedRob
ACHRI	KB678669	+	KB691122	-	CedRob
ACHRI	KB678669	-	KB696714	-	CedMax
ACHRI	KB678680	+	KB686047	-	CedRob
ACHRI	KB678691	+	KB704036	+	CedRob
ACHRI	KB678694	+	KB698687	+	CedMaxRob
ACHRI	KB678702	+	KB701791	-	CedMaxRob
ACHRI	KB678724	-	KB690246	+	CedRob
ACHRI	KB678735	+	KB698041	+	CedMaxRob
ACHRI	KB678746	+	KB685025	+	CedMaxRob
ACHRI	KB678746	-	KB698710	+	CedRob
ACHRI	KB678757	+	KB701114	-	CedMaxRob
ACHRI	KB678791	+	KB682135	+	CedRob
ACHRI	KB678791	-	KB685125	+	CedRob
ACHRI	KB678835	+	KB698812	+	CedMax
ACHRI	KB678868	+	KB694534	+	CedMaxRob
ACHRI	KB678868	-	KB679168	+	CedMaxRob
ACHRI	KB678869	+	KB699946	-	CedRob
ACHRI	KB678913	+	KB701992	+	CedRob
ACHRI	KB678924	-	KB702541	+	CedMaxRob
ACHRI	KB678935	+	KB699188	+	CedMaxRob
ACHRI	KB678935	-	KB697318	-	CedMaxRob
ACHRI	KB678952	+	KB696896	+	CedMax
ACHRI	KB678991	+	KB702061	-	CedMaxRob
ACHRI	KB679024	+	KB697461	-	CedMaxRob
ACHRI	KB679024	-	KB697063	-	CedRob
ACHRI	KB679035	-	KB684756	+	CedMaxRob
ACHRI	KB679046	-	KB702822	+	CedRob
ACHRI	KB679068	-	KB697816	-	CedMax
ACHRI	KB679091	+	KB697128	-	CedRob
ACHRI	KB679091	-	KB702264	+	CedRob
ACHRI	KB679102	+	KB685203	+	CedRob
ACHRI	KB679135	+	KB683868	-	CedMax
ACHRI	KB679135	-	KB699090	-	CedMax
ACHRI	KB679150	+	KB700737	+	CedMaxRob
ACHRI	KB679190	+	KB689558	+	CedRob
ACHRI	KB679190	-	KB700794	-	CedMaxRob
ACHRI	KB679202	+	KB703804	+	CedMaxRob
ACHRI	KB679235	+	KB703293	+	CedRob
ACHRI	KB679257	+	KB688469	+	CedRob
ACHRI	KB679257	-	KB697282	+	CedRob
ACHRI	KB679279	+	KB699127	+	CedRob
ACHRI	KB679358	-	KB698756	+	CedMaxRob
ACHRI	KB679424	-	KB686758	-	CedMax
ACHRI	KB679425	+	KB691146	-	CedMaxRob
ACHRI	KB679513	+	KB699822	+	CedRob
ACHRI	KB679536	-	KB682590	-	CedRob
ACHRI	KB679547	+	KB697739	-	CedRob
ACHRI	KB679547	-	KB703648	-	CedRob
ACHRI	KB679558	-	KB703570	-	CedRob
ACHRI	KB679569	-	KB696657	-	CedMaxRob
ACHRI	KB679735	+	KB699361	-	CedMaxRob
ACHRI	KB679746	+	KB696992	-	CedMaxRob
ACHRI	KB679746	-	KB697266	+	CedRob
ACHRI	KB679780	+	KB702193	-	CedRob
ACHRI	KB679869	+	KB694312	-	CedRob
ACHRI	KB679869	-	KB699508	+	CedMax
ACHRI	KB679880	+	KB698836	-	CedRob
ACHRI	KB679880	-	KB703669	-	CedMax
ACHRI	KB679924	-	KB697187	+	CedRob
ACHRI	KB679979	-	KB697948	+	CedRob
ACHRI	KB680035	+	KB681268	+	CedRob
ACHRI	KB680057	+	KB700238	+	CedMaxRob
ACHRI	KB680079	-	KB701726	-	CedRob
ACHRI	KB680146	-	KB698351	+	CedMax
ACHRI	KB680190	+	KB699749	+	CedRob
ACHRI	KB680235	+	KB692401	-	CedRob
ACHRI	KB680235	-	KB699036	+	CedMax
ACHRI	KB680244	-	KB698436	+	CedRob
ACHRI	KB680257	-	KB691669	-	CedMaxRob
ACHRI	KB680268	-	KB696971	+	CedMax
ACHRI	KB680312	-	KB684534	+	CedMaxRob
ACHRI	KB680313	+	KB703556	+	CedRob
ACHRI	KB680324	-	KB701169	+	CedRob
ACHRI	KB680335	-	KB699049	+	CedMax
ACHRI	KB680346	-	KB685413	-	CedMaxRob
ACHRI	KB680379	+	KB686724	+	CedMaxRob
ACHRI	KB680412	+	KB703659	+	CedMax
ACHRI	KB680423	-	KB703425	+	CedRob
ACHRI	KB680424	+	KB699371	-	CedRob
ACHRI	KB680446	+	KB700315	+	CedRob
ACHRI	KB680458	-	KB685036	-	CedRob
ACHRI	KB680464	-	KB696785	+	CedRob
ACHRI	KB680469	+	KB699744	+	CedMaxRob
ACHRI	KB680491	+	KB700629	+	CedRob
ACHRI	KB680491	-	KB703028	-	CedMaxRob
ACHRI	KB680502	+	KB700269	+	CedRob
ACHRI	KB680502	-	KB698401	+	CedRob
ACHRI	KB680524	+	KB699244	-	CedMaxRob
ACHRI	KB680580	+	KB701425	+	CedRob
ACHRI	KB680646	+	KB698523	+	CedRob
ACHRI	KB680646	-	KB699537	+	CedRob
ACHRI	KB680735	-	KB702060	+	CedMax
ACHRI	KB680746	-	KB700827	-	CedMaxRob
ACHRI	KB680757	+	KB697801	-	CedRob
ACHRI	KB680758	-	KB682935	+	CedMax
ACHRI	KB680780	-	KB697461	+	CedRob
ACHRI	KB680802	-	KB690168	-	CedRob
ACHRI	KB680835	+	KB701371	+	CedRob
ACHRI	KB680846	+	KB699276	-	CedMaxRob
ACHRI	KB680868	-	KB696537	+	CedRob
ACHRI	KB680924	+	KB702506	-	CedRob
ACHRI	KB680924	-	KB703237	+	CedRob
ACHRI	KB680946	+	KB683701	-	CedMaxRob
ACHRI	KB680946	-	KB699752	+	CedRob
ACHRI	KB680957	-	KB701592	+	CedMaxRob
ACHRI	KB681024	+	KB687524	-	CedRob
ACHRI	KB681090	+	KB697716	-	CedMaxRob
ACHRI	KB681244	+	KB697612	+	CedMaxRob
ACHRI	KB681246	-	KB701337	+	CedRob
ACHRI	KB681257	-	KB686325	-	CedMaxRob
ACHRI	KB681279	+	KB684224	-	CedMaxRob
ACHRI	KB681279	-	KB684870	-	CedMaxRob
ACHRI	KB681312	+	KB696771	-	CedRob
ACHRI	KB681313	+	KB682590	+	RobMax
ACHRI	KB681324	+	KB698963	+	CedMaxRob
ACHRI	KB681368	-	KB701823	-	CedMaxRob
ACHRI	KB681390	+	KB701903	-	CedMaxRob
ACHRI	KB681423	-	KB698125	+	CedMaxRob
ACHRI	KB681523	+	KB701729	-	CedRob
ACHRI	KB681523	-	KB697705	+	CedMaxRob
ACHRI	KB681534	+	KB700927	-	CedMaxRob
ACHRI	KB681534	-	KB699042	-	CedRob
ACHRI	KB681535	+	KB698960	-	CedMaxRob
ACHRI	KB681535	-	KB700410	+	CedMaxRob
ACHRI	KB681558	-	KB695057	-	CedMaxRob
ACHRI	KB681591	+	KB690335	+	CedRob
ACHRI	KB681613	+	KB695346	+	CedRob
ACHRI	KB681613	-	KB693301	-	CedRob
ACHRI	KB681635	+	KB700219	+	CedRob
ACHRI	KB681646	+	KB700475	+	CedMaxRob
ACHRI	KB681646	-	KB698153	-	CedMax
ACHRI	KB681647	+	KB700770	-	CedMaxRob
ACHRI	KB681647	-	KB697279	-	CedMax
ACHRI	KB681691	-	KB698020	+	CedRob
ACHRI	KB681746	+	KB696819	+	CedMaxRob
ACHRI	KB681757	+	KB697125	-	CedMaxRob
ACHRI	KB681780	-	KB701309	+	CedRob
ACHRI	KB681791	+	KB691423	+	CedMaxRob
ACHRI	KB681802	+	KB696894	-	CedMax
ACHRI	KB681824	-	KB682902	-	CedRob
ACHRI	KB681835	-	KB696875	+	CedMaxRob
ACHRI	KB681857	-	KB698393	-	CedRob
ACHRI	KB681868	-	KB686758	+	CedMax
ACHRI	KB681891	+	KB700471	-	CedRob
ACHRI	KB681935	-	KB700980	+	CedMaxRob
ACHRI	KB682035	+	KB699644	-	CedMaxRob
ACHRI	KB682035	-	KB682612	+	CedRob
ACHRI	KB682090	+	KB696697	-	CedMax
ACHRI	KB682091	-	KB697774	-	CedMax
ACHRI	KB682102	-	KB703570	+	CedRob
ACHRI	KB682113	-	KB691168	-	CedRob
ACHRI	KB682157	-	KB696500	+	CedMax
ACHRI	KB682188	+	KB698583	-	CedRob
ACHRI	KB682202	+	KB699639	+	CedRob
ACHRI	KB682235	+	KB696825	+	CedRob
ACHRI	KB682246	+	KB696651	+	CedMaxRob
ACHRI	KB682279	+	KB703647	+	RobMax
ACHRI	KB682281	+	KB703514	-	CedRob
ACHRI	KB682290	-	KB700075	-	CedRob
ACHRI	KB682312	+	KB699228	+	CedMax
ACHRI	KB682313	+	KB689935	+	CedRob
ACHRI	KB682324	+	KB699630	+	CedRob
ACHRI	KB682335	-	KB698224	-	CedRob
ACHRI	KB682346	-	KB696582	+	CedMaxRob
ACHRI	KB682357	+	KB692612	+	CedRob
ACHRI	KB682357	-	KB697279	+	CedRob
ACHRI	KB682368	+	KB699491	-	CedRob
ACHRI	KB682368	-	KB699013	+	CedRob
ACHRI	KB682379	+	KB699509	-	CedMaxRob
ACHRI	KB682401	+	KB703344	+	CedRob
ACHRI	KB682401	-	KB689857	-	CedRob
ACHRI	KB682412	+	KB699226	-	CedRob
ACHRI	KB682435	-	KB689802	+	CedMaxRob
ACHRI	KB682436	+	KB697594	+	CedRob
ACHRI	KB682468	+	KB701322	-	CedMaxRob
ACHRI	KB682523	-	KB698411	-	CedRob
ACHRI	KB682612	+	KB703449	-	CedRob
ACHRI	KB682646	+	KB701163	+	CedRob
ACHRI	KB682658	-	KB697282	-	CedRob
ACHRI	KB682745	+	KB702487	-	CedRob
ACHRI	KB682746	+	KB697795	-	CedRob
ACHRI	KB682757	+	KB690424	+	CedRob
ACHRI	KB682758	+	KB701971	+	CedMaxRob
ACHRI	KB682758	-	KB692880	-	CedMaxRob
ACHRI	KB682791	+	KB696671	-	CedRob
ACHRI	KB682802	-	KB703370	+	CedMax
ACHRI	KB682853	-	KB700209	+	CedRob
ACHRI	KB682868	+	KB685979	-	CedRob
ACHRI	KB682869	+	KB695424	+	CedMaxRob
ACHRI	KB682869	-	KB701125	+	CedMaxRob
ACHRI	KB682913	+	KB690190	-	CedMaxRob
ACHRI	KB682935	+	KB699409	+	CedRob
ACHRI	KB682968	+	KB703581	+	CedMaxRob
ACHRI	KB682991	+	KB699371	+	CedMaxRob
ACHRI	KB683102	+	KB699482	-	CedRob
ACHRI	KB683113	+	KB700843	+	CedMax
ACHRI	KB683124	+	KB695113	+	CedRob
ACHRI	KB683142	+	KB702476	+	CedMaxRob
ACHRI	KB683179	-	KB683668	+	CedRob
ACHRI	KB683246	+	KB702149	+	CedRob
ACHRI	KB683290	+	KB692257	-	CedRob
ACHRI	KB683324	-	KB700838	-	CedRob
ACHRI	KB683357	+	KB696788	+	CedRob
ACHRI	KB683368	+	KB701300	-	CedRob
ACHRI	KB683390	+	KB699927	+	CedMaxRob
ACHRI	KB683390	-	KB700781	-	CedMaxRob
ACHRI	KB683401	+	KB697873	+	CedRob
ACHRI	KB683435	+	KB700019	-	CedMaxRob
ACHRI	KB683501	+	KB697895	+	CedRob
ACHRI	KB683574	+	KB697614	+	CedRob
ACHRI	KB683590	-	KB697519	+	CedMax
ACHRI	KB683623	+	KB697695	+	CedMax
ACHRI	KB683623	-	KB696599	-	CedMax
ACHRI	KB683636	+	KB684024	-	CedRob
ACHRI	KB683668	+	KB700448	-	CedMax
ACHRI	KB683701	-	KB699557	+	CedMaxRob
ACHRI	KB683756	+	KB698153	+	CedMaxRob
ACHRI	KB683756	-	KB700138	-	CedMaxRob
ACHRI	KB683791	+	KB697625	-	CedRob
ACHRI	KB683813	+	KB698228	-	CedMax
ACHRI	KB683813	-	KB701604	-	CedMaxRob
ACHRI	KB683820	+	KB696830	+	CedRob
ACHRI	KB683846	+	KB696816	-	CedRob
ACHRI	KB683857	+	KB700016	+	CedMaxRob
ACHRI	KB683857	-	KB688868	-	CedMaxRob
ACHRI	KB683891	-	KB699493	+	CedMaxRob
ACHRI	KB683935	+	KB697599	+	CedMax
ACHRI	KB683935	-	KB694946	+	CedRob
ACHRI	KB683957	+	KB692490	+	CedRob
ACHRI	KB683968	+	KB701864	-	CedMaxRob
ACHRI	KB683979	+	KB698474	-	CedMax
ACHRI	KB684024	-	KB686114	+	CedRob
ACHRI	KB684035	+	KB698234	+	CedRob
ACHRI	KB684157	-	KB700663	+	CedRob
ACHRI	KB684168	+	KB698597	+	CedRob
ACHRI	KB684190	+	KB699846	-	CedMaxRob
ACHRI	KB684246	+	KB701548	-	CedMax
ACHRI	KB684312	-	KB698393	+	CedRob
ACHRI	KB684346	-	KB698487	-	CedRob
ACHRI	KB684357	+	KB698716	+	CedRob
ACHRI	KB684379	+	KB697812	+	CedRob
ACHRI	KB684424	+	KB698044	-	CedMax
ACHRI	KB684446	+	KB698639	+	CedMaxRob
ACHRI	KB684479	+	KB695690	-	CedRob
ACHRI	KB684523	+	KB696671	+	CedRob
ACHRI	KB684534	+	KB701326	-	CedRob
ACHRI	KB684745	+	KB695956	+	CedRob
ACHRI	KB684757	-	KB701139	-	CedRob
ACHRI	KB684768	-	KB697242	+	CedMax
ACHRI	KB684856	-	KB698468	+	CedRob
ACHRI	KB684867	-	KB693756	+	CedRob
ACHRI	KB684869	+	KB698308	+	CedRob
ACHRI	KB684892	+	KB690224	-	CedMax
ACHRI	KB684903	-	KB697126	-	CedMax
ACHRI	KB684911	+	KB696935	+	CedMaxRob
ACHRI	KB684936	+	KB697817	-	CedMaxRob
ACHRI	KB684980	+	KB688647	+	CedRob
ACHRI	KB684980	-	KB703332	+	CedRob
ACHRI	KB685003	-	KB697318	+	CedMax
ACHRI	KB685025	+	KB703000	+	CedMax
ACHRI	KB685047	-	KB703406	-	CedMax
ACHRI	KB685058	+	KB698008	-	CedRob
ACHRI	KB685058	-	KB697830	-	CedRob
ACHRI	KB685091	-	KB697436	-	CedRob
ACHRI	KB685103	-	KB687092	+	CedMaxRob
ACHRI	KB685158	+	KB702751	+	CedMaxRob
ACHRI	KB685158	-	KB702993	-	CedMaxRob
ACHRI	KB685169	-	KB691024	-	CedRob
ACHRI	KB685202	+	KB699460	+	CedMaxRob
ACHRI	KB685313	-	KB703701	+	CedMax
ACHRI	KB685314	-	KB700807	+	CedMaxRob
ACHRI	KB685336	+	KB703017	-	CedRob
ACHRI	KB685336	-	KB697163	-	CedMax
ACHRI	KB685380	+	KB703644	-	CedMax
ACHRI	KB685436	-	KB702790	-	CedMax
ACHRI	KB685535	-	KB701752	-	CedMaxRob
ACHRI	KB685547	+	KB688424	-	CedRob
ACHRI	KB685547	-	KB691035	-	CedRob
ACHRI	KB685602	+	KB697269	+	CedMaxRob
ACHRI	KB685602	-	KB696539	-	CedMax
ACHRI	KB685624	+	KB698177	+	CedRob
ACHRI	KB685691	-	KB696415	+	CedRob
ACHRI	KB685735	-	KB690424	-	CedMaxRob
ACHRI	KB685758	+	KB703286	+	CedMaxRob
ACHRI	KB685769	-	KB698471	+	CedRob
ACHRI	KB685780	-	KB697488	+	CedMaxRob
ACHRI	KB685791	+	KB700100	-	CedRob
ACHRI	KB685802	-	KB699801	+	CedMaxRob
ACHRI	KB685813	+	KB698226	+	CedRob
ACHRI	KB685824	+	KB697677	-	CedMaxRob
ACHRI	KB685824	-	KB702448	+	CedMaxRob
ACHRI	KB685891	+	KB700275	+	CedRob
ACHRI	KB685891	-	KB701704	-	CedRob
ACHRI	KB685979	-	KB688535	+	CedMaxRob
ACHRI	KB685980	+	KB699982	+	CedRob
ACHRI	KB685981	-	KB689347	-	CedMax
ACHRI	KB685992	+	KB697990	+	CedMaxRob
ACHRI	KB686016	+	KB700086	-	CedRob
ACHRI	KB686036	+	KB700308	-	CedRob
ACHRI	KB686092	+	KB688524	-	CedRob
ACHRI	KB686114	+	KB687857	+	RobMax
ACHRI	KB686158	+	KB696520	-	CedMaxRob
ACHRI	KB686180	+	KB700177	+	CedRob
ACHRI	KB686180	-	KB692190	+	CedRob
ACHRI	KB686196	+	KB701839	+	CedRob
ACHRI	KB686214	-	KB699966	+	CedRob
ACHRI	KB686269	+	KB696438	-	CedMax
ACHRI	KB686269	-	KB698193	-	CedMaxRob
ACHRI	KB686280	-	KB699348	+	CedMax
ACHRI	KB686313	+	KB700191	-	CedMax
ACHRI	KB686313	-	KB697165	-	CedRob
ACHRI	KB686402	-	KB703038	-	CedRob
ACHRI	KB686424	-	KB699386	+	CedRob
ACHRI	KB686536	-	KB699720	+	CedMaxRob
ACHRI	KB686558	+	KB700208	-	CedRob
ACHRI	KB686558	-	KB697437	+	CedRob
ACHRI	KB686591	+	KB702959	+	CedRob
ACHRI	KB686624	+	KB693368	-	CedMaxRob
ACHRI	KB686669	-	KB699299	-	CedMaxRob
ACHRI	KB686691	+	KB697430	-	CedMaxRob
ACHRI	KB686735	+	KB699303	-	CedMaxRob
ACHRI	KB686735	-	KB699194	+	CedRob
ACHRI	KB686757	+	KB701164	-	CedMaxRob
ACHRI	KB686769	-	KB699878	+	CedMaxRob
ACHRI	KB686780	+	KB697770	+	CedRob
ACHRI	KB686791	-	KB700449	-	CedRob
ACHRI	KB686846	+	KB702506	+	CedMax
ACHRI	KB686868	+	KB698279	-	CedRob
ACHRI	KB686880	+	KB697504	+	CedMax
ACHRI	KB686880	-	KB703093	+	CedMaxRob
ACHRI	KB686902	+	KB697326	-	CedMaxRob
ACHRI	KB686902	-	KB698537	-	CedMaxRob
ACHRI	KB686913	-	KB702627	+	CedMax
ACHRI	KB686957	-	KB697256	-	CedRob
ACHRI	KB687002	+	KB692857	-	CedRob
ACHRI	KB687002	-	KB699854	+	CedRob
ACHRI	KB687013	+	KB697864	+	CedRob
ACHRI	KB687068	+	KB696563	-	CedMax
ACHRI	KB687090	+	KB698359	-	CedRob
ACHRI	KB687090	-	KB693135	+	CedMaxRob
ACHRI	KB687091	+	KB696899	-	CedRob
ACHRI	KB687169	-	KB697394	-	CedMaxRob
ACHRI	KB687180	+	KB697701	-	CedMaxRob
ACHRI	KB687180	-	KB696678	+	CedRob
ACHRI	KB687190	+	KB697227	-	CedMaxRob
ACHRI	KB687225	-	KB700368	-	CedRob
ACHRI	KB687236	+	KB696785	-	CedRob
ACHRI	KB687280	+	KB698330	-	CedRob
ACHRI	KB687302	+	KB700679	+	CedMaxRob
ACHRI	KB687313	+	KB699460	-	CedRob
ACHRI	KB687313	-	KB702751	-	CedMax
ACHRI	KB687358	+	KB698323	-	CedRob
ACHRI	KB687413	-	KB696919	+	CedRob
ACHRI	KB687425	-	KB702260	-	CedRob
ACHRI	KB687447	+	KB698093	-	CedMaxRob
ACHRI	KB687469	+	KB697294	+	CedMaxRob
ACHRI	KB687469	-	KB700069	-	CedMaxRob
ACHRI	KB687480	-	KB703710	+	CedMaxRob
ACHRI	KB687481	-	KB701437	+	CedMax
ACHRI	KB687513	-	KB696932	-	CedRob
ACHRI	KB687547	-	KB693968	+	CedRob
ACHRI	KB687580	+	KB702748	+	CedMax
ACHRI	KB687580	-	KB703104	-	CedMaxRob
ACHRI	KB687691	-	KB700792	+	CedRob
ACHRI	KB687757	+	KB698794	-	CedRob
ACHRI	KB687813	-	KB701474	-	CedMax
ACHRI	KB687835	-	KB698629	+	CedRob
ACHRI	KB687868	+	KB698371	-	CedMaxRob
ACHRI	KB687868	-	KB699946	+	CedRob
ACHRI	KB687913	-	KB698687	-	CedRob
ACHRI	KB687924	-	KB699415	-	CedMaxRob
ACHRI	KB687935	+	KB697154	-	CedMaxRob
ACHRI	KB687980	-	KB688135	-	CedMaxRob
ACHRI	KB688024	+	KB698617	-	CedRob
ACHRI	KB688024	-	KB699344	+	CedRob
ACHRI	KB688068	+	KB696103	-	CedRob
ACHRI	KB688079	+	KB697435	+	CedRob
ACHRI	KB688090	+	KB697259	-	CedRob
ACHRI	KB688090	-	KB698899	-	CedMaxRob
ACHRI	KB688124	-	KB702115	+	CedRob
ACHRI	KB688135	-	KB696560	+	CedMaxRob
ACHRI	KB688157	+	KB701847	-	CedRob
ACHRI	KB688179	+	KB699514	+	CedMaxRob
ACHRI	KB688190	+	KB688413	-	CedMaxRob
ACHRI	KB688202	+	KB692102	+	CedRob
ACHRI	KB688203	-	KB697710	+	CedRob
ACHRI	KB688225	+	KB697427	+	CedRob
ACHRI	KB688302	+	KB697774	+	CedMaxRob
ACHRI	KB688313	+	KB699193	-	CedRob
ACHRI	KB688347	+	KB702588	-	CedMax
ACHRI	KB688413	-	KB699218	-	RobMax
ACHRI	KB688424	-	KB697796	+	CedRob
ACHRI	KB688425	+	KB703759	-	CedMaxRob
ACHRI	KB688425	-	KB699794	-	CedRob
ACHRI	KB688458	-	KB697036	+	CedMaxRob
ACHRI	KB688462	+	KB699955	+	CedRob
ACHRI	KB688535	+	KB703988	-	CedMaxRob
ACHRI	KB688558	+	KB699093	-	CedRob
ACHRI	KB688669	-	KB694412	+	CedMaxRob
ACHRI	KB688680	+	KB699782	-	CedMaxRob
ACHRI	KB688680	-	KB699682	-	CedMaxRob
ACHRI	KB688746	-	KB700127	+	CedRob
ACHRI	KB688757	+	KB699727	+	CedRob
ACHRI	KB688802	+	KB697217	-	CedMaxRob
ACHRI	KB688802	-	KB694968	-	CedMax
ACHRI	KB688868	-	KB702719	-	CedMax
ACHRI	KB688902	+	KB696982	+	CedMaxRob
ACHRI	KB688924	-	KB702004	-	CedRob
ACHRI	KB689002	-	KB700453	+	CedRob
ACHRI	KB689035	+	KB700252	-	CedRob
ACHRI	KB689035	-	KB697996	+	RobMax
ACHRI	KB689190	-	KB698453	+	CedMaxRob
ACHRI	KB689213	-	KB694257	-	CedMaxRob
ACHRI	KB689224	+	KB697387	-	CedRob
ACHRI	KB689279	-	KB702054	-	CedMax
ACHRI	KB689313	+	KB696400	+	CedMax
ACHRI	KB689313	-	KB700433	+	CedMaxRob
ACHRI	KB689347	-	KB698006	+	CedMaxRob
ACHRI	KB689369	+	KB689646	+	CedMaxRob
ACHRI	KB689413	-	KB697399	-	CedRob
ACHRI	KB689424	+	KB698682	+	CedMaxRob
ACHRI	KB689524	+	KB696469	+	CedRob
ACHRI	KB689524	-	KB698974	-	CedRob
ACHRI	KB689535	+	KB699192	+	CedMax
ACHRI	KB689535	-	KB701171	-	CedMaxRob
ACHRI	KB689647	+	KB703353	+	CedMaxRob
ACHRI	KB689658	-	KB696036	+	CedMaxRob
ACHRI	KB689680	+	KB698853	-	CedMaxRob
ACHRI	KB689802	+	KB694479	-	CedMaxRob
ACHRI	KB689913	-	KB692946	+	CedMaxRob
ACHRI	KB689935	+	KB698792	+	CedRob
ACHRI	KB689957	+	KB698911	+	CedMaxRob
ACHRI	KB689979	+	KB701903	+	CedMaxRob
ACHRI	KB690090	+	KB691113	-	CedMaxRob
ACHRI	KB690090	-	KB693201	+	CedMaxRob
ACHRI	KB690091	+	KB696704	+	CedRob
ACHRI	KB690113	+	KB702049	+	CedMaxRob
ACHRI	KB690124	-	KB698787	+	CedRob
ACHRI	KB690201	+	KB692090	+	CedRob
ACHRI	KB690201	-	KB696761	-	CedMax
ACHRI	KB690246	+	KB693279	-	CedRob
ACHRI	KB690279	-	KB691490	-	CedRob
ACHRI	KB690312	+	KB701174	-	CedRob
ACHRI	KB690368	+	KB698159	-	CedMaxRob
ACHRI	KB690368	-	KB700550	+	CedRob
ACHRI	KB690401	+	KB697041	-	CedRob
ACHRI	KB690436	+	KB702651	+	CedMax
ACHRI	KB690458	+	KB700559	-	CedRob
ACHRI	KB690469	-	KB703227	+	CedRob
ACHRI	KB690491	+	KB697599	-	CedRob
ACHRI	KB690535	+	KB697161	+	CedRob
ACHRI	KB690535	-	KB699798	+	CedMax
ACHRI	KB690558	+	KB699423	-	CedRob
ACHRI	KB690602	+	KB698749	+	CedRob
ACHRI	KB690624	+	KB700393	-	CedRob
ACHRI	KB690635	-	KB700403	-	CedRob
ACHRI	KB690647	+	KB699776	-	CedMaxRob
ACHRI	KB690647	-	KB700519	-	CedRob
ACHRI	KB690735	-	KB702426	-	CedRob
ACHRI	KB690758	+	KB702740	+	CedRob
ACHRI	KB690802	-	KB702349	+	CedRob
ACHRI	KB690824	+	KB696003	+	CedRob
ACHRI	KB690824	-	KB698780	+	CedRob
ACHRI	KB690946	-	KB698309	-	CedMaxRob
ACHRI	KB690979	+	KB699571	+	CedMaxRob
ACHRI	KB690980	+	KB697172	-	CedMaxRob
ACHRI	KB691035	-	KB694201	-	CedRob
ACHRI	KB691046	-	KB700081	-	CedMaxRob
ACHRI	KB691057	+	KB701552	+	CedRob
ACHRI	KB691057	-	KB700183	-	CedRob
ACHRI	KB691090	+	KB697477	-	CedMaxRob
ACHRI	KB691090	-	KB699797	-	CedMaxRob
ACHRI	KB691091	+	KB697056	+	CedRob
ACHRI	KB691157	-	KB695568	-	CedRob
ACHRI	KB691179	+	KB697856	+	CedMax
ACHRI	KB691268	+	KB698608	-	CedRob
ACHRI	KB691335	+	KB698660	+	CedMaxRob
ACHRI	KB691357	+	KB698133	+	CedMaxRob
ACHRI	KB691368	+	KB697905	-	CedRob
ACHRI	KB691423	+	KB698899	+	CedMaxRob
ACHRI	KB691468	+	KB697337	+	CedMaxRob
ACHRI	KB691512	-	KB701191	-	CedMaxRob
ACHRI	KB691534	-	KB702138	+	CedMaxRob
ACHRI	KB691535	+	KB699904	-	CedMaxRob
ACHRI	KB691547	+	KB699630	-	CedMax
ACHRI	KB691547	-	KB697693	+	CedRob
ACHRI	KB691580	-	KB698182	-	CedMaxRob
ACHRI	KB691635	-	KB699523	-	CedMax
ACHRI	KB691647	-	KB699266	-	CedRob
ACHRI	KB691658	+	KB698371	+	CedMaxRob
ACHRI	KB691680	+	KB697828	-	CedRob
ACHRI	KB691702	-	KB702573	+	CedRob
ACHRI	KB691835	+	KB697240	+	CedRob
ACHRI	KB691868	+	KB693046	+	CedMaxRob
ACHRI	KB692013	-	KB697627	+	CedMaxRob
ACHRI	KB692079	+	KB698204	-	CedRob
ACHRI	KB692090	+	KB699687	-	CedMaxRob
ACHRI	KB692135	-	KB698904	-	CedRob
ACHRI	KB692152	+	KB701027	+	CedRob
ACHRI	KB692201	+	KB698627	-	CedRob
ACHRI	KB692202	+	KB697913	-	CedRob
ACHRI	KB692224	+	KB696430	-	CedMaxRob
ACHRI	KB692235	-	KB701460	-	CedRob
ACHRI	KB692279	-	KB699903	+	CedMaxRob
ACHRI	KB692312	+	KB700520	+	CedMaxRob
ACHRI	KB692324	+	KB700944	-	CedRob
ACHRI	KB692324	-	KB701602	+	CedRob
ACHRI	KB692457	-	KB692634	+	CedRob
ACHRI	KB692479	+	KB698023	-	CedMaxRob
ACHRI	KB692479	-	KB702447	+	CedMaxRob
ACHRI	KB692490	+	KB698117	-	CedRob
ACHRI	KB692501	+	KB699515	+	CedRob
ACHRI	KB692579	+	KB701596	+	CedRob
ACHRI	KB692601	-	KB698126	+	CedMaxRob
ACHRI	KB692612	+	KB696514	-	CedMaxRob
ACHRI	KB692645	+	KB702372	+	CedRob
ACHRI	KB692669	+	KB697815	-	CedMaxRob
ACHRI	KB692746	+	KB697028	+	CedRob
ACHRI	KB692757	+	KB693468	-	CedRob
ACHRI	KB692757	-	KB698650	+	CedRob
ACHRI	KB692791	+	KB702348	+	CedMaxRob
ACHRI	KB692857	-	KB702392	+	CedRob
ACHRI	KB692902	+	KB696665	-	CedMaxRob
ACHRI	KB692980	+	KB702738	+	CedRob
ACHRI	KB693046	+	KB697824	+	CedMax
ACHRI	KB693113	+	KB698959	-	CedRob
ACHRI	KB693135	+	KB703402	-	CedMax
ACHRI	KB693201	+	KB698252	+	CedMaxRob
ACHRI	KB693324	-	KB699393	-	CedRob
ACHRI	KB693335	-	KB700927	+	CedMaxRob
ACHRI	KB693357	-	KB699036	-	CedMaxRob
ACHRI	KB693379	-	KB696709	-	CedMaxRob
ACHRI	KB693423	+	KB696616	-	CedMaxRob
ACHRI	KB693423	-	KB699760	-	CedMaxRob
ACHRI	KB693501	-	KB699582	+	CedMax
ACHRI	KB693523	+	KB696952	-	CedMax
ACHRI	KB693534	+	KB694290	+	CedMaxRob
ACHRI	KB693546	+	KB697587	-	CedRob
ACHRI	KB693590	+	KB698027	+	CedRob
ACHRI	KB693623	+	KB700599	-	CedRob
ACHRI	KB693645	-	KB701682	-	CedRob
ACHRI	KB693646	+	KB696830	-	CedRob
ACHRI	KB693668	+	KB698134	+	CedRob
ACHRI	KB693757	+	KB696801	+	CedMaxRob
ACHRI	KB693757	-	KB697882	+	CedRob
ACHRI	KB694079	+	KB697996	-	CedRob
ACHRI	KB694135	+	KB697226	+	CedMaxRob
ACHRI	KB694135	-	KB697448	-	CedMax
ACHRI	KB694146	-	KB694201	+	CedRob
ACHRI	KB694257	-	KB700586	-	CedRob
ACHRI	KB694268	+	KB697875	+	CedMaxRob
ACHRI	KB694312	-	KB700144	-	RobMax
ACHRI	KB694324	+	KB702722	-	CedRob
ACHRI	KB694412	+	KB696612	+	CedMaxRob
ACHRI	KB694457	+	KB701149	-	CedRob
ACHRI	KB694468	+	KB697937	+	CedMaxRob
ACHRI	KB694501	-	KB697075	-	CedMaxRob
ACHRI	KB694512	+	KB700525	+	CedMax
ACHRI	KB694534	+	KB701093	+	CedRob
ACHRI	KB694546	-	KB697866	-	CedMax
ACHRI	KB694690	+	KB698338	-	CedRob
ACHRI	KB694690	-	KB701682	+	CedRob
ACHRI	KB694891	+	KB699908	-	CedRob
ACHRI	KB695057	-	KB697259	+	CedMaxRob
ACHRI	KB695124	+	KB700993	+	CedMaxRob
ACHRI	KB695124	-	KB701934	-	CedRob
ACHRI	KB695135	+	KB697294	-	CedMaxRob
ACHRI	KB695146	+	KB702926	-	CedRob
ACHRI	KB695146	-	KB701060	+	CedMaxRob
ACHRI	KB695301	+	KB696646	+	CedRob
ACHRI	KB695324	+	KB697383	-	CedRob
ACHRI	KB695335	+	KB702834	-	CedRob
ACHRI	KB695335	-	KB700053	-	CedRob
ACHRI	KB695368	-	KB698929	-	CedMaxRob
ACHRI	KB695390	+	KB699040	+	CedRob
ACHRI	KB695424	+	KB698069	-	CedRob
ACHRI	KB695490	+	KB698230	-	CedRob
ACHRI	KB695523	+	KB699342	-	CedRob
ACHRI	KB695534	-	KB698570	+	CedMaxRob
ACHRI	KB695535	-	KB696817	-	CedRob
ACHRI	KB695546	-	KB700017	+	CedRob
ACHRI	KB695579	+	KB696878	+	CedRob
ACHRI	KB695579	-	KB696727	+	CedRob
ACHRI	KB695646	-	KB696704	-	CedRob
ACHRI	KB695745	+	KB699434	-	CedMaxRob
ACHRI	KB695745	-	KB701770	-	CedMax
ACHRI	KB695812	-	KB702493	+	CedMax
ACHRI	KB695856	+	KB697395	-	CedMaxRob
ACHRI	KB695867	+	KB698143	+	CedRob
ACHRI	KB695868	+	KB700033	+	CedRob
ACHRI	KB695890	-	KB699864	-	CedMaxRob
ACHRI	KB695934	+	KB696685	+	CedRob
ACHRI	KB695967	+	KB698274	+	CedRob
ACHRI	KB695992	+	KB698211	+	CedMax
ACHRI	KB696003	+	KB697851	+	CedRob
ACHRI	KB696036	+	KB703607	+	CedMaxRob
ACHRI	KB696103	-	KB696917	-	CedMaxRob
ACHRI	KB696114	-	KB696952	+	CedRob
ACHRI	KB696202	+	KB699008	+	CedRob
ACHRI	KB696225	-	KB700265	-	CedMax
ACHRI	KB696313	-	KB698143	-	CedRob
ACHRI	KB696314	+	KB697137	-	CedRob
ACHRI	KB696314	-	KB700480	+	CedRob
ACHRI	KB696358	+	KB700105	-	CedMaxRob
ACHRI	KB696392	+	KB704003	+	CedMaxRob
ACHRI	KB696395	+	KB696858	+	CedMaxRob
ACHRI	KB696398	+	KB697782	-	CedMax
ACHRI	KB696402	-	KB696507	-	RobMax
ACHRI	KB696405	-	KB698570	-	CedMax
ACHRI	KB696412	-	KB697690	-	CedRob
ACHRI	KB696418	-	KB698736	+	CedMaxRob
ACHRI	KB696421	+	KB699082	+	CedMax
ACHRI	KB696421	-	KB697483	+	CedMaxRob
ACHRI	KB696423	-	KB697638	-	CedMaxRob
ACHRI	KB696430	-	KB698519	-	CedRob
ACHRI	KB696431	-	KB703419	+	CedRob
ACHRI	KB696437	-	KB700382	+	CedMaxRob
ACHRI	KB696438	-	KB700560	+	CedMax
ACHRI	KB696441	+	KB700449	+	CedRob
ACHRI	KB696451	+	KB696700	+	CedMaxRob
ACHRI	KB696452	+	KB698669	-	CedRob
ACHRI	KB696460	+	KB696770	+	CedRob
ACHRI	KB696460	-	KB696657	+	CedMaxRob
ACHRI	KB696482	-	KB703815	+	CedMaxRob
ACHRI	KB696483	-	KB697547	+	CedMaxRob
ACHRI	KB696484	+	KB701792	+	CedMaxRob
ACHRI	KB696484	-	KB697125	+	CedMax
ACHRI	KB696485	+	KB697805	+	CedMaxRob
ACHRI	KB696487	-	KB700949	-	CedMaxRob
ACHRI	KB696488	+	KB702791	+	CedMaxRob
ACHRI	KB696491	+	KB696505	-	CedRob
ACHRI	KB696494	-	KB702237	-	CedMaxRob
ACHRI	KB696501	+	KB703591	+	CedMaxRob
ACHRI	KB696501	-	KB700100	+	CedMax
ACHRI	KB696502	+	KB697327	-	CedRob
ACHRI	KB696503	-	KB698351	-	CedMax
ACHRI	KB696510	+	KB701752	+	CedMax
ACHRI	KB696515	+	KB699189	-	CedRob
ACHRI	KB696519	+	KB696897	-	CedRob
ACHRI	KB696519	-	KB698060	+	CedMax
ACHRI	KB696527	+	KB700646	-	CedMax
ACHRI	KB696538	+	KB702816	-	CedRob
ACHRI	KB696544	+	KB703274	-	CedMaxRob
ACHRI	KB696544	-	KB703411	-	CedMax
ACHRI	KB696545	+	KB697247	-	CedRob
ACHRI	KB696551	-	KB697073	+	CedRob
ACHRI	KB696553	+	KB702004	+	CedMax
ACHRI	KB696553	-	KB699511	+	CedRob
ACHRI	KB696556	+	KB698011	+	CedRob
ACHRI	KB696557	+	KB700096	+	CedMaxRob
ACHRI	KB696557	-	KB699454	-	CedMaxRob
ACHRI	KB696561	+	KB701519	+	CedRob
ACHRI	KB696565	-	KB698177	-	CedRob
ACHRI	KB696566	-	KB700704	-	CedMaxRob
ACHRI	KB696571	-	KB698812	-	CedMaxRob
ACHRI	KB696572	+	KB701396	-	CedMaxRob
ACHRI	KB696575	+	KB700190	-	CedMaxRob
ACHRI	KB696577	+	KB697927	-	CedRob
ACHRI	KB696578	+	KB700921	-	CedRob
ACHRI	KB696588	+	KB696990	+	CedRob
ACHRI	KB696596	+	KB701515	-	CedMaxRob
ACHRI	KB696599	-	KB702519	+	CedRob
ACHRI	KB696600	-	KB697275	+	CedMaxRob
ACHRI	KB696601	-	KB698796	-	CedRob
ACHRI	KB696606	+	KB699191	-	CedRob
ACHRI	KB696608	+	KB703030	+	CedRob
ACHRI	KB696610	+	KB697021	+	CedRob
ACHRI	KB696611	+	KB699397	-	CedRob
ACHRI	KB696613	+	KB700420	+	CedMax
ACHRI	KB696616	-	KB702202	+	CedRob
ACHRI	KB696617	+	KB699702	-	CedRob
ACHRI	KB696617	-	KB702619	-	CedRob
ACHRI	KB696622	+	KB697213	-	CedRob
ACHRI	KB696622	-	KB697750	-	CedRob
ACHRI	KB696634	+	KB699204	-	CedMaxRob
ACHRI	KB696636	-	KB702765	-	CedRob
ACHRI	KB696642	-	KB698026	+	CedRob
ACHRI	KB696643	-	KB702532	-	CedMaxRob
ACHRI	KB696644	-	KB697102	+	CedRob
ACHRI	KB696652	+	KB698684	-	CedMax
ACHRI	KB696652	-	KB698599	-	CedMaxRob
ACHRI	KB696654	+	KB703230	-	CedRob
ACHRI	KB696661	+	KB700876	+	CedMax
ACHRI	KB696664	-	KB703157	+	CedRob
ACHRI	KB696665	-	KB698572	-	CedMaxRob
ACHRI	KB696666	+	KB702411	-	CedRob
ACHRI	KB696669	-	KB696972	-	CedMax
ACHRI	KB696674	+	KB699864	+	CedMax
ACHRI	KB696677	-	KB696681	+	CedMax
ACHRI	KB696679	+	KB697411	+	CedRob
ACHRI	KB696683	-	KB700504	-	CedRob
ACHRI	KB696684	+	KB700741	-	CedMax
ACHRI	KB696687	-	KB698253	+	CedRob
ACHRI	KB696688	+	KB700615	-	CedMax
ACHRI	KB696688	-	KB700271	-	CedRob
ACHRI	KB696691	+	KB699435	-	CedRob
ACHRI	KB696692	+	KB696755	+	CedMaxRob
ACHRI	KB696697	-	KB702260	+	CedMaxRob
ACHRI	KB696698	+	KB697728	+	CedMax
ACHRI	KB696705	+	KB697271	-	CedRob
ACHRI	KB696716	+	KB703701	-	CedMaxRob
ACHRI	KB696722	-	KB697806	-	CedRob
ACHRI	KB696727	+	KB697809	-	CedMaxRob
ACHRI	KB696729	+	KB702892	-	CedRob
ACHRI	KB696745	-	KB698341	-	CedMax
ACHRI	KB696751	-	KB697532	+	CedMax
ACHRI	KB696756	-	KB697917	-	CedRob
ACHRI	KB696761	-	KB697905	+	CedMaxRob
ACHRI	KB696762	+	KB701582	+	CedRob
ACHRI	KB696764	-	KB697225	+	CedRob
ACHRI	KB696766	+	KB697624	+	CedRob
ACHRI	KB696789	+	KB698176	+	CedRob
ACHRI	KB696790	+	KB699943	+	CedRob
ACHRI	KB696793	-	KB701388	-	CedMaxRob
ACHRI	KB696799	+	KB702776	-	CedRob
ACHRI	KB696800	+	KB701743	+	CedRob
ACHRI	KB696805	-	KB698295	-	CedRob
ACHRI	KB696814	+	KB704080	-	CedRob
ACHRI	KB696814	-	KB702897	+	CedMaxRob
ACHRI	KB696820	+	KB700996	-	CedRob
ACHRI	KB696827	-	KB700138	+	CedMaxRob
ACHRI	KB696866	-	KB702540	-	CedRob
ACHRI	KB696871	-	KB703104	+	CedRob
ACHRI	KB696875	+	KB699049	-	CedMax
ACHRI	KB696877	-	KB701076	+	CedRob
ACHRI	KB696896	+	KB701537	+	CedRob
ACHRI	KB696901	+	KB699134	+	CedMaxRob
ACHRI	KB696912	-	KB700586	+	CedRob
ACHRI	KB696913	-	KB703621	+	CedMaxRob
ACHRI	KB696919	+	KB703195	+	CedMax
ACHRI	KB696928	-	KB703826	+	CedMax
ACHRI	KB696931	+	KB700135	-	CedMaxRob
ACHRI	KB696933	+	KB700179	-	CedMaxRob
ACHRI	KB696933	-	KB701705	+	CedRob
ACHRI	KB696938	-	KB698419	+	CedMaxRob
ACHRI	KB696939	-	KB698324	+	CedMaxRob
ACHRI	KB696941	-	KB699082	-	CedMaxRob
ACHRI	KB696946	-	KB699488	+	CedRob
ACHRI	KB696948	-	KB698460	-	CedRob
ACHRI	KB696968	+	KB702460	+	CedRob
ACHRI	KB696977	-	KB701719	-	CedRob
ACHRI	KB696988	+	KB701557	+	CedMax
ACHRI	KB696994	+	KB702367	+	CedRob
ACHRI	KB697009	+	KB697942	-	CedMaxRob
ACHRI	KB697014	-	KB698419	-	CedMax
ACHRI	KB697015	-	KB697771	-	CedRob
ACHRI	KB697016	+	KB701271	-	CedRob
ACHRI	KB697016	-	KB699015	+	CedMaxRob
ACHRI	KB697018	+	KB697985	+	CedMax
ACHRI	KB697018	-	KB699664	-	RobMax
ACHRI	KB697021	+	KB698932	-	CedRob
ACHRI	KB697023	+	KB697512	+	CedRob
ACHRI	KB697026	-	KB697154	+	CedMax
ACHRI	KB697027	-	KB697874	+	CedMaxRob
ACHRI	KB697034	-	KB698289	-	CedRob
ACHRI	KB697036	+	KB699188	-	CedMax
ACHRI	KB697049	-	KB700514	+	CedRob
ACHRI	KB697051	+	KB703855	+	CedRob
ACHRI	KB697056	+	KB700762	+	CedMax
ACHRI	KB697060	+	KB701420	-	CedMaxRob
ACHRI	KB697076	-	KB698161	+	CedRob
ACHRI	KB697081	+	KB699310	-	CedRob
ACHRI	KB697084	-	KB700089	-	CedRob
ACHRI	KB697085	+	KB697527	+	CedRob
ACHRI	KB697100	+	KB701916	-	CedMaxRob
ACHRI	KB697103	-	KB697954	-	CedMax
ACHRI	KB697104	-	KB702082	-	CedMaxRob
ACHRI	KB697115	-	KB698684	+	CedMax
ACHRI	KB697117	+	KB699404	+	CedMaxRob
ACHRI	KB697117	-	KB703126	+	CedMaxRob
ACHRI	KB697127	-	KB698782	+	CedMaxRob
ACHRI	KB697130	+	KB703926	-	CedRob
ACHRI	KB697135	-	KB698476	-	CedRob
ACHRI	KB697136	-	KB699805	-	CedMaxRob
ACHRI	KB697152	+	KB697993	+	CedRob
ACHRI	KB697158	+	KB700712	-	CedRob
ACHRI	KB697160	+	KB702911	-	CedMaxRob
ACHRI	KB697160	-	KB698496	+	CedMax
ACHRI	KB697168	+	KB697495	-	CedRob
ACHRI	KB697170	+	KB701002	+	CedRob
ACHRI	KB697175	-	KB703349	+	CedMaxRob
ACHRI	KB697182	+	KB697448	+	CedRob
ACHRI	KB697186	+	KB701055	-	CedRob
ACHRI	KB697186	-	KB699083	+	CedMax
ACHRI	KB697192	-	KB702881	-	CedMaxRob
ACHRI	KB697215	-	KB699441	-	CedMaxRob
ACHRI	KB697223	-	KB700680	-	CedMaxRob
ACHRI	KB697243	+	KB702180	-	CedMax
ACHRI	KB697256	-	KB698446	-	CedMax
ACHRI	KB697263	+	KB700263	-	CedRob
ACHRI	KB697276	+	KB701703	-	CedRob
ACHRI	KB697301	+	KB700238	-	CedMaxRob
ACHRI	KB697306	+	KB699739	+	CedRob
ACHRI	KB697312	+	KB699866	+	CedMaxRob
ACHRI	KB697315	+	KB701193	-	CedMaxRob
ACHRI	KB697315	-	KB700533	-	CedMaxRob
ACHRI	KB697317	+	KB698386	-	CedMaxRob
ACHRI	KB697319	-	KB697478	+	CedMaxRob
ACHRI	KB697321	+	KB702398	+	CedRob
ACHRI	KB697326	-	KB697738	-	CedRob
ACHRI	KB697329	-	KB698488	-	CedRob
ACHRI	KB697331	+	KB700107	-	CedMaxRob
ACHRI	KB697339	+	KB703406	+	CedMaxRob
ACHRI	KB697339	-	KB699775	-	CedMax
ACHRI	KB697348	-	KB702218	+	CedMaxRob
ACHRI	KB697350	+	KB699558	-	CedRob
ACHRI	KB697366	-	KB698168	-	CedMax
ACHRI	KB697382	+	KB701396	+	CedMaxRob
ACHRI	KB697382	-	KB700033	-	CedRob
ACHRI	KB697391	+	KB698455	+	CedMaxRob
ACHRI	KB697401	-	KB698846	+	CedRob
ACHRI	KB697421	+	KB703488	-	CedRob
ACHRI	KB697421	-	KB701862	+	CedRob
ACHRI	KB697431	-	KB700098	+	CedRob
ACHRI	KB697434	+	KB702468	+	CedRob
ACHRI	KB697441	+	KB699260	-	CedMax
ACHRI	KB697441	-	KB699420	+	CedMaxRob
ACHRI	KB697447	-	KB699667	-	CedRob
ACHRI	KB697459	+	KB698079	-	CedMaxRob
ACHRI	KB697462	-	KB697494	+	CedRob
ACHRI	KB697479	-	KB704123	+	CedMaxRob
ACHRI	KB697488	+	KB700147	+	CedMax
ACHRI	KB697491	+	KB698260	+	CedMaxRob
ACHRI	KB697494	+	KB698493	+	CedMaxRob
ACHRI	KB697497	-	KB698403	-	CedRob
ACHRI	KB697503	-	KB700711	+	CedMax
ACHRI	KB697510	-	KB697790	-	CedMax
ACHRI	KB697514	+	KB702962	+	CedRob
ACHRI	KB697523	+	KB699281	+	CedRob
ACHRI	KB697531	-	KB702787	+	CedMax
ACHRI	KB697537	-	KB704059	+	CedMaxRob
ACHRI	KB697538	+	KB699060	+	CedMaxRob
ACHRI	KB697538	-	KB701104	+	CedRob
ACHRI	KB697540	-	KB698260	-	CedRob
ACHRI	KB697571	+	KB697671	-	CedMaxRob
ACHRI	KB697573	-	KB700123	+	CedRob
ACHRI	KB697575	+	KB699558	+	CedMax
ACHRI	KB697583	+	KB699594	-	CedMaxRob
ACHRI	KB697594	+	KB699660	-	CedMaxRob
ACHRI	KB697596	+	KB700231	+	CedRob
ACHRI	KB697611	-	KB702937	-	CedMax
ACHRI	KB697616	+	KB703466	-	CedRob
ACHRI	KB697640	+	KB698403	+	CedMax
ACHRI	KB697640	-	KB698882	+	CedMax
ACHRI	KB697654	-	KB703793	+	CedRob
ACHRI	KB697660	+	KB698831	-	CedMaxRob
ACHRI	KB697665	+	KB698620	+	CedRob
ACHRI	KB697668	-	KB700147	-	CedMax
ACHRI	KB697682	-	KB698993	-	CedRob
ACHRI	KB697706	-	KB701960	-	CedRob
ACHRI	KB697707	+	KB701898	+	CedRob
ACHRI	KB697709	+	KB697982	+	CedMax
ACHRI	KB697714	+	KB701715	+	CedMaxRob
ACHRI	KB697720	-	KB699047	-	CedRob
ACHRI	KB697721	+	KB698239	-	CedRob
ACHRI	KB697729	+	KB702911	+	CedMaxRob
ACHRI	KB697743	+	KB702382	+	CedRob
ACHRI	KB697753	+	KB703760	+	CedRob
ACHRI	KB697756	-	KB701448	-	CedMax
ACHRI	KB697766	+	KB698669	+	CedRob
ACHRI	KB697776	+	KB702943	+	CedMaxRob
ACHRI	KB697779	-	KB703425	-	CedRob
ACHRI	KB697790	-	KB700038	-	CedMaxRob
ACHRI	KB697791	+	KB697812	-	CedRob
ACHRI	KB697805	+	KB698093	+	CedMaxRob
ACHRI	KB697816	-	KB698343	-	CedMax
ACHRI	KB697817	-	KB699881	-	CedRob
ACHRI	KB697819	-	KB700593	+	CedRob
ACHRI	KB697824	+	KB697933	+	CedMaxRob
ACHRI	KB697831	+	KB698082	+	CedRob
ACHRI	KB697849	+	KB700624	+	CedMaxRob
ACHRI	KB697858	+	KB700646	+	CedMax
ACHRI	KB697860	+	KB704014	-	CedMax
ACHRI	KB697869	+	KB698201	+	CedRob
ACHRI	KB697874	+	KB700876	-	CedMaxRob
ACHRI	KB697877	+	KB697981	+	CedMaxRob
ACHRI	KB697882	+	KB700313	-	CedRob
ACHRI	KB697883	-	KB699124	+	CedRob
ACHRI	KB697890	-	KB700993	-	CedMax
ACHRI	KB697894	+	KB701293	+	CedRob
ACHRI	KB697895	+	KB703000	-	CedRob
ACHRI	KB697896	+	KB698470	-	CedRob
ACHRI	KB697904	+	KB701337	-	CedRob
ACHRI	KB697915	+	KB702859	-	CedMax
ACHRI	KB697915	-	KB699964	-	CedMaxRob
ACHRI	KB697916	+	KB699115	+	CedRob
ACHRI	KB697927	-	KB699714	+	CedRob
ACHRI	KB697937	+	KB700637	-	CedMax
ACHRI	KB697947	+	KB698882	-	CedMax
ACHRI	KB697949	+	KB701215	+	CedRob
ACHRI	KB697954	-	KB703229	-	CedMax
ACHRI	KB697956	-	KB700233	+	CedRob
ACHRI	KB697959	+	KB700418	+	CedMaxRob
ACHRI	KB697975	+	KB700574	-	CedRob
ACHRI	KB697975	-	KB699708	+	CedMax
ACHRI	KB698007	+	KB702050	+	CedRob
ACHRI	KB698012	-	KB700012	+	CedMax
ACHRI	KB698020	+	KB702028	-	CedMax
ACHRI	KB698027	+	KB703126	-	CedMaxRob
ACHRI	KB698029	+	KB701791	+	CedRob
ACHRI	KB698031	+	KB699614	+	CedRob
ACHRI	KB698034	-	KB701023	-	CedRob
ACHRI	KB698037	+	KB703955	-	CedRob
ACHRI	KB698037	-	KB699994	+	CedRob
ACHRI	KB698040	+	KB699798	-	CedMaxRob
ACHRI	KB698040	-	KB698627	+	CedMax
ACHRI	KB698057	-	KB698662	-	CedMax
ACHRI	KB698060	+	KB699600	+	CedRob
ACHRI	KB698063	+	KB701467	+	CedRob
ACHRI	KB698064	-	KB703383	+	CedRob
ACHRI	KB698079	-	KB699750	+	CedMax
ACHRI	KB698088	+	KB704092	+	RobMax
ACHRI	KB698104	-	KB702559	+	CedMaxRob
ACHRI	KB698126	+	KB698572	+	CedMax
ACHRI	KB698136	-	KB698819	+	CedRob
ACHRI	KB698138	-	KB698413	+	CedRob
ACHRI	KB698139	+	KB698827	+	CedMax
ACHRI	KB698149	-	KB698193	+	CedRob
ACHRI	KB698162	-	KB700065	+	CedRob
ACHRI	KB698169	-	KB699225	+	CedMaxRob
ACHRI	KB698171	-	KB702126	+	RobMax
ACHRI	KB698175	-	KB698763	-	CedRob
ACHRI	KB698180	-	KB699929	-	CedRob
ACHRI	KB698190	+	KB702203	+	CedRob
ACHRI	KB698213	-	KB703014	+	CedRob
ACHRI	KB698214	+	KB699532	+	CedMax
ACHRI	KB698222	+	KB703370	-	CedRob
ACHRI	KB698225	+	KB698894	-	CedRob
ACHRI	KB698245	+	KB699547	+	CedRob
ACHRI	KB698262	+	KB699838	+	CedRob
ACHRI	KB698283	+	KB703103	-	CedRob
ACHRI	KB698299	+	KB699073	+	CedRob
ACHRI	KB698300	-	KB703870	-	CedMaxRob
ACHRI	KB698304	-	KB699404	-	CedRob
ACHRI	KB698310	+	KB701694	-	CedRob
ACHRI	KB698315	+	KB699956	-	CedRob
ACHRI	KB698320	+	KB699227	-	CedRob
ACHRI	KB698321	+	KB700060	-	CedMax
ACHRI	KB698324	+	KB699771	+	CedRob
ACHRI	KB698326	+	KB701076	-	CedMax
ACHRI	KB698326	-	KB701766	-	CedMaxRob
ACHRI	KB698330	-	KB699584	+	CedMax
ACHRI	KB698335	+	KB700482	-	CedRob
ACHRI	KB698335	-	KB700504	+	CedMax
ACHRI	KB698343	-	KB702537	+	CedMaxRob
ACHRI	KB698346	+	KB702005	+	CedRob
ACHRI	KB698354	+	KB703935	+	CedRob
ACHRI	KB698362	+	KB700757	+	CedRob
ACHRI	KB698367	-	KB703419	-	CedRob
ACHRI	KB698376	+	KB703794	-	CedMaxRob
ACHRI	KB698389	-	KB700515	-	CedRob
ACHRI	KB698397	+	KB699401	-	CedRob
ACHRI	KB698404	-	KB701131	+	CedMax
ACHRI	KB698415	-	KB699126	+	RobMax
ACHRI	KB698438	+	KB703833	+	CedRob
ACHRI	KB698442	+	KB699407	+	CedRob
ACHRI	KB698459	-	KB699015	-	CedRob
ACHRI	KB698465	+	KB703298	-	CedRob
ACHRI	KB698466	+	KB703537	-	CedRob
ACHRI	KB698468	+	KB702726	+	CedMaxRob
ACHRI	KB698474	-	KB700637	+	CedMax
ACHRI	KB698483	+	KB698901	+	CedMaxRob
ACHRI	KB698495	+	KB702460	-	CedRob
ACHRI	KB698515	+	KB703203	+	CedMaxRob
ACHRI	KB698521	+	KB702826	-	CedRob
ACHRI	KB698537	-	KB699349	+	CedRob
ACHRI	KB698544	+	KB700531	+	CedMax
ACHRI	KB698549	-	KB703105	+	CedMaxRob
ACHRI	KB698557	-	KB698806	+	CedMaxRob
ACHRI	KB698566	-	KB701014	+	CedRob
ACHRI	KB698571	+	KB700626	+	CedRob
ACHRI	KB698571	-	KB702570	-	CedMaxRob
ACHRI	KB698580	+	KB701087	-	CedRob
ACHRI	KB698584	-	KB698599	+	CedMaxRob
ACHRI	KB698587	+	KB703063	+	RobMax
ACHRI	KB698605	+	KB701302	+	CedRob
ACHRI	KB698605	-	KB701904	-	CedMaxRob
ACHRI	KB698615	+	KB699136	+	CedMax
ACHRI	KB698657	+	KB701704	+	CedMax
ACHRI	KB698657	-	KB700415	+	CedRob
ACHRI	KB698660	+	KB699334	-	CedMaxRob
ACHRI	KB698670	-	KB702659	+	CedMaxRob
ACHRI	KB698680	+	KB700063	-	CedMaxRob
ACHRI	KB698683	+	KB701949	-	CedRob
ACHRI	KB698685	+	KB700431	+	CedMaxRob
ACHRI	KB698686	+	KB698774	+	CedRob
ACHRI	KB698688	-	KB700488	+	CedMaxRob
ACHRI	KB698689	-	KB700237	+	CedMaxRob
ACHRI	KB698705	-	KB702282	-	CedMax
ACHRI	KB698709	-	KB700649	+	CedMaxRob
ACHRI	KB698719	-	KB699247	-	CedMax
ACHRI	KB698727	-	KB702673	+	CedMax
ACHRI	KB698728	+	KB701522	+	CedRob
ACHRI	KB698729	+	KB700226	+	CedMaxRob
ACHRI	KB698730	-	KB701328	-	CedRob
ACHRI	KB698740	+	KB699206	+	CedRob
ACHRI	KB698756	+	KB701743	-	CedMax
ACHRI	KB698766	-	KB700433	-	CedMax
ACHRI	KB698770	+	KB698910	-	CedRob
ACHRI	KB698778	+	KB701371	-	CedRob
ACHRI	KB698799	-	KB703726	+	CedMaxRob
ACHRI	KB698822	+	KB700710	-	CedRob
ACHRI	KB698837	+	KB698945	+	CedRob
ACHRI	KB698861	+	KB699509	+	CedMax
ACHRI	KB698864	-	KB703311	+	CedRob
ACHRI	KB698888	+	KB704048	+	CedRob
ACHRI	KB698911	+	KB702015	-	CedMaxRob
ACHRI	KB698930	-	KB701012	-	CedMaxRob
ACHRI	KB698938	+	KB703539	-	CedMax
ACHRI	KB698938	-	KB700418	-	CedRob
ACHRI	KB698964	-	KB699657	+	CedRob
ACHRI	KB698970	+	KB699950	+	CedRob
ACHRI	KB698971	-	KB700615	+	CedMax
ACHRI	KB698983	-	KB698994	-	CedRob
ACHRI	KB698986	+	KB700534	-	CedMax
ACHRI	KB698989	-	KB703404	+	CedMaxRob
ACHRI	KB698993	-	KB699904	+	CedMaxRob
ACHRI	KB698995	-	KB702697	-	CedRob
ACHRI	KB699011	+	KB703349	-	CedRob
ACHRI	KB699014	+	KB700928	+	RobMax
ACHRI	KB699032	-	KB703326	-	CedRob
ACHRI	KB699047	-	KB703175	-	CedMaxRob
ACHRI	KB699065	+	KB702207	+	CedRob
ACHRI	KB699077	+	KB699866	-	CedMaxRob
ACHRI	KB699077	-	KB700120	+	CedMaxRob
ACHRI	KB699084	-	KB699336	-	CedMaxRob
ACHRI	KB699090	-	KB701114	+	CedMaxRob
ACHRI	KB699107	+	KB702588	+	CedMaxRob
ACHRI	KB699109	+	KB701595	-	CedRob
ACHRI	KB699120	+	KB701397	+	CedMaxRob
ACHRI	KB699136	+	KB699820	+	CedMaxRob
ACHRI	KB699160	+	KB703138	+	CedRob
ACHRI	KB699175	+	KB703740	-	CedRob
ACHRI	KB699182	-	KB700060	+	CedMaxRob
ACHRI	KB699192	+	KB699526	+	CedRob
ACHRI	KB699197	+	KB701082	-	CedRob
ACHRI	KB699204	-	KB702017	+	CedMax
ACHRI	KB699263	-	KB703226	+	CedRob
ACHRI	KB699271	-	KB700058	-	CedRob
ACHRI	KB699288	+	KB703881	+	CedRob
ACHRI	KB699290	+	KB702801	+	CedRob
ACHRI	KB699302	+	KB700975	+	CedRob
ACHRI	KB699302	-	KB700633	-	CedMax
ACHRI	KB699307	-	KB703566	+	CedRob
ACHRI	KB699318	-	KB699526	-	CedMaxRob
ACHRI	KB699337	+	KB700317	+	CedRob
ACHRI	KB699339	+	KB703024	-	CedRob
ACHRI	KB699364	-	KB699871	+	CedRob
ACHRI	KB699407	+	KB701165	+	CedMaxRob
ACHRI	KB699434	-	KB699775	+	CedRob
ACHRI	KB699438	-	KB700193	+	CedRob
ACHRI	KB699459	-	KB699682	+	CedMaxRob
ACHRI	KB699471	-	KB702791	-	CedMax
ACHRI	KB699487	-	KB702083	+	CedRob
ACHRI	KB699490	-	KB700120	-	CedMax
ACHRI	KB699491	-	KB703028	+	CedRob
ACHRI	KB699504	+	KB701726	+	CedRob
ACHRI	KB699518	+	KB699958	-	CedMaxRob
ACHRI	KB699542	+	KB701039	-	CedMaxRob
ACHRI	KB699553	+	KB700374	+	CedRob
ACHRI	KB699570	+	KB700772	-	CedRob
ACHRI	KB699580	-	KB699977	-	CedRob
ACHRI	KB699582	+	KB700960	-	CedMaxRob
ACHRI	KB699585	+	KB704006	-	CedRob
ACHRI	KB699595	+	KB704115	+	CedMax
ACHRI	KB699615	+	KB703937	-	CedMaxRob
ACHRI	KB699621	-	KB702736	+	CedMax
ACHRI	KB699626	-	KB701766	+	CedRob
ACHRI	KB699655	-	KB702573	-	CedRob
ACHRI	KB699661	+	KB703537	+	CedRob
ACHRI	KB699661	-	KB700232	-	CedRob
ACHRI	KB699670	-	KB704041	-	CedMaxRob
ACHRI	KB699681	+	KB703017	+	CedRob
ACHRI	KB699713	+	KB699973	-	CedMaxRob
ACHRI	KB699801	+	KB703682	+	CedMax
ACHRI	KB699819	+	KB700497	-	CedRob
ACHRI	KB699871	+	KB701770	+	CedMaxRob
ACHRI	KB699982	+	KB703204	-	CedMaxRob
ACHRI	KB699983	+	KB700288	+	CedRob
ACHRI	KB699996	+	KB700747	-	CedMaxRob
ACHRI	KB700003	+	KB702643	-	CedRob
ACHRI	KB700012	+	KB702071	-	CedMaxRob
ACHRI	KB700016	+	KB701436	-	CedMax
ACHRI	KB700064	-	KB702834	+	CedRob
ACHRI	KB700068	-	KB703093	-	CedMaxRob
ACHRI	KB700069	-	KB700638	-	CedMaxRob
ACHRI	KB700116	+	KB702393	-	CedRob
ACHRI	KB700145	+	KB702180	+	CedMax
ACHRI	KB700146	-	KB701460	+	CedRob
ACHRI	KB700173	-	KB703040	-	CedRob
ACHRI	KB700201	-	KB703274	+	CedMax
ACHRI	KB700231	+	KB703226	-	CedMaxRob
ACHRI	KB700314	+	KB701217	+	CedRob
ACHRI	KB700314	-	KB700884	-	CedRob
ACHRI	KB700316	+	KB702585	+	CedRob
ACHRI	KB700324	+	KB702119	+	CedRob
ACHRI	KB700326	+	KB703215	+	CedRob
ACHRI	KB700348	+	KB700960	+	CedRob
ACHRI	KB700349	-	KB702082	+	CedMaxRob
ACHRI	KB700382	+	KB700538	+	CedRob
ACHRI	KB700405	+	KB702522	-	CedRob
ACHRI	KB700405	-	KB703449	+	CedRob
ACHRI	KB700413	+	KB703159	-	CedRob
ACHRI	KB700420	+	KB703526	+	CedMaxRob
ACHRI	KB700426	-	KB702493	-	CedRob
ACHRI	KB700437	+	KB701038	+	CedMaxRob
ACHRI	KB700515	-	KB702585	-	CedMaxRob
ACHRI	KB700539	+	KB701014	-	CedRob
ACHRI	KB700548	-	KB703737	-	CedRob
ACHRI	KB700556	-	KB703615	+	CedRob
ACHRI	KB700599	-	KB702142	+	CedMax
ACHRI	KB700614	+	KB704077	+	CedRob
ACHRI	KB700628	-	KB702171	+	CedRob
ACHRI	KB700648	-	KB701837	-	CedRob
ACHRI	KB700649	+	KB703182	-	CedRob
ACHRI	KB700651	-	KB703111	+	CedRob
ACHRI	KB700671	+	KB701459	+	CedRob
ACHRI	KB700677	-	KB703238	-	CedMaxRob
ACHRI	KB700711	+	KB703858	-	CedMaxRob
ACHRI	KB700726	+	KB701348	-	CedRob
ACHRI	KB700750	-	KB703195	-	CedMaxRob
ACHRI	KB700768	-	KB701938	-	CedRob
ACHRI	KB700794	-	KB701437	-	CedMaxRob
ACHRI	KB700809	+	KB704081	-	CedRob
ACHRI	KB700826	+	KB701400	+	CedMaxRob
ACHRI	KB700884	-	KB701700	+	CedRob
ACHRI	KB700890	+	KB702736	-	CedMaxRob
ACHRI	KB700893	+	KB700930	-	CedRob
ACHRI	KB700921	-	KB702897	-	CedMax
ACHRI	KB700943	+	KB704113	+	CedRob
ACHRI	KB700945	+	KB702237	+	CedMax
ACHRI	KB700973	+	KB703373	+	CedRob
ACHRI	KB701021	-	KB703448	-	CedRob
ACHRI	KB701026	-	KB702428	-	MAN
ACHRI	KB701055	-	KB702830	-	CedMaxRob
ACHRI	KB701065	-	KB702459	-	CedRob
ACHRI	KB701071	+	KB704041	+	CedMaxRob
ACHRI	KB701116	-	KB701474	+	CedRob
ACHRI	KB701165	+	KB703886	-	CedMax
ACHRI	KB701215	+	KB703681	+	CedRob
ACHRI	KB701237	-	KB701648	+	CedRob
ACHRI	KB701238	+	KB702379	+	CedMaxRob
ACHRI	KB701260	+	KB704036	-	CedMax
ACHRI	KB701328	-	KB703105	-	CedMax
ACHRI	KB701393	+	KB702532	+	CedRob
ACHRI	KB701535	+	KB703023	-	CedRob
ACHRI	KB701568	-	KB702115	-	CedMaxRob
ACHRI	KB701694	-	KB702147	-	CedMax
ACHRI	KB701702	+	KB704097	+	CedRob
ACHRI	KB701703	-	KB702943	-	CedMax
ACHRI	KB701748	-	KB703348	-	CedRob
ACHRI	KB701749	-	KB702719	+	CedMax
ACHRI	KB701782	+	KB702729	-	CedRob
ACHRI	KB701800	+	KB702171	-	CedRob
ACHRI	KB701810	-	KB702776	+	CedMax
ACHRI	KB701826	+	KB702801	-	CedRob
ACHRI	KB701880	+	KB701927	+	CedRob
ACHRI	KB701998	-	KB702071	+	CedRob
ACHRI	KB702117	+	KB703996	+	CedRob
ACHRI	KB702172	-	KB703175	+	CedMax
ACHRI	KB702223	-	KB704115	-	CedMaxRob
ACHRI	KB702250	+	KB703381	+	CedMax
ACHRI	KB702279	-	KB702448	-	CedMaxRob
ACHRI	KB702312	-	KB702957	+	CedRob
ACHRI	KB702337	-	KB702748	-	CedMax
ACHRI	KB702361	+	KB703621	-	CedRob
ACHRI	KB702424	-	KB702981	-	CedMaxRob
ACHRI	KB702559	+	KB702626	+	CedMaxRob
ACHRI	KB702582	+	KB703258	+	CedRob
ACHRI	KB702582	-	KB702894	+	CedRob
ACHRI	KB702693	+	KB702792	+	CedMaxRob
ACHRI	KB702718	-	KB702904	+	CedRob
ACHRI	KB702742	+	KB704097	-	CedRob
ACHRI	KB703326	-	KB703856	+	CedMaxRob
ACHRI	KB703344	+	KB703377	+	CedMax
ACHRI	KB703638	+	KB703805	+	CedRob
ACHRI	KB703659	+	KB704114	-	CedRob
ACHRI	KB703759	-	KB703898	-	CedRob
