# Supplementary material for: Evolutionary superscaffolding and chromosome anchoring to improve Anopheles genome assemblies
Source: BMC Biol. 2020 Jan 2;18:1. doi: 10.1186/s12915-019-0728-3 (PMC6939337; doi:10.1186/s12915-019-0728-3)
Supplement: Supplementary file 6 — Additional file 6. Adjacency and superscaffold data. Reconciled sets of scaffold adjacencies and corresponding superscaffolds. [file 12915_2019_728_MOESM6_ESM.zip › ACOLU.reconciled.adjacencies.grimm.txt]

>ACOLU
scf_1925488390 -scf_1925497347 $
scf_1925488408 -scf_1925491326 $
scf_1925491349 -scf_1925489729 scf_1925488417 $
scf_1925488460 -scf_1925489208 -scf_1925488838 $
scf_1925491378 scf_1925491361 scf_1925488462 $
scf_1925488464 scf_1925488867 $
scf_1925490598 -scf_1925488521 scf_1925490318 $
scf_1925489377 -scf_1925488534 scf_1925488686 $
scf_1925488538 -scf_1925490464 $
scf_1925488606 scf_1925495848 $
scf_1925490035 -scf_1925491144 -scf_1925491352 scf_1925488692 $
scf_1925488698 -scf_1925491163 $
scf_1925489045 -scf_1925488702 scf_1925489652 $
-scf_1925491372 scf_1925491353 -scf_1925491299 scf_1925488761 $
-scf_1925490297 scf_1925488773 $
scf_1925490614 -scf_1925488804 -scf_1925490131 $
-scf_1925491317 scf_1925488839 $
scf_1925489001 scf_1925492342 -scf_1925490860 $
scf_1925489091 scf_1925498718 $
scf_1925489126 scf_1925491303 $
scf_1925489130 scf_1925491129 $
scf_1925489155 scf_1925489862 $
scf_1925489185 scf_1925490435 $
scf_1925489211 scf_1925491345 $
scf_1925489216 -scf_1925490498 -scf_1925491362 $
scf_1925489250 scf_1925491281 $
scf_1925489324 -scf_1925490010 $
scf_1925489367 scf_1925489674 $
-scf_1925489941 scf_1925489396 $
scf_1925489401 -scf_1925489924 $
scf_1925489410 -scf_1925490719 $
-scf_1925490326 scf_1925489418 $
scf_1925491119 scf_1925489458 -scf_1925494649 -scf_1925491365 $
scf_1925489500 -scf_1925490729 $
scf_1925489518 scf_1925494839 $
scf_1925489644 -scf_1925491328 $
scf_1925490387 scf_1925489738 $
scf_1925491379 scf_1925489742 $
scf_1925489796 -scf_1925491395 -scf_1925489958 $
scf_1925490087 scf_1925489806 $
scf_1925489998 -scf_1925491227 $
scf_1925490070 -scf_1925490896 $
-scf_1925491336 scf_1925490117 $
scf_1925490146 scf_1925490711 $
scf_1925490206 -scf_1925490720 $
scf_1925490213 -scf_1925491216 $
-scf_1925492544 scf_1925490238 $
scf_1925490409 scf_1925490937 $
scf_1925490692 scf_1925490910 $
scf_1925490785 -scf_1925491198 $
scf_1925498034 -scf_1925490873 -scf_1925491394 $
scf_1925491310 scf_1925490965 $
scf_1925491108 -scf_1925491348 $
scf_1925491347 -scf_1925491342 scf_1925491126 $
scf_1925491368 scf_1925491231 $
scf_1925491381 scf_1925491294 $
scf_1925491311 scf_1925491375 $
-scf_1925491389 scf_1925491318 scf_1925491315 $
scf_1925491367 scf_1925491316 $
scf_1925491337 scf_1925491382 $
-scf_1925491391 scf_1925491360 $
scf_1925497122 scf_1925494438 $
