# Supplementary material for: Evolutionary superscaffolding and chromosome anchoring to improve Anopheles genome assemblies
Source: BMC Biol. 2020 Jan 2;18:1. doi: 10.1186/s12915-019-0728-3 (PMC6939337; doi:10.1186/s12915-019-0728-3)
Supplement: Supplementary file 6 — Additional file 6. Adjacency and superscaffold data. Reconciled sets of scaffold adjacencies and corresponding superscaffolds. [file 12915_2019_728_MOESM6_ESM.zip › ACOLU.reconciled.adjacencies.txt]

ACOLU	scf_1925488390	+	scf_1925497347	-	RobMax
ACOLU	scf_1925488408	+	scf_1925491326	-	CedMaxRob
ACOLU	scf_1925488417	-	scf_1925489729	+	CedMaxRob
ACOLU	scf_1925488460	+	scf_1925489208	-	CedRob
ACOLU	scf_1925488462	-	scf_1925491361	-	CedRob
ACOLU	scf_1925488464	+	scf_1925488867	+	CedMaxRob
ACOLU	scf_1925488521	+	scf_1925490598	-	CedRob
ACOLU	scf_1925488521	-	scf_1925490318	+	CedRob
ACOLU	scf_1925488534	+	scf_1925489377	-	CedRob
ACOLU	scf_1925488534	-	scf_1925488686	+	CedRob
ACOLU	scf_1925488538	+	scf_1925490464	-	CedRob
ACOLU	scf_1925488606	+	scf_1925495848	+	CedRob
ACOLU	scf_1925488692	-	scf_1925491352	+	CedMax
ACOLU	scf_1925488698	+	scf_1925491163	-	CedRob
ACOLU	scf_1925488702	+	scf_1925489045	-	CedMaxRob
ACOLU	scf_1925488702	-	scf_1925489652	+	CedMaxRob
ACOLU	scf_1925488761	-	scf_1925491299	+	CedMaxRob
ACOLU	scf_1925488773	-	scf_1925490297	+	CedRob
ACOLU	scf_1925488804	+	scf_1925490614	-	CedRob
ACOLU	scf_1925488804	-	scf_1925490131	-	CedRob
ACOLU	scf_1925488838	+	scf_1925489208	+	CedMax
ACOLU	scf_1925488839	-	scf_1925491317	+	CedMaxRob
ACOLU	scf_1925489001	+	scf_1925492342	+	CedRob
ACOLU	scf_1925489091	+	scf_1925498718	+	CedRob
ACOLU	scf_1925489126	+	scf_1925491303	+	CedMaxRob
ACOLU	scf_1925489130	+	scf_1925491129	+	CedMaxRob
ACOLU	scf_1925489155	+	scf_1925489862	+	CedRob
ACOLU	scf_1925489185	+	scf_1925490435	+	CedMaxRob
ACOLU	scf_1925489211	+	scf_1925491345	+	CedRob
ACOLU	scf_1925489216	+	scf_1925490498	-	CedMaxRob
ACOLU	scf_1925489250	+	scf_1925491281	+	CedRob
ACOLU	scf_1925489324	+	scf_1925490010	-	CedRob
ACOLU	scf_1925489367	+	scf_1925489674	+	CedRob
ACOLU	scf_1925489396	-	scf_1925489941	+	CedMaxRob
ACOLU	scf_1925489401	+	scf_1925489924	-	CedRob
ACOLU	scf_1925489410	+	scf_1925490719	-	CedRob
ACOLU	scf_1925489418	-	scf_1925490326	+	CedMaxRob
ACOLU	scf_1925489458	+	scf_1925494649	-	CedMax
ACOLU	scf_1925489458	-	scf_1925491119	-	CedRob
ACOLU	scf_1925489500	+	scf_1925490729	-	CedRob
ACOLU	scf_1925489518	+	scf_1925494839	+	CedMaxRob
ACOLU	scf_1925489644	+	scf_1925491328	-	CedMaxRob
ACOLU	scf_1925489729	+	scf_1925491349	-	CedMax
ACOLU	scf_1925489738	-	scf_1925490387	-	CedRob
ACOLU	scf_1925489742	-	scf_1925491379	-	CedMaxRob
ACOLU	scf_1925489796	+	scf_1925491395	-	CedRob
ACOLU	scf_1925489806	-	scf_1925490087	-	CedMax
ACOLU	scf_1925489958	+	scf_1925491395	+	CedRob
ACOLU	scf_1925489998	+	scf_1925491227	-	CedMaxRob
ACOLU	scf_1925490035	+	scf_1925491144	-	CedRob
ACOLU	scf_1925490070	+	scf_1925490896	-	CedRob
ACOLU	scf_1925490117	-	scf_1925491336	+	CedRob
ACOLU	scf_1925490146	+	scf_1925490711	+	CedRob
ACOLU	scf_1925490206	+	scf_1925490720	-	CedRob
ACOLU	scf_1925490213	+	scf_1925491216	-	CedRob
ACOLU	scf_1925490238	-	scf_1925492544	+	CedRob
ACOLU	scf_1925490409	+	scf_1925490937	+	CedMaxRob
ACOLU	scf_1925490498	-	scf_1925491362	-	CedMaxRob
ACOLU	scf_1925490692	+	scf_1925490910	+	CedMaxRob
ACOLU	scf_1925490785	+	scf_1925491198	-	CedRob
ACOLU	scf_1925490860	+	scf_1925492342	-	CedRob
ACOLU	scf_1925490873	+	scf_1925498034	-	CedRob
ACOLU	scf_1925490873	-	scf_1925491394	-	CedRob
ACOLU	scf_1925490965	-	scf_1925491310	-	CedRob
ACOLU	scf_1925491108	+	scf_1925491348	-	CedRob
ACOLU	scf_1925491126	-	scf_1925491342	+	CedRob
ACOLU	scf_1925491144	-	scf_1925491352	-	CedMaxRob
ACOLU	scf_1925491231	-	scf_1925491368	-	CedMaxRob
ACOLU	scf_1925491294	-	scf_1925491381	-	CedMaxRob
ACOLU	scf_1925491299	+	scf_1925491353	-	CedRob
ACOLU	scf_1925491311	+	scf_1925491375	+	CedMaxRob
ACOLU	scf_1925491315	-	scf_1925491318	-	CedRob
ACOLU	scf_1925491316	-	scf_1925491367	-	CedRob
ACOLU	scf_1925491318	-	scf_1925491389	+	CedMax
ACOLU	scf_1925491337	+	scf_1925491382	+	CedMax
ACOLU	scf_1925491342	+	scf_1925491347	-	CedMaxRob
ACOLU	scf_1925491353	-	scf_1925491372	+	CedMaxRob
ACOLU	scf_1925491360	-	scf_1925491391	+	CedRob
ACOLU	scf_1925491361	-	scf_1925491378	-	CedRob
ACOLU	scf_1925491365	+	scf_1925494649	+	CedMaxRob
ACOLU	scf_1925494438	-	scf_1925497122	-	CedMax
