# Supplementary material for: Evolutionary superscaffolding and chromosome anchoring to improve Anopheles genome assemblies
Source: BMC Biol. 2020 Jan 2;18:1. doi: 10.1186/s12915-019-0728-3 (PMC6939337; doi:10.1186/s12915-019-0728-3)
Supplement: Supplementary file 6 — Additional file 6. Adjacency and superscaffold data. Reconciled sets of scaffold adjacencies and corresponding superscaffolds. [file 12915_2019_728_MOESM6_ESM.zip › ACULI.reconciled.adjacencies.grimm.txt]

>ACULI
AXCM01000068 -KI422537 $
AXCM01000878 KI422720 AXCM01003054 -AXCM01000082 -KI422470 -KI422471 $
AXCM01000110 -KI422546 $
-KI422530 AXCM01000127 $
KI423078 -AXCM01001945 AXCM01000140 -AXCM01014476 -AXCM01012412 $
AXCM01000141 -KI423142 AXCM01004492 $
AXCM01000335 KI422653 KI422834 -AXCM01002460 -AXCM01000161 AXCM01018665 $
AXCM01000162 -KI422473 -KI422479 $
AXCM01008792 AXCM01002077 AXCM01002914 AXCM01015766 AXCM01000163 $
-KI422936 AXCM01004224 -AXCM01000199 -AXCM01002864 KI423342 $
AXCM01000212 -KI422502 $
KI422649 AXCM01000659 AXCM01000215 AXCM01001778 $
-KI422465 AXCM01000229 $
AXCM01000244 KI423116 KI422477 $
AXCM01000245 AXCM01004408 -AXCM01001691 $
AXCM01008723 KI423204 AXCM01000253 $
AXCM01005891 AXCM01000275 KI426008 -AXCM01008662 AXCM01014220 $
AXCM01000301 AXCM01000888 -KI426650 -AXCM01006823 $
-KI422516 KI422593 AXCM01002956 AXCM01000318 $
-AXCM01000797 AXCM01000327 $
-AXCM01003009 -KI423782 AXCM01000338 $
-KI424125 KI423088 -AXCM01015178 AXCM01000344 $
AXCM01000345 AXCM01000683 AXCM01003842 AXCM01004440 AXCM01000616 -KI422478 $
AXCM01003453 -AXCM01000360 AXCM01007124 $
AXCM01000361 AXCM01001380 -AXCM01001961 KI423525 $
KI422589 AXCM01000365 $
-AXCM01001830 AXCM01004942 AXCM01001209 -KI422918 AXCM01000382 $
AXCM01000387 AXCM01010214 -KI422492 $
AXCM01000394 AXCM01001964 -AXCM01008656 $
-AXCM01000925 AXCM01000440 $
AXCM01000446 -AXCM01004536 $
-KI423674 KI422941 -AXCM01001910 -KI422503 AXCM01000560 -AXCM01000456 -AXCM01001132 -AXCM01002169 KI424347 $
AXCM01000472 AXCM01009070 AXCM01008731 -KI423137 AXCM01010182 $
AXCM01000480 -AXCM01001392 $
AXCM01000484 -KI423145 AXCM01006799 $
AXCM01000512 -AXCM01005430 -AXCM01013605 $
AXCM01000527 KI424610 $
KI422832 -AXCM01000528 -KI422645 -AXCM01012325 KI423173 -KI424638 $
AXCM01000529 -AXCM01004129 -KI423221 KI424104 $
AXCM01000548 -KI422562 $
-AXCM01009801 -AXCM01010225 AXCM01000549 $
AXCM01014542 -AXCM01000552 AXCM01001826 -AXCM01005992 -AXCM01009347 $
AXCM01000557 AXCM01003522 $
-AXCM01002550 -KI422570 KI422573 -AXCM01000576 KI422517 $
KI423011 -AXCM01003556 -AXCM01005520 -AXCM01011269 AXCM01000590 $
AXCM01018508 -AXCM01001523 AXCM01009386 -AXCM01000608 AXCM01002235 $
-KI423172 AXCM01001709 AXCM01000613 $
AXCM01000619 KI423661 $
-AXCM01006435 AXCM01000621 $
KI423349 AXCM01001280 -AXCM01000623 KI422747 $
-AXCM01000798 -KI422521 -AXCM01008428 AXCM01000655 $
AXCM01000656 AXCM01005606 $
AXCM01000657 -KI422781 $
-KI422647 AXCM01000658 KI424758 $
-AXCM01004448 -AXCM01001230 KI422740 AXCM01000665 $
AXCM01004252 -AXCM01009470 -AXCM01000679 KI422687 $
KI424817 AXCM01000708 AXCM01000717 $
AXCM01000709 KI424797 $
AXCM01008467 AXCM01002615 AXCM01000752 $
AXCM01004444 AXCM01001229 AXCM01000763 $
AXCM01001267 -KI422769 KI422782 -AXCM01000768 AXCM01008010 -AXCM01011553 $
-KI422713 KI422498 -AXCM01000771 AXCM01008285 $
AXCM01006463 -KI423977 AXCM01000778 $
KI423991 AXCM01000782 $
AXCM01000793 -AXCM01008945 AXCM01006094 $
-AXCM01007415 -KI423027 AXCM01000799 $
-KI423851 KI424741 AXCM01015948 AXCM01000817 $
AXCM01008478 -AXCM01012561 AXCM01000823 $
KI422750 AXCM01000835 -KI422497 -AXCM01018489 $
AXCM01000841 AXCM01010723 $
AXCM01000866 AXCM01000848 -KI422528 -KI423215 -AXCM01001082 $
AXCM01001083 AXCM01000851 -KI423558 -KI422819 $
AXCM01000852 AXCM01013247 AXCM01009619 $
AXCM01000861 KI422493 $
AXCM01003950 AXCM01000869 AXCM01015647 -AXCM01005824 $
AXCM01000879 -KI422731 $
KI423524 AXCM01000913 $
AXCM01000918 -AXCM01006386 -AXCM01001431 $
-KI423108 AXCM01000926 AXCM01007502 $
AXCM01000929 AXCM01005178 AXCM01013404 $
KI422486 AXCM01000930 AXCM01000998 -AXCM01001556 AXCM01001281 $
KI425045 AXCM01000934 KI424634 -KI424826 $
AXCM01000943 AXCM01002365 $
AXCM01006397 -KI423175 AXCM01000956 $
AXCM01003770 AXCM01003646 -AXCM01000962 KI422785 $
KI422568 KI422518 -AXCM01000963 KI422572 $
AXCM01000964 KI422487 $
AXCM01000968 AXCM01002821 KI422754 KI423565 $
AXCM01009728 KI423312 AXCM01000972 $
AXCM01000981 AXCM01016411 $
AXCM01000994 -KI423728 AXCM01011342 AXCM01001257 AXCM01004394 KI426711 $
-AXCM01001884 AXCM01001070 $
KI425561 -AXCM01004288 AXCM01001108 KI423178 -AXCM01005073 -KI425818 $
-KI422577 AXCM01001131 $
KI422861 -AXCM01001137 -KI423086 $
AXCM01001596 AXCM01008700 -AXCM01001619 AXCM01022306 KI422656 -KI423039 KI422544 -KI423311 -AXCM01010044 -AXCM01001159 KI422652 $
AXCM01013525 AXCM01001171 -AXCM01015147 -AXCM01009994 -AXCM01005042 $
-KI424572 -AXCM01015403 -AXCM01001637 -KI423806 AXCM01001173 -KI424288 AXCM01001909 $
AXCM01001188 KI424682 -KI423133 $
AXCM01001192 -AXCM01004637 $
AXCM01001233 -AXCM01003562 -AXCM01001841 -KI424021 $
AXCM01007457 KI422611 AXCM01011104 AXCM01001234 $
AXCM01001239 -KI424176 $
-KI422704 KI422585 AXCM01001249 $
KI422893 -AXCM01001250 -KI424094 $
AXCM01001258 -AXCM01001699 AXCM01018244 -KI422545 $
AXCM01001270 -KI422773 -KI422818 $
AXCM01001271 AXCM01001747 $
-KI424059 AXCM01012869 AXCM01010205 AXCM01001272 $
-KI423859 -KI422617 AXCM01001286 $
-AXCM01004959 AXCM01001303 $
AXCM01001307 -KI424719 $
AXCM01001324 -KI422510 $
AXCM01001325 AXCM01015454 $
AXCM01001329 -AXCM01006874 $
AXCM01001345 AXCM01008922 KI422725 -KI422480 $
AXCM01005987 -KI422629 AXCM01001359 $
-KI422709 KI422764 KI422514 AXCM01001384 $
AXCM01001386 -AXCM01016779 $
-KI423669 AXCM01012300 AXCM01001395 $
AXCM01011611 AXCM01001403 KI424259 KI424591 $
-KI423159 AXCM01001410 KI423282 $
AXCM01001440 -AXCM01007294 $
AXCM01001449 AXCM01005332 $
AXCM01001460 -AXCM01005445 $
KI423196 -AXCM01001467 AXCM01005329 $
KI423127 AXCM01001470 -KI423816 -AXCM01010688 $
AXCM01001471 KI422679 $
AXCM01001478 KI422953 AXCM01012579 KI423409 KI425141 $
AXCM01001479 -KI423232 $
AXCM01001491 AXCM01009891 $
KI422718 -AXCM01001497 AXCM01006387 $
AXCM01001504 AXCM01008370 $
-KI423107 KI422964 -AXCM01005143 KI426164 AXCM01001514 AXCM01007720 $
AXCM01001522 AXCM01009657 $
KI422789 KI422710 -AXCM01021994 -AXCM01009764 AXCM01001557 $
AXCM01004138 -KI424976 AXCM01002364 AXCM01001617 $
-AXCM01003970 AXCM01001627 $
AXCM01008030 -AXCM01001638 KI422793 $
-AXCM01008686 AXCM01001639 $
-AXCM01006240 AXCM01001652 $
AXCM01004497 KI423650 AXCM01008474 AXCM01001666 KI423837 $
AXCM01001667 -KI423100 -KI424670 $
-KI422532 AXCM01001682 $
KI422566 AXCM01003758 AXCM01001692 $
-KI423599 AXCM01001716 $
KI422558 AXCM01001727 $
-KI423771 AXCM01001763 $
AXCM01010604 -AXCM01001764 -KI423297 $
AXCM01001775 -KI423056 $
AXCM01001780 AXCM01002537 $
AXCM01022907 -AXCM01001781 -KI422582 $
AXCM01001786 KI422777 -KI425943 $
AXCM01001805 -KI427368 $
AXCM01001816 -AXCM01012364 -KI423779 $
AXCM01001817 -KI424525 KI424448 -AXCM01010693 $
AXCM01001827 KI423482 $
AXCM01001831 AXCM01003060 -AXCM01004966 $
KI422671 AXCM01001832 $
KI422770 -AXCM01001834 AXCM01003632 $
AXCM01001842 -KI422469 $
-KI423440 -KI423321 AXCM01001871 $
AXCM01001883 KI422549 -KI423199 $
AXCM01001919 AXCM01003354 -KI423916 AXCM01002014 $
AXCM01001920 KI424520 $
AXCM01001931 -KI424451 -KI423229 $
AXCM01001968 AXCM01014086 -KI423281 -KI422874 -AXCM01002218 $
AXCM01002238 -AXCM01001984 AXCM01005915 $
AXCM01004355 KI422869 AXCM01001995 -AXCM01012215 -KI426338 $
AXCM01002012 -KI423553 $
AXCM01002015 KI424382 KI425920 $
-KI425467 KI423296 -AXCM01002040 AXCM01010419 KI422748 $
AXCM01002041 -AXCM01003969 -KI423604 $
KI423382 -AXCM01002060 -AXCM01005357 $
AXCM01002063 -KI423873 $
AXCM01004345 AXCM01002071 $
AXCM01002090 -AXCM01003811 $
KI422974 AXCM01002091 KI422916 $
AXCM01002117 -AXCM01004268 $
AXCM01002140 AXCM01011089 $
AXCM01004416 -AXCM01002191 -AXCM01011637 -AXCM01015250 $
-KI423053 -AXCM01003741 AXCM01002192 $
AXCM01002214 AXCM01009717 -KI423855 $
KI423621 -AXCM01002215 KI423455 AXCM01004864 $
KI422847 AXCM01002217 $
AXCM01002228 -KI422783 AXCM01013156 $
AXCM01002243 AXCM01013157 $
AXCM01002276 KI426514 $
KI422648 AXCM01002311 KI422801 $
AXCM01002314 KI422934 $
AXCM01005855 AXCM01018495 -AXCM01007085 -AXCM01002345 KI426865 $
-KI424895 AXCM01002346 $
AXCM01003043 AXCM01002363 KI423054 KI423750 -KI424421 $
AXCM01002370 AXCM01011918 $
AXCM01007036 AXCM01002371 -KI423239 AXCM01004626 $
AXCM01010163 KI422744 AXCM01002393 -KI424859 -KI422755 -KI423705 -KI422507 AXCM01008780 $
-KI423249 -AXCM01008530 AXCM01002394 $
-KI422922 KI422626 -AXCM01002439 KI425587 $
AXCM01002463 -AXCM01007470 $
AXCM01002472 -AXCM01011504 -KI423552 $
AXCM01002492 -KI422627 -KI424890 $
AXCM01002538 -KI424693 AXCM01005810 $
KI423841 KI424853 KI423794 KI424371 -KI425127 -AXCM01002551 -KI423099 AXCM01004517 AXCM01005544 $
AXCM01002560 KI423203 AXCM01005801 $
KI424098 KI425353 -KI426654 KI423134 AXCM01002561 $
KI424750 AXCM01002571 KI422591 $
-KI423220 AXCM01002576 $
AXCM01002583 AXCM01012009 $
AXCM01002611 AXCM01009254 AXCM01005075 $
AXCM01008196 AXCM01002637 $
-AXCM01005134 AXCM01002647 KI424244 $
AXCM01002655 -KI424901 AXCM01007202 $
AXCM01002675 KI425365 $
AXCM01007902 AXCM01002699 AXCM01006229 KI424190 -KI422635 $
AXCM01002705 AXCM01007285 $
AXCM01007821 KI424864 AXCM01016435 AXCM01002708 AXCM01009262 $
AXCM01002721 KI422640 -AXCM01003389 $
AXCM01003864 AXCM01005244 KI422900 -AXCM01008932 AXCM01002730 $
AXCM01002737 -KI424966 $
AXCM01007689 KI422689 -AXCM01002738 KI424951 $
KI426738 AXCM01002766 $
AXCM01002772 AXCM01013020 -AXCM01011505 AXCM01009005 KI422930 -KI422821 AXCM01005993 AXCM01006422 $
AXCM01002775 AXCM01002871 $
KI423376 -AXCM01002827 KI424443 $
KI424485 -AXCM01006594 AXCM01002836 $
KI423480 -KI422488 AXCM01002839 $
AXCM01004309 -KI422590 AXCM01002863 KI422655 $
-AXCM01007421 -KI422905 -AXCM01002879 KI424362 $
KI422485 KI422529 AXCM01018478 AXCM01002923 $
AXCM01002945 -AXCM01008451 -KI425675 $
AXCM01002946 -KI425198 $
AXCM01002955 -AXCM01003137 $
AXCM01005426 -AXCM01002979 -AXCM01007666 -KI423372 $
AXCM01005723 AXCM01003008 AXCM01006675 AXCM01006744 $
AXCM01003029 -KI423881 $
KI422813 KI423948 AXCM01003036 $
KI424823 AXCM01003045 KI424079 -KI425866 -AXCM01008112 -KI423362 $
-KI423264 -KI424387 -AXCM01004563 AXCM01003106 $
AXCM01003118 -KI422799 KI424313 $
AXCM01003124 -KI425215 -KI423043 AXCM01013417 KI423357 -KI423105 $
AXCM01003126 AXCM01013556 $
AXCM01003135 -KI422559 $
AXCM01003151 AXCM01012983 $
AXCM01003161 KI423531 AXCM01010111 $
AXCM01003163 -KI424186 $
-AXCM01016725 AXCM01003177 $
AXCM01003183 -AXCM01009408 $
KI422780 AXCM01003209 -AXCM01013791 -AXCM01004633 $
AXCM01008583 -AXCM01003210 -AXCM01021974 $
AXCM01003211 -AXCM01005771 -KI425693 $
-AXCM01010923 AXCM01003233 $
AXCM01016203 -AXCM01003236 KI424262 $
-AXCM01004322 AXCM01003253 $
AXCM01003267 -KI423631 -KI426283 $
AXCM01003268 -KI423412 $
-AXCM01004682 AXCM01003324 $
AXCM01003325 -KI422987 $
-KI426022 AXCM01003331 $
AXCM01003334 KI423400 $
-AXCM01008610 -AXCM01013929 -KI422795 AXCM01004289 -AXCM01003376 AXCM01006181 $
AXCM01015055 AXCM01003398 $
-KI422904 AXCM01003486 $
-AXCM01014605 AXCM01003502 AXCM01014339 $
AXCM01014105 AXCM01003506 KI423597 -KI422839 -AXCM01019784 $
-AXCM01009108 -KI424944 -AXCM01003507 AXCM01011119 $
AXCM01003519 AXCM01011510 $
AXCM01005231 -AXCM01003572 KI424933 -AXCM01004028 $
KI424725 AXCM01003593 KI425424 KI423699 AXCM01011044 -KI424374 $
AXCM01003602 -KI424519 $
AXCM01003607 KI424012 $
-AXCM01005849 AXCM01007254 -KI423010 AXCM01003608 $
-KI423028 AXCM01003618 $
AXCM01005888 -AXCM01003685 KI423800 KI422659 $
AXCM01009161 -AXCM01016154 AXCM01003724 $
KI426515 AXCM01003808 AXCM01008671 $
-KI423307 -KI424326 AXCM01019244 AXCM01003817 $
AXCM01003841 -AXCM01003902 $
AXCM01003849 -AXCM01014113 -AXCM01016885 $
KI425511 -AXCM01003855 -KI425435 AXCM01006045 $
-KI425992 AXCM01003863 $
AXCM01011140 AXCM01003872 $
AXCM01003888 -KI425417 $
AXCM01010228 AXCM01003900 $
AXCM01004706 AXCM01003901 $
AXCM01003923 AXCM01014398 $
KI426266 AXCM01003932 $
AXCM01003940 KI423995 $
-AXCM01006905 -AXCM01005795 AXCM01007826 AXCM01007054 -AXCM01003942 AXCM01004569 $
AXCM01003946 KI422768 $
AXCM01021218 AXCM01011818 -KI422899 -AXCM01003955 KI423867 AXCM01014413 $
-KI422849 AXCM01003977 $
KI423946 AXCM01003980 $
AXCM01004029 AXCM01012688 $
KI423805 KI424889 -KI423353 AXCM01004049 $
AXCM01004053 AXCM01011640 KI424623 $
AXCM01004068 KI426929 KI425169 $
AXCM01004072 KI425518 $
KI424037 AXCM01004073 AXCM01005045 -AXCM01006449 $
-KI422919 AXCM01004114 $
AXCM01004154 AXCM01005802 KI422515 $
-KI424865 -KI426504 -KI424401 KI422583 -KI423273 AXCM01005991 -AXCM01009604 AXCM01004167 $
-KI423980 -KI426861 AXCM01004170 $
-AXCM01004968 -AXCM01008595 -AXCM01004178 KI422609 $
KI425901 AXCM01004184 $
AXCM01004215 -AXCM01014272 $
AXCM01021495 AXCM01004220 $
-KI423123 AXCM01010838 -AXCM01004643 AXCM01004246 $
AXCM01004294 AXCM01008986 $
-AXCM01007623 AXCM01004313 KI422921 $
AXCM01004403 -AXCM01008871 $
AXCM01016189 -AXCM01004441 AXCM01008447 $
-KI422466 AXCM01004445 $
AXCM01004465 AXCM01016362 -AXCM01010658 -KI423508 $
AXCM01004466 KI423168 $
AXCM01004478 -AXCM01004879 KI423077 $
AXCM01004480 -KI422688 -KI423063 KI422542 $
KI426485 AXCM01004494 $
AXCM01004511 KI422794 $
-KI425402 AXCM01004513 $
AXCM01004545 AXCM01005500 -KI425004 -AXCM01009471 $
-KI426720 KI423191 -KI423643 AXCM01004558 $
KI425114 KI422997 -KI422850 -AXCM01006814 -AXCM01004601 KI425966 -KI423840 $
AXCM01004617 -KI423700 $
KI424518 AXCM01004658 -KI422860 AXCM01012686 $
KI423941 -AXCM01004675 -KI426249 $
KI423015 -KI422536 AXCM01004676 $
AXCM01004683 KI424161 $
KI423170 AXCM01016677 -AXCM01005611 -AXCM01004697 KI424184 $
AXCM01004735 AXCM01019135 $
-KI423301 -KI423777 -KI425357 KI424993 AXCM01004765 $
AXCM01014856 AXCM01004803 $
AXCM01004863 -KI422606 AXCM01014853 $
AXCM01004865 KI423746 $
AXCM01004871 -AXCM01008646 KI424710 $
-KI425679 AXCM01004884 $
AXCM01009741 AXCM01004892 $
-AXCM01018561 -AXCM01011571 -KI423265 AXCM01004921 $
KI424243 KI424202 AXCM01004923 KI423032 $
AXCM01004929 -KI422989 -AXCM01010216 -AXCM01022483 $
AXCM01007456 AXCM01004948 $
AXCM01004955 KI422792 -KI424020 $
-KI423029 AXCM01004973 KI423834 $
AXCM01006126 AXCM01004981 KI422855 $
-AXCM01009812 AXCM01004998 $
-KI426870 KI423037 AXCM01005015 $
AXCM01011251 KI423004 AXCM01005027 KI423573 -KI422524 -KI422995 $
KI423992 AXCM01005037 AXCM01012174 KI424972 -AXCM01021006 $
KI423718 AXCM01007869 -KI425823 AXCM01006919 AXCM01005046 $
-AXCM01018179 AXCM01005049 $
KI423835 AXCM01005705 KI423222 AXCM01005054 $
AXCM01005074 KI425743 $
AXCM01009849 AXCM01005082 $
-KI422491 AXCM01012687 AXCM01005096 -KI422691 AXCM01009182 $
-KI424691 KI423551 AXCM01005108 KI424035 $
AXCM01005146 AXCM01015380 $
-AXCM01010622 AXCM01006140 AXCM01005149 KI424086 $
AXCM01005154 -KI423076 KI422846 KI423641 -KI422574 KI423062 $
-KI425382 AXCM01005186 $
AXCM01005211 -KI422881 -AXCM01009856 $
-AXCM01019894 AXCM01005219 $
KI423201 AXCM01005232 $
AXCM01005272 -KI423487 $
-KI422975 AXCM01005289 $
KI423420 -AXCM01007269 -AXCM01005299 KI423722 AXCM01016497 $
-KI424328 AXCM01005301 $
AXCM01005382 -AXCM01007634 $
AXCM01005393 -KI425210 $
AXCM01005699 -AXCM01005417 -KI422911 $
-KI424275 AXCM01005439 $
AXCM01005448 KI423899 $
AXCM01006991 -AXCM01005449 AXCM01006146 $
AXCM01005461 AXCM01014079 AXCM01007656 $
KI424437 AXCM01005468 $
KI422650 AXCM01005507 $
AXCM01005521 AXCM01009156 $
AXCM01018092 AXCM01005571 $
-AXCM01012536 AXCM01005572 $
AXCM01005597 -KI423013 -KI423866 $
AXCM01005649 KI423962 $
AXCM01005655 -KI423943 $
KI424844 -AXCM01005702 -KI422556 $
AXCM01005722 -AXCM01006685 $
AXCM01005783 -AXCM01006721 KI423895 KI426059 -KI423404 $
AXCM01005881 -KI425454 $
KI423981 AXCM01005921 $
AXCM01007259 -KI424838 AXCM01016513 -AXCM01005934 -AXCM01013973 -KI425817 $
KI422677 KI424210 AXCM01005966 $
AXCM01005979 KI424650 -AXCM01007919 $
AXCM01006296 AXCM01005990 $
AXCM01006013 KI425033 AXCM01016557 -KI422540 -KI424028 $
-KI422657 AXCM01006017 $
KI422523 AXCM01006030 $
KI424164 -AXCM01006055 KI422600 -KI423060 KI422926 $
AXCM01006086 -KI424120 -AXCM01008378 $
AXCM01006093 AXCM01006208 $
KI422830 AXCM01006127 KI423025 KI424053 $
AXCM01006131 KI423549 $
-AXCM01008381 AXCM01006174 KI424480 $
KI423226 AXCM01006194 $
AXCM01006202 AXCM01008800 $
-KI423406 -AXCM01006279 AXCM01006205 $
AXCM01006213 -KI425814 $
-AXCM01010348 AXCM01008243 KI422646 AXCM01006241 AXCM01007417 AXCM01008894 $
-KI422597 AXCM01006261 $
KI425134 AXCM01006278 $
-KI423150 AXCM01006311 $
AXCM01006317 -AXCM01010835 AXCM01018954 KI427316 KI425767 -AXCM01013715 -AXCM01008687 $
AXCM01006385 KI423769 -AXCM01006472 -AXCM01008203 $
AXCM01006443 KI423466 -KI423093 $
KI423657 AXCM01006485 KI423165 $
-AXCM01014939 AXCM01006504 $
-AXCM01006747 KI425972 -AXCM01009828 AXCM01006542 $
-AXCM01008396 AXCM01006588 AXCM01019049 $
KI425125 -AXCM01015018 -AXCM01013897 AXCM01006589 AXCM01018056 $
-KI423626 AXCM01006612 AXCM01010206 $
-KI423628 AXCM01006622 $
AXCM01006637 -KI422862 $
-KI423569 AXCM01006653 $
KI426765 KI424986 -AXCM01006654 KI424505 $
AXCM01006657 AXCM01012394 KI426267 $
KI425918 -AXCM01006669 -KI423240 $
AXCM01006745 -AXCM01015970 -AXCM01010118 -KI423306 -AXCM01014165 KI424646 AXCM01007484 -KI423570 -AXCM01016600 KI426659 -AXCM01008616 $
AXCM01006746 -AXCM01011343 KI426324 $
AXCM01006758 -KI424246 $
AXCM01009281 -AXCM01006824 -KI423291 KI425117 $
AXCM01006844 AXCM01018236 $
AXCM01020353 -AXCM01021915 AXCM01006929 $
-AXCM01009651 KI423113 AXCM01016960 AXCM01006932 $
KI424782 AXCM01006945 $
KI422973 AXCM01006948 $
AXCM01007909 KI423819 -AXCM01006954 -KI423462 -KI426122 $
-AXCM01007708 AXCM01007023 AXCM01011087 $
AXCM01007059 AXCM01011333 $
KI423550 AXCM01007069 $
AXCM01007073 KI423460 -KI426424 $
-KI424430 KI423974 AXCM01010940 -AXCM01007101 KI423689 AXCM01011629 $
AXCM01007128 -KI424160 -KI423395 AXCM01010509 KI422854 $
KI423799 AXCM01007136 $
AXCM01007145 -AXCM01016421 -AXCM01010502 $
AXCM01007166 AXCM01007887 $
AXCM01007170 AXCM01007627 $
KI423945 AXCM01007190 $
AXCM01013210 AXCM01007239 $
-KI426833 KI423144 -KI423269 -KI423096 -KI422951 -KI423003 AXCM01007240 AXCM01014996 $
-AXCM01007784 AXCM01007249 $
-KI425792 AXCM01007283 KI423652 $
AXCM01007284 AXCM01012857 $
AXCM01007303 KI423935 $
AXCM01007367 -KI423375 $
-AXCM01018096 KI423545 AXCM01007399 $
KI422727 AXCM01007400 $
AXCM01011152 AXCM01007405 -AXCM01018743 KI426071 KI425189 $
KI423796 -AXCM01007430 -KI424702 -KI424070 $
-AXCM01009481 AXCM01007431 $
AXCM01007452 -AXCM01016394 -AXCM01015161 $
KI423266 AXCM01007497 $
KI422756 -KI422798 AXCM01007505 $
AXCM01007516 AXCM01018401 KI426376 $
-KI423811 AXCM01007540 $
-AXCM01011423 AXCM01007581 AXCM01010525 $
AXCM01007613 -KI424349 $
KI424298 AXCM01008187 AXCM01007649 AXCM01010706 $
-KI422512 -AXCM01019397 AXCM01016262 AXCM01007660 $
AXCM01007690 AXCM01008161 -KI423752 -KI424204 $
AXCM01007721 KI422824 $
AXCM01007743 -KI423270 $
-KI425052 AXCM01007785 $
AXCM01007790 -KI424136 KI425635 $
-KI423845 AXCM01007808 $
KI425342 -AXCM01007830 AXCM01010389 $
KI424564 KI423065 AXCM01009124 AXCM01009581 AXCM01007837 $
AXCM01007857 -AXCM01017129 -AXCM01014222 $
AXCM01007884 AXCM01013758 $
-KI424576 AXCM01007896 $
-KI426580 -KI424279 -AXCM01007959 AXCM01015033 $
AXCM01008009 KI425692 $
AXCM01008013 KI423540 $
-AXCM01014781 AXCM01008031 $
KI423272 AXCM01008074 AXCM01020224 KI423333 $
KI424831 -AXCM01012452 KI423448 KI425683 AXCM01008080 $
-KI423439 -KI422604 KI423325 -KI423109 KI425190 AXCM01008081 $
-AXCM01010195 AXCM01008095 $
AXCM01008159 -KI425451 $
KI423237 AXCM01008212 $
KI423021 AXCM01008234 KI426190 $
AXCM01015955 -AXCM01008284 -KI422831 $
-AXCM01014507 KI425409 -KI424910 -AXCM01008323 KI423998 $
AXCM01017087 -KI423401 AXCM01008432 $
KI422737 AXCM01008446 $
AXCM01008448 -AXCM01014138 $
KI423596 AXCM01008494 $
AXCM01008551 KI426205 $
AXCM01008617 -KI423879 -KI426850 $
KI426694 AXCM01008665 $
KI424567 -KI423625 AXCM01008699 AXCM01010238 AXCM01009418 AXCM01020468 $
KI425204 AXCM01008769 $
AXCM01008814 -KI423688 KI423298 $
-AXCM01009342 AXCM01008879 $
-AXCM01013688 AXCM01008933 $
KI424583 -AXCM01008966 KI425707 $
-KI422804 KI422828 -KI423064 AXCM01008991 $
KI423691 -AXCM01009011 AXCM01011877 $
-KI425624 -KI425240 AXCM01009046 KI422917 $
KI423155 AXCM01009055 KI424400 -KI424221 $
KI426600 -KI423367 AXCM01009087 $
KI425011 AXCM01009099 KI422944 $
AXCM01012226 AXCM01009120 $
AXCM01009133 -KI422690 $
AXCM01017577 -AXCM01009151 -KI422876 $
AXCM01009194 KI423783 -AXCM01011925 $
AXCM01009210 KI425062 $
AXCM01019156 AXCM01009230 $
-AXCM01014363 AXCM01009586 AXCM01009286 $
-KI426224 AXCM01009296 $
AXCM01009298 -KI423019 $
AXCM01010402 KI425852 -AXCM01009299 -KI423915 AXCM01014142 KI423913 -KI425633 $
AXCM01019001 -AXCM01009311 KI422539 -KI423492 $
AXCM01009322 -AXCM01012455 $
KI422628 AXCM01009331 $
AXCM01009352 -AXCM01014701 $
AXCM01009363 AXCM01016945 $
AXCM01016969 AXCM01009415 $
AXCM01009416 -KI424446 $
AXCM01009422 -KI423219 $
AXCM01009431 KI425626 $
KI423914 -AXCM01009432 KI424151 AXCM01015445 $
KI424434 AXCM01009467 $
KI423005 -AXCM01009489 KI424166 $
AXCM01009506 AXCM01015394 $
KI423338 -AXCM01009624 -KI423698 $
AXCM01009678 -KI424697 $
AXCM01009692 -KI425261 $
AXCM01009713 -KI423537 $
KI422579 -KI422476 AXCM01009813 $
AXCM01009820 -AXCM01020295 $
-AXCM01009960 AXCM01009825 $
AXCM01009881 AXCM01017028 $
AXCM01009914 KI423993 AXCM01014823 $
AXCM01010051 KI424431 KI426243 $
AXCM01010076 -KI422910 $
AXCM01010089 -KI423477 $
KI422588 AXCM01010104 $
-KI422696 AXCM01010108 $
AXCM01010152 AXCM01016977 $
-KI423117 AXCM01010218 $
-AXCM01019312 AXCM01010257 $
AXCM01010266 -AXCM01019387 $
AXCM01010319 -AXCM01018020 $
-KI423208 AXCM01010323 KI424819 $
KI425542 -AXCM01011186 AXCM01010330 $
KI424213 -KI422644 AXCM01010392 KI424303 $
AXCM01010404 -KI423012 $
KI423314 -KI425010 AXCM01010429 $
-KI423578 AXCM01010464 $
-KI422538 AXCM01010466 $
KI425239 AXCM01010536 $
AXCM01010567 -AXCM01018220 $
-KI423002 AXCM01010654 AXCM01022431 $
AXCM01011944 AXCM01010687 $
KI422746 AXCM01010786 $
AXCM01010803 KI422937 $
AXCM01013990 KI423767 AXCM01010852 $
AXCM01010871 -KI423511 $
-KI422835 AXCM01010884 $
AXCM01010910 -KI422734 $
AXCM01010958 AXCM01011095 $
AXCM01011059 -KI423580 $
-KI424871 AXCM01011154 $
KI423009 -AXCM01011164 -KI423883 $
KI423355 AXCM01011229 $
AXCM01011277 -KI425157 $
AXCM01011319 -KI423348 $
AXCM01011344 -KI425226 $
-KI423245 -KI425803 -AXCM01011428 KI422625 $
-KI425764 AXCM01014234 AXCM01011449 $
AXCM01011455 -AXCM01012182 $
KI425811 KI424146 AXCM01011461 $
AXCM01011488 KI424604 $
AXCM01011551 KI424324 AXCM01018087 -KI423675 $
AXCM01011557 KI424081 $
AXCM01011617 -AXCM01012024 $
AXCM01011666 KI423761 $
AXCM01011670 KI424542 $
KI422489 -KI422484 KI425251 AXCM01011722 $
AXCM01011729 -KI423073 $
AXCM01011779 -KI423843 $
AXCM01011788 KI423040 $
-KI423986 AXCM01011840 $
AXCM01011849 -AXCM01019063 $
KI426769 AXCM01011883 AXCM01013456 $
-KI425533 -AXCM01013922 AXCM01011912 $
AXCM01011913 -KI424257 -KI422730 $
AXCM01011956 -KI423049 $
-KI423130 -KI425359 KI423071 AXCM01011965 $
KI423557 AXCM01011969 $
KI426199 AXCM01012047 $
KI423217 -AXCM01014736 -KI425456 KI425594 AXCM01012170 $
AXCM01015444 AXCM01012207 $
AXCM01012210 -KI422864 $
KI424041 AXCM01012296 $
AXCM01012356 -KI424109 $
AXCM01016612 AXCM01012426 $
AXCM01012446 KI422575 -KI424330 $
AXCM01012480 KI425084 $
-KI425837 KI425804 KI425566 -KI423747 AXCM01012524 -KI422745 KI424258 $
KI425344 -AXCM01012559 -KI423153 $
AXCM01012564 -AXCM01013379 $
-KI423253 AXCM01012634 $
AXCM01012693 -KI423424 $
KI422504 AXCM01012697 $
-KI423517 AXCM01012721 $
AXCM01012875 -KI427153 $
AXCM01012933 -KI424341 -KI424872 $
AXCM01018653 AXCM01013002 KI424907 -KI424418 -KI425069 $
AXCM01013048 AXCM01017207 $
AXCM01013100 -KI422949 -KI422879 $
AXCM01013109 -KI426748 $
KI422805 -AXCM01013129 -KI422522 KI422998 $
KI422784 -AXCM01013130 KI422739 -KI424252 $
AXCM01013183 -KI423745 -KI422859 -KI424295 $
KI423581 AXCM01013209 -KI423228 -KI424433 KI422602 $
AXCM01013214 -KI422711 -KI424113 $
AXCM01013253 -KI423760 $
KI423195 KI423124 AXCM01013257 KI423437 -KI423766 $
AXCM01013263 -KI424062 $
AXCM01013319 KI424091 $
AXCM01013429 KI423136 -KI425505 KI423871 $
-KI425347 AXCM01013521 $
AXCM01019126 AXCM01013575 KI423472 $
AXCM01013576 -KI424074 AXCM01016009 $
AXCM01013640 -KI422643 $
AXCM01013697 AXCM01015011 $
KI422726 AXCM01013743 $
AXCM01013756 KI425470 $
KI423368 KI423430 AXCM01013811 $
AXCM01013886 -AXCM01014862 $
AXCM01016647 -AXCM01013919 -KI425506 -KI422601 $
AXCM01013928 KI423963 KI424412 $
-KI424436 AXCM01014126 AXCM01020782 $
AXCM01014834 AXCM01014160 $
-AXCM01016724 -KI422848 -AXCM01021854 -KI422680 KI426716 AXCM01014258 $
-KI422776 -KI423369 KI424753 AXCM01014506 KI426178 $
KI425607 AXCM01014699 $
AXCM01014760 KI423425 $
KI425581 -AXCM01014839 KI423646 $
-KI423324 AXCM01014945 $
AXCM01014984 -AXCM01017771 $
AXCM01015039 KI423678 $
AXCM01015045 -KI426382 $
AXCM01015066 -KI424274 $
AXCM01015069 -KI423662 $
AXCM01015084 -KI423634 -KI423751 $
AXCM01015236 -KI423666 -KI424720 $
AXCM01015334 -KI423908 $
AXCM01015397 KI425877 KI423277 $
KI423174 AXCM01015495 $
AXCM01015497 AXCM01017027 $
AXCM01015719 KI422909 $
AXCM01015727 KI423331 $
AXCM01015728 -KI427529 $
AXCM01015743 -KI423653 KI423713 $
AXCM01015775 KI423896 $
AXCM01015840 KI425660 $
AXCM01015875 KI424617 -KI426542 $
-KI423417 AXCM01015914 $
AXCM01015919 KI422837 AXCM01018855 KI422915 KI425969 $
KI422786 AXCM01016086 $
AXCM01016095 -KI426072 $
KI422966 KI425091 AXCM01016139 $
AXCM01016229 KI423140 $
KI424839 AXCM01016328 -KI423322 -AXCM01018294 $
AXCM01016349 -KI425329 $
KI422699 AXCM01016355 $
KI422594 AXCM01016377 $
-KI425833 AXCM01016469 $
-KI423244 AXCM01016510 $
KI424373 -KI425012 AXCM01016594 $
KI425058 AXCM01016619 $
KI423687 AXCM01016818 $
KI424875 AXCM01016910 $
KI426481 AXCM01017030 KI425422 $
AXCM01017460 KI426954 $
KI423579 AXCM01017502 $
AXCM01017730 -KI424816 $
KI422700 AXCM01018008 $
AXCM01018036 KI424911 $
AXCM01018057 KI424212 $
AXCM01018426 KI425576 $
KI424684 AXCM01018583 $
AXCM01018800 KI424348 $
AXCM01018976 KI424107 $
KI423422 AXCM01018988 KI422496 $
KI422908 AXCM01019011 $
KI423715 AXCM01019105 KI424939 $
AXCM01019908 -KI426231 -KI425580 $
AXCM01020092 KI425118 $
AXCM01020218 KI425856 $
AXCM01020431 -KI425349 $
AXCM01022256 -KI423900 $
KI423030 AXCM01022564 -KI424721 KI422962 KI423147 $
-KI422533 KI422820 AXCM01022702 $
-KI422547 KI423341 KI422467 $
KI422553 KI422495 $
KI422500 -KI422560 $
KI422505 KI422723 $
KI422525 KI422968 $
KI422526 KI422654 -KI422841 $
KI422634 KI422551 $
KI422552 -KI422980 $
KI423624 -KI424439 KI422554 $
KI422555 -KI423499 $
KI423431 KI422563 $
-KI422883 KI422613 $
KI422615 -KI422637 $
-KI424842 KI422618 $
KI422623 KI422670 $
KI422632 -KI423292 $
KI422636 KI422920 $
-KI423373 KI422638 $
KI426104 KI422651 $
KI422666 KI423954 $
-KI425555 KI422693 $
KI422702 KI422943 $
KI424172 KI422706 $
-KI422969 KI422707 $
KI422708 -KI422806 -KI422791 $
KI425230 -KI422712 KI423364 $
-KI422889 KI422714 $
KI423453 KI422735 $
KI422766 -KI423605 $
KI422800 KI424299 -KI424144 $
KI422852 KI422808 $
KI422822 -KI424048 $
KI425290 KI422842 $
KI423092 KI422853 $
-KI423716 KI422866 KI425688 $
KI425644 KI422872 $
KI422885 -KI424575 $
KI422892 -KI424235 KI422977 $
KI424577 KI422897 $
KI424307 -KI424398 KI422903 $
KI422907 -KI426810 $
KI424728 KI422932 $
-KI424319 KI422939 $
-KI423505 KI422947 $
KI422948 KI425340 $
KI426475 KI424280 KI422955 $
KI422960 KI424722 $
KI425053 KI422963 $
-KI424675 KI422971 $
KI422978 -KI424092 $
-KI423960 KI422981 $
-KI423615 KI422986 KI423169 $
KI423001 -KI423622 $
KI423016 KI423514 $
KI423377 KI423017 $
KI423022 KI423227 KI423120 $
KI423567 KI423042 $
KI423952 KI423055 $
-KI423635 KI423057 $
KI423059 KI424482 $
KI423389 -KI424178 -KI425023 KI423082 KI426443 $
KI423083 -KI423335 $
KI423094 KI425074 $
-KI427378 KI425756 KI423119 $
KI423129 -KI424774 $
KI423912 KI425426 KI423151 KI423206 KI425670 $
-KI425559 KI423179 $
KI423187 KI426638 $
KI423200 KI423194 $
KI423198 -KI423547 -KI423594 -KI424927 $
-KI423889 KI423211 KI423890 $
-KI426276 KI423214 $
KI423218 -KI423536 $
KI425639 KI423223 $
KI423243 KI423918 $
KI425410 -KI425082 KI423250 $
KI423285 KI425081 $
KI423294 -KI426032 $
-KI424471 KI423302 $
KI423315 -KI423410 $
-KI423520 KI423363 $
KI423397 KI425233 $
KI423416 KI426148 $
KI423433 -KI424526 $
KI423465 KI424078 $
KI423532 KI423483 KI424612 $
KI423495 KI424283 KI426288 $
KI423503 -KI423572 $
-KI426067 KI423516 $
KI423522 KI425272 -KI424390 $
KI423528 KI425497 $
-KI426208 KI423533 $
KI423554 KI425815 $
KI423560 -KI423726 $
-KI425689 KI423571 $
KI425323 -KI423587 -KI424206 $
-KI424496 KI423590 $
-KI424032 KI423595 $
KI423611 KI424777 $
KI423670 KI423660 $
-KI423733 KI423676 $
-KI425066 KI423692 $
KI423712 -KI426038 $
KI423714 KI423930 $
KI423753 -KI423842 $
KI423759 -KI425796 KI426426 $
KI423808 KI426418 KI423880 -KI424055 $
KI423849 KI425780 $
-KI424850 KI423868 $
-KI424340 KI424034 KI423886 $
KI425312 KI423922 $
-KI424061 KI423972 $
-KI425521 KI423985 KI424130 $
KI423989 -KI424876 $
KI424026 -KI425739 $
KI424044 -KI424651 $
KI424076 KI424500 $
KI424082 KI424150 $
KI425163 KI424123 $
KI424821 KI424129 $
-KI424726 KI424133 $
KI424155 -KI424368 $
-KI424467 KI424167 $
KI424208 -KI424964 $
-KI426705 KI424211 $
KI424218 KI424611 $
KI424659 KI424263 $
KI424277 -KI425356 $
KI424291 KI425148 $
KI424381 -KI425930 $
KI424423 KI426525 $
-KI424560 KI424444 KI425267 $
KI424458 -KI425249 $
KI424566 KI425841 $
KI424602 KI425259 $
KI425108 KI424655 $
-KI425309 KI424676 $
KI425278 KI424743 $
KI424764 KI425264 $
KI424801 -KI425623 $
KI424923 -KI425090 $
KI424992 KI425731 $
KI425015 -KI425107 $
-KI425665 KI425106 KI426056 $
KI425238 -KI425331 -KI425868 -KI425514 $
-KI426333 KI425255 $
KI425263 KI426308 $
-KI425850 KI425370 $
KI425552 KI425400 $
KI425768 -KI426470 $
KI426138 KI426326 $
KI426157 -KI426623 $
-KI426620 KI426483 $
