# Supplementary material for: Evolutionary superscaffolding and chromosome anchoring to improve Anopheles genome assemblies
Source: BMC Biol. 2020 Jan 2;18:1. doi: 10.1186/s12915-019-0728-3 (PMC6939337; doi:10.1186/s12915-019-0728-3)
Supplement: Supplementary file 6 — Additional file 6. Adjacency and superscaffold data. Reconciled sets of scaffold adjacencies and corresponding superscaffolds. [file 12915_2019_728_MOESM6_ESM.zip › ACULI.reconciled.adjacencies.txt]

ACULI	AXCM01000068	+	KI422537	-	CedMaxRob
ACULI	AXCM01000082	+	AXCM01003054	-	CedMaxRob
ACULI	AXCM01000082	-	KI422470	-	CedRob
ACULI	AXCM01000110	+	KI422546	-	CedMaxRob
ACULI	AXCM01000127	-	KI422530	+	CedMaxRob
ACULI	AXCM01000140	+	AXCM01014476	-	CedMaxRob
ACULI	AXCM01000140	-	AXCM01001945	+	RobMax
ACULI	AXCM01000141	+	KI423142	-	CedMax
ACULI	AXCM01000161	+	AXCM01002460	+	CedMaxRob
ACULI	AXCM01000161	-	AXCM01018665	+	CedMax
ACULI	AXCM01000162	+	KI422473	-	CedRob
ACULI	AXCM01000163	-	AXCM01015766	-	CedMax
ACULI	AXCM01000199	+	AXCM01004224	-	CedMax
ACULI	AXCM01000199	-	AXCM01002864	-	RobMax
ACULI	AXCM01000212	+	KI422502	-	CedMaxRob
ACULI	AXCM01000215	+	AXCM01001778	+	CedMaxRob
ACULI	AXCM01000215	-	AXCM01000659	-	CedMaxRob
ACULI	AXCM01000229	-	KI422465	+	CedMaxRob
ACULI	AXCM01000244	+	KI423116	+	CedMaxRob
ACULI	AXCM01000245	+	AXCM01004408	+	CedMax
ACULI	AXCM01000253	-	KI423204	-	CedMaxRob
ACULI	AXCM01000275	+	KI426008	+	CedMax
ACULI	AXCM01000275	-	AXCM01005891	-	CedRob
ACULI	AXCM01000301	+	AXCM01000888	+	CedMaxRob
ACULI	AXCM01000318	-	AXCM01002956	-	CedMaxRob
ACULI	AXCM01000327	-	AXCM01000797	+	CedMaxRob
ACULI	AXCM01000335	+	KI422653	+	CedMaxRob
ACULI	AXCM01000338	-	KI423782	+	CedMaxRob
ACULI	AXCM01000344	-	AXCM01015178	+	CedMaxRob
ACULI	AXCM01000345	+	AXCM01000683	+	CedRob
ACULI	AXCM01000360	+	AXCM01003453	-	CedMaxRob
ACULI	AXCM01000360	-	AXCM01007124	+	CedMaxRob
ACULI	AXCM01000361	+	AXCM01001380	+	CedMaxRob
ACULI	AXCM01000365	-	KI422589	-	CedRob
ACULI	AXCM01000382	-	KI422918	+	CedMax
ACULI	AXCM01000387	+	AXCM01010214	+	CedMaxRob
ACULI	AXCM01000394	+	AXCM01001964	+	CedRob
ACULI	AXCM01000440	-	AXCM01000925	+	CedRob
ACULI	AXCM01000446	+	AXCM01004536	-	CedMaxRob
ACULI	AXCM01000456	+	AXCM01000560	-	CedMax
ACULI	AXCM01000456	-	AXCM01001132	-	CedMax
ACULI	AXCM01000472	+	AXCM01009070	+	CedMaxRob
ACULI	AXCM01000480	+	AXCM01001392	-	CedMaxRob
ACULI	AXCM01000484	+	KI423145	-	CedMaxRob
ACULI	AXCM01000512	+	AXCM01005430	-	CedRob
ACULI	AXCM01000527	+	KI424610	+	CedMaxRob
ACULI	AXCM01000528	+	KI422832	-	CedMaxRob
ACULI	AXCM01000528	-	KI422645	-	CedRob
ACULI	AXCM01000529	+	AXCM01004129	-	CedMax
ACULI	AXCM01000548	+	KI422562	-	CedMaxRob
ACULI	AXCM01000549	-	AXCM01010225	+	CedMaxRob
ACULI	AXCM01000552	+	AXCM01014542	-	CedMaxRob
ACULI	AXCM01000552	-	AXCM01001826	+	CedMax
ACULI	AXCM01000557	+	AXCM01003522	+	CedMaxRob
ACULI	AXCM01000560	-	KI422503	+	CedMaxRob
ACULI	AXCM01000576	+	KI422573	-	CedMaxRob
ACULI	AXCM01000576	-	KI422517	+	CedMax
ACULI	AXCM01000590	-	AXCM01011269	+	CedMax
ACULI	AXCM01000608	+	AXCM01009386	-	CedMaxRob
ACULI	AXCM01000608	-	AXCM01002235	+	CedMaxRob
ACULI	AXCM01000613	-	AXCM01001709	-	CedMax
ACULI	AXCM01000616	+	KI422478	-	CedMax
ACULI	AXCM01000616	-	AXCM01004440	-	CedMax
ACULI	AXCM01000619	+	KI423661	+	CedMax
ACULI	AXCM01000621	-	AXCM01006435	+	CedMax
ACULI	AXCM01000623	+	AXCM01001280	-	CedMax
ACULI	AXCM01000623	-	KI422747	+	CedMaxRob
ACULI	AXCM01000655	-	AXCM01008428	+	CedMaxRob
ACULI	AXCM01000656	+	AXCM01005606	+	CedRob
ACULI	AXCM01000657	+	KI422781	-	CedMaxRob
ACULI	AXCM01000658	+	KI424758	+	CedMaxRob
ACULI	AXCM01000658	-	KI422647	+	CedMaxRob
ACULI	AXCM01000659	-	KI422649	-	CedRob
ACULI	AXCM01000665	-	KI422740	-	CedMaxRob
ACULI	AXCM01000679	+	AXCM01009470	+	CedMax
ACULI	AXCM01000679	-	KI422687	+	CedMaxRob
ACULI	AXCM01000683	+	AXCM01003842	+	CedMax
ACULI	AXCM01000708	+	AXCM01000717	+	CedRob
ACULI	AXCM01000708	-	KI424817	-	CedMaxRob
ACULI	AXCM01000709	+	KI424797	+	CedRob
ACULI	AXCM01000752	-	AXCM01002615	-	CedRob
ACULI	AXCM01000763	-	AXCM01001229	-	CedRob
ACULI	AXCM01000768	+	KI422782	-	CedMax
ACULI	AXCM01000768	-	AXCM01008010	+	CedMax
ACULI	AXCM01000771	+	KI422498	-	CedMaxRob
ACULI	AXCM01000771	-	AXCM01008285	+	CedMaxRob
ACULI	AXCM01000778	-	KI423977	+	CedMaxRob
ACULI	AXCM01000782	-	KI423991	-	CedRob
ACULI	AXCM01000793	+	AXCM01008945	-	CedMax
ACULI	AXCM01000798	-	KI422521	-	CedMaxRob
ACULI	AXCM01000799	-	KI423027	+	CedMaxRob
ACULI	AXCM01000817	-	AXCM01015948	-	CedMaxRob
ACULI	AXCM01000823	-	AXCM01012561	+	CedMax
ACULI	AXCM01000835	+	KI422497	-	CedMaxRob
ACULI	AXCM01000835	-	KI422750	-	CedRob
ACULI	AXCM01000841	+	AXCM01010723	+	CedRob
ACULI	AXCM01000848	+	KI422528	-	CedMaxRob
ACULI	AXCM01000848	-	AXCM01000866	-	CedMax
ACULI	AXCM01000851	+	KI423558	-	CedRob
ACULI	AXCM01000851	-	AXCM01001083	-	CedMaxRob
ACULI	AXCM01000852	+	AXCM01013247	+	CedMax
ACULI	AXCM01000861	+	KI422493	+	CedMax
ACULI	AXCM01000869	+	AXCM01015647	+	CedMax
ACULI	AXCM01000869	-	AXCM01003950	-	RobMax
ACULI	AXCM01000878	+	KI422720	+	CedMax
ACULI	AXCM01000879	+	KI422731	-	CedRob
ACULI	AXCM01000888	+	KI426650	-	CedMax
ACULI	AXCM01000913	-	KI423524	-	CedRob
ACULI	AXCM01000918	+	AXCM01006386	-	CedMaxRob
ACULI	AXCM01000926	+	AXCM01007502	+	CedRob
ACULI	AXCM01000926	-	KI423108	+	CedMaxRob
ACULI	AXCM01000929	+	AXCM01005178	+	CedMax
ACULI	AXCM01000930	+	AXCM01000998	+	CedMaxRob
ACULI	AXCM01000930	-	KI422486	-	CedRob
ACULI	AXCM01000934	+	KI424634	+	CedMax
ACULI	AXCM01000934	-	KI425045	-	CedRob
ACULI	AXCM01000943	+	AXCM01002365	+	CedMax
ACULI	AXCM01000956	-	KI423175	+	CedRob
ACULI	AXCM01000962	+	AXCM01003646	-	CedMaxRob
ACULI	AXCM01000962	-	KI422785	+	CedMax
ACULI	AXCM01000963	+	KI422518	-	RobMax
ACULI	AXCM01000963	-	KI422572	+	CedMaxRob
ACULI	AXCM01000964	+	KI422487	+	CedMaxRob
ACULI	AXCM01000968	+	AXCM01002821	+	CedMax
ACULI	AXCM01000972	-	KI423312	-	CedMax
ACULI	AXCM01000981	+	AXCM01016411	+	CedRob
ACULI	AXCM01000994	+	KI423728	-	CedMax
ACULI	AXCM01000998	+	AXCM01001556	-	CedMax
ACULI	AXCM01001070	-	AXCM01001884	+	CedMaxRob
ACULI	AXCM01001082	+	KI423215	+	CedMaxRob
ACULI	AXCM01001108	+	KI423178	+	CedMaxRob
ACULI	AXCM01001108	-	AXCM01004288	+	CedMaxRob
ACULI	AXCM01001131	-	KI422577	+	CedMaxRob
ACULI	AXCM01001132	-	AXCM01002169	-	CedMaxRob
ACULI	AXCM01001137	+	KI422861	-	CedMaxRob
ACULI	AXCM01001137	-	KI423086	-	CedMaxRob
ACULI	AXCM01001159	+	AXCM01010044	+	CedRob
ACULI	AXCM01001159	-	KI422652	+	CedMax
ACULI	AXCM01001171	+	AXCM01015147	-	CedMaxRob
ACULI	AXCM01001171	-	AXCM01013525	-	CedRob
ACULI	AXCM01001173	+	KI424288	-	CedMaxRob
ACULI	AXCM01001173	-	KI423806	+	CedMaxRob
ACULI	AXCM01001188	+	KI424682	+	CedMaxRob
ACULI	AXCM01001192	+	AXCM01004637	-	CedRob
ACULI	AXCM01001209	+	KI422918	-	CedMaxRob
ACULI	AXCM01001209	-	AXCM01004942	-	CedMaxRob
ACULI	AXCM01001229	-	AXCM01004444	-	CedRob
ACULI	AXCM01001230	+	AXCM01004448	+	RobMax
ACULI	AXCM01001230	-	KI422740	+	CedMaxRob
ACULI	AXCM01001233	+	AXCM01003562	-	CedMax
ACULI	AXCM01001234	-	AXCM01011104	-	RobMax
ACULI	AXCM01001239	+	KI424176	-	CedMaxRob
ACULI	AXCM01001249	-	KI422585	-	CedMaxRob
ACULI	AXCM01001250	+	KI422893	-	CedMax
ACULI	AXCM01001250	-	KI424094	-	CedMaxRob
ACULI	AXCM01001257	+	AXCM01004394	+	CedMax
ACULI	AXCM01001257	-	AXCM01011342	-	CedRob
ACULI	AXCM01001258	+	AXCM01001699	-	CedMaxRob
ACULI	AXCM01001267	+	KI422769	-	CedMax
ACULI	AXCM01001270	+	KI422773	-	CedMax
ACULI	AXCM01001271	+	AXCM01001747	+	CedRob
ACULI	AXCM01001272	-	AXCM01010205	-	CedRob
ACULI	AXCM01001280	-	KI423349	-	CedRob
ACULI	AXCM01001281	-	AXCM01001556	+	CedMaxRob
ACULI	AXCM01001286	-	KI422617	+	CedMaxRob
ACULI	AXCM01001303	-	AXCM01004959	+	CedMaxRob
ACULI	AXCM01001307	+	KI424719	-	CedMaxRob
ACULI	AXCM01001324	+	KI422510	-	CedMaxRob
ACULI	AXCM01001325	+	AXCM01015454	+	CedMaxRob
ACULI	AXCM01001329	+	AXCM01006874	-	CedMax
ACULI	AXCM01001345	+	AXCM01008922	+	CedMax
ACULI	AXCM01001359	-	KI422629	+	CedMax
ACULI	AXCM01001380	+	AXCM01001961	-	CedMaxRob
ACULI	AXCM01001384	-	KI422514	-	CedMaxRob
ACULI	AXCM01001386	+	AXCM01016779	-	CedMaxRob
ACULI	AXCM01001395	-	AXCM01012300	-	CedMaxRob
ACULI	AXCM01001403	+	KI424259	+	CedMax
ACULI	AXCM01001403	-	AXCM01011611	-	CedRob
ACULI	AXCM01001410	+	KI423282	+	CedMax
ACULI	AXCM01001410	-	KI423159	+	CedMaxRob
ACULI	AXCM01001431	+	AXCM01006386	+	CedMax
ACULI	AXCM01001440	+	AXCM01007294	-	CedMax
ACULI	AXCM01001449	+	AXCM01005332	+	CedRob
ACULI	AXCM01001460	+	AXCM01005445	-	CedMaxRob
ACULI	AXCM01001467	+	KI423196	-	CedMaxRob
ACULI	AXCM01001467	-	AXCM01005329	+	CedMax
ACULI	AXCM01001470	+	KI423816	-	CedRob
ACULI	AXCM01001470	-	KI423127	-	CedMax
ACULI	AXCM01001471	+	KI422679	+	CedRob
ACULI	AXCM01001478	+	KI422953	+	CedMax
ACULI	AXCM01001479	+	KI423232	-	CedMax
ACULI	AXCM01001491	+	AXCM01009891	+	CedMaxRob
ACULI	AXCM01001497	+	KI422718	-	CedMaxRob
ACULI	AXCM01001497	-	AXCM01006387	+	CedMaxRob
ACULI	AXCM01001504	+	AXCM01008370	+	CedMaxRob
ACULI	AXCM01001514	+	AXCM01007720	+	CedMaxRob
ACULI	AXCM01001514	-	KI426164	-	CedMax
ACULI	AXCM01001522	+	AXCM01009657	+	CedRob
ACULI	AXCM01001523	+	AXCM01018508	-	CedMax
ACULI	AXCM01001523	-	AXCM01009386	+	CedMax
ACULI	AXCM01001557	-	AXCM01009764	+	CedMaxRob
ACULI	AXCM01001596	+	AXCM01008700	+	CedMaxRob
ACULI	AXCM01001617	-	AXCM01002364	-	CedMaxRob
ACULI	AXCM01001619	+	AXCM01008700	-	CedMaxRob
ACULI	AXCM01001619	-	AXCM01022306	+	CedMax
ACULI	AXCM01001627	-	AXCM01003970	+	CedRob
ACULI	AXCM01001637	+	AXCM01015403	+	CedMax
ACULI	AXCM01001637	-	KI423806	-	CedMaxRob
ACULI	AXCM01001638	+	AXCM01008030	-	CedMaxRob
ACULI	AXCM01001638	-	KI422793	+	CedMaxRob
ACULI	AXCM01001639	-	AXCM01008686	+	CedRob
ACULI	AXCM01001652	-	AXCM01006240	+	CedMaxRob
ACULI	AXCM01001666	+	KI423837	+	CedMax
ACULI	AXCM01001666	-	AXCM01008474	-	RobMax
ACULI	AXCM01001667	+	KI423100	-	CedMaxRob
ACULI	AXCM01001682	-	KI422532	+	CedRob
ACULI	AXCM01001691	+	AXCM01004408	-	CedMaxRob
ACULI	AXCM01001692	-	AXCM01003758	-	CedMaxRob
ACULI	AXCM01001699	-	AXCM01018244	+	CedMaxRob
ACULI	AXCM01001709	-	KI423172	+	CedRob
ACULI	AXCM01001716	-	KI423599	+	CedMaxRob
ACULI	AXCM01001727	-	KI422558	-	CedRob
ACULI	AXCM01001763	-	KI423771	+	CedMax
ACULI	AXCM01001764	+	AXCM01010604	-	CedRob
ACULI	AXCM01001764	-	KI423297	-	CedMaxRob
ACULI	AXCM01001775	+	KI423056	-	CedRob
ACULI	AXCM01001780	+	AXCM01002537	+	CedMaxRob
ACULI	AXCM01001781	+	AXCM01022907	-	CedRob
ACULI	AXCM01001781	-	KI422582	-	CedMaxRob
ACULI	AXCM01001786	+	KI422777	+	CedRob
ACULI	AXCM01001805	+	KI427368	-	CedMax
ACULI	AXCM01001816	+	AXCM01012364	-	CedMax
ACULI	AXCM01001817	+	KI424525	-	CedMax
ACULI	AXCM01001826	+	AXCM01005992	-	CedMaxRob
ACULI	AXCM01001827	+	KI423482	+	CedRob
ACULI	AXCM01001830	-	AXCM01004942	+	CedMaxRob
ACULI	AXCM01001831	+	AXCM01003060	+	CedMaxRob
ACULI	AXCM01001832	-	KI422671	-	CedMax
ACULI	AXCM01001834	+	KI422770	-	CedMaxRob
ACULI	AXCM01001834	-	AXCM01003632	+	CedMaxRob
ACULI	AXCM01001841	+	AXCM01003562	+	CedMaxRob
ACULI	AXCM01001841	-	KI424021	-	CedMaxRob
ACULI	AXCM01001842	+	KI422469	-	CedRob
ACULI	AXCM01001871	-	KI423321	+	CedMaxRob
ACULI	AXCM01001883	+	KI422549	+	CedMax
ACULI	AXCM01001909	-	KI424288	+	CedMaxRob
ACULI	AXCM01001910	+	KI422941	-	CedMaxRob
ACULI	AXCM01001910	-	KI422503	-	CedMaxRob
ACULI	AXCM01001919	+	AXCM01003354	+	CedMaxRob
ACULI	AXCM01001920	+	KI424520	+	CedMaxRob
ACULI	AXCM01001931	+	KI424451	-	CedMaxRob
ACULI	AXCM01001945	+	KI423078	-	CedMaxRob
ACULI	AXCM01001961	-	KI423525	+	CedMax
ACULI	AXCM01001964	+	AXCM01008656	-	CedMax
ACULI	AXCM01001968	+	AXCM01014086	+	CedMaxRob
ACULI	AXCM01001984	+	AXCM01002238	-	CedRob
ACULI	AXCM01001984	-	AXCM01005915	+	CedMax
ACULI	AXCM01001995	+	AXCM01012215	-	CedMax
ACULI	AXCM01001995	-	KI422869	-	CedMax
ACULI	AXCM01002012	+	KI423553	-	CedMaxRob
ACULI	AXCM01002014	-	KI423916	+	CedRob
ACULI	AXCM01002015	+	KI424382	+	CedMax
ACULI	AXCM01002040	+	KI423296	-	CedMaxRob
ACULI	AXCM01002040	-	AXCM01010419	+	CedMax
ACULI	AXCM01002041	+	AXCM01003969	-	CedMaxRob
ACULI	AXCM01002060	+	KI423382	-	CedMaxRob
ACULI	AXCM01002060	-	AXCM01005357	-	CedMax
ACULI	AXCM01002063	+	KI423873	-	CedMaxRob
ACULI	AXCM01002071	-	AXCM01004345	-	CedRob
ACULI	AXCM01002077	+	AXCM01002914	+	CedMaxRob
ACULI	AXCM01002077	-	AXCM01008792	-	CedMax
ACULI	AXCM01002090	+	AXCM01003811	-	CedMax
ACULI	AXCM01002091	+	KI422916	+	CedMax
ACULI	AXCM01002091	-	KI422974	-	CedMaxRob
ACULI	AXCM01002117	+	AXCM01004268	-	CedRob
ACULI	AXCM01002140	+	AXCM01011089	+	CedMaxRob
ACULI	AXCM01002169	-	KI424347	+	RobMax
ACULI	AXCM01002191	+	AXCM01004416	-	CedRob
ACULI	AXCM01002191	-	AXCM01011637	-	CedMaxRob
ACULI	AXCM01002192	-	AXCM01003741	+	CedMaxRob
ACULI	AXCM01002214	+	AXCM01009717	+	CedMax
ACULI	AXCM01002215	+	KI423621	-	CedMaxRob
ACULI	AXCM01002215	-	KI423455	+	CedMax
ACULI	AXCM01002217	-	KI422847	-	CedRob
ACULI	AXCM01002218	+	KI422874	+	CedRob
ACULI	AXCM01002228	+	KI422783	-	CedMaxRob
ACULI	AXCM01002243	+	AXCM01013157	+	CedRob
ACULI	AXCM01002276	+	KI426514	+	CedRob
ACULI	AXCM01002311	+	KI422801	+	CedMaxRob
ACULI	AXCM01002311	-	KI422648	-	CedMax
ACULI	AXCM01002314	+	KI422934	+	CedMax
ACULI	AXCM01002345	+	AXCM01007085	+	CedMaxRob
ACULI	AXCM01002345	-	KI426865	+	CedMaxRob
ACULI	AXCM01002346	-	KI424895	+	CedMaxRob
ACULI	AXCM01002363	+	KI423054	+	CedRob
ACULI	AXCM01002363	-	AXCM01003043	-	CedRob
ACULI	AXCM01002364	-	KI424976	+	CedMax
ACULI	AXCM01002370	+	AXCM01011918	+	CedMaxRob
ACULI	AXCM01002371	+	KI423239	-	CedMaxRob
ACULI	AXCM01002371	-	AXCM01007036	-	CedRob
ACULI	AXCM01002393	+	KI424859	-	CedMax
ACULI	AXCM01002393	-	KI422744	-	CedMax
ACULI	AXCM01002394	-	AXCM01008530	+	CedMax
ACULI	AXCM01002439	+	KI422626	-	CedRob
ACULI	AXCM01002439	-	KI425587	+	CedRob
ACULI	AXCM01002460	+	KI422834	-	CedMaxRob
ACULI	AXCM01002463	+	AXCM01007470	-	CedMaxRob
ACULI	AXCM01002472	+	AXCM01011504	-	CedMax
ACULI	AXCM01002492	+	KI422627	-	CedMax
ACULI	AXCM01002538	+	KI424693	-	CedRob
ACULI	AXCM01002550	-	KI422570	-	CedMaxRob
ACULI	AXCM01002551	+	KI425127	+	CedMax
ACULI	AXCM01002551	-	KI423099	-	CedMax
ACULI	AXCM01002560	+	KI423203	+	CedMaxRob
ACULI	AXCM01002561	-	KI423134	-	CedMaxRob
ACULI	AXCM01002571	+	KI422591	+	CedRob
ACULI	AXCM01002571	-	KI424750	-	CedMaxRob
ACULI	AXCM01002576	-	KI423220	+	CedMax
ACULI	AXCM01002583	+	AXCM01012009	+	CedMax
ACULI	AXCM01002611	+	AXCM01009254	+	CedMaxRob
ACULI	AXCM01002615	-	AXCM01008467	-	CedRob
ACULI	AXCM01002637	-	AXCM01008196	-	CedMax
ACULI	AXCM01002647	+	KI424244	+	CedMaxRob
ACULI	AXCM01002647	-	AXCM01005134	+	CedMaxRob
ACULI	AXCM01002655	+	KI424901	-	CedMaxRob
ACULI	AXCM01002675	+	KI425365	+	CedMaxRob
ACULI	AXCM01002699	+	AXCM01006229	+	CedMax
ACULI	AXCM01002699	-	AXCM01007902	-	CedMaxRob
ACULI	AXCM01002705	+	AXCM01007285	+	CedMaxRob
ACULI	AXCM01002708	+	AXCM01009262	+	CedRob
ACULI	AXCM01002708	-	AXCM01016435	-	CedMax
ACULI	AXCM01002721	+	KI422640	+	CedMaxRob
ACULI	AXCM01002730	-	AXCM01008932	+	CedMax
ACULI	AXCM01002737	+	KI424966	-	CedRob
ACULI	AXCM01002738	+	KI422689	-	CedRob
ACULI	AXCM01002738	-	KI424951	+	CedMaxRob
ACULI	AXCM01002766	-	KI426738	-	CedRob
ACULI	AXCM01002772	+	AXCM01013020	+	CedMaxRob
ACULI	AXCM01002775	+	AXCM01002871	+	CedRob
ACULI	AXCM01002821	+	KI422754	+	CedRob
ACULI	AXCM01002827	+	KI423376	-	CedMaxRob
ACULI	AXCM01002827	-	KI424443	+	CedMaxRob
ACULI	AXCM01002836	-	AXCM01006594	+	CedMax
ACULI	AXCM01002839	-	KI422488	+	CedRob
ACULI	AXCM01002863	+	KI422655	+	CedMax
ACULI	AXCM01002863	-	KI422590	+	CedMax
ACULI	AXCM01002864	-	KI423342	+	CedMax
ACULI	AXCM01002879	+	KI422905	+	CedMax
ACULI	AXCM01002879	-	KI424362	+	CedMax
ACULI	AXCM01002914	+	AXCM01015766	+	CedMax
ACULI	AXCM01002923	-	AXCM01018478	-	CedMax
ACULI	AXCM01002945	+	AXCM01008451	-	CedMaxRob
ACULI	AXCM01002946	+	KI425198	-	CedRob
ACULI	AXCM01002955	+	AXCM01003137	-	CedRob
ACULI	AXCM01002956	-	KI422593	-	CedMaxRob
ACULI	AXCM01002979	+	AXCM01005426	-	CedRob
ACULI	AXCM01002979	-	AXCM01007666	-	CedMaxRob
ACULI	AXCM01003008	+	AXCM01006675	+	CedMaxRob
ACULI	AXCM01003008	-	AXCM01005723	-	CedMaxRob
ACULI	AXCM01003009	-	KI423782	-	CedMax
ACULI	AXCM01003029	+	KI423881	-	CedMaxRob
ACULI	AXCM01003036	-	KI423948	-	CedMaxRob
ACULI	AXCM01003045	+	KI424079	+	CedMaxRob
ACULI	AXCM01003045	-	KI424823	-	CedMax
ACULI	AXCM01003054	-	KI422720	-	CedMax
ACULI	AXCM01003060	+	AXCM01004966	-	CedRob
ACULI	AXCM01003106	-	AXCM01004563	+	CedMax
ACULI	AXCM01003118	+	KI422799	-	CedMaxRob
ACULI	AXCM01003124	+	KI425215	-	CedMaxRob
ACULI	AXCM01003126	+	AXCM01013556	+	CedMaxRob
ACULI	AXCM01003135	+	KI422559	-	CedRob
ACULI	AXCM01003151	+	AXCM01012983	+	CedRob
ACULI	AXCM01003161	+	KI423531	+	CedMaxRob
ACULI	AXCM01003163	+	KI424186	-	CedRob
ACULI	AXCM01003177	-	AXCM01016725	+	CedMaxRob
ACULI	AXCM01003183	+	AXCM01009408	-	CedMax
ACULI	AXCM01003209	+	AXCM01013791	-	CedMax
ACULI	AXCM01003209	-	KI422780	-	CedMaxRob
ACULI	AXCM01003210	+	AXCM01008583	-	CedMaxRob
ACULI	AXCM01003210	-	AXCM01021974	-	CedRob
ACULI	AXCM01003211	+	AXCM01005771	-	CedMaxRob
ACULI	AXCM01003233	-	AXCM01010923	+	CedMax
ACULI	AXCM01003236	+	AXCM01016203	-	CedRob
ACULI	AXCM01003236	-	KI424262	+	CedMaxRob
ACULI	AXCM01003253	-	AXCM01004322	+	CedMaxRob
ACULI	AXCM01003267	+	KI423631	-	CedRob
ACULI	AXCM01003268	+	KI423412	-	CedRob
ACULI	AXCM01003324	-	AXCM01004682	+	CedRob
ACULI	AXCM01003325	+	KI422987	-	CedMaxRob
ACULI	AXCM01003331	-	KI426022	+	CedMaxRob
ACULI	AXCM01003334	+	KI423400	+	CedMaxRob
ACULI	AXCM01003354	+	KI423916	-	CedMax
ACULI	AXCM01003376	+	AXCM01004289	-	CedRob
ACULI	AXCM01003376	-	AXCM01006181	+	CedRob
ACULI	AXCM01003389	+	KI422640	-	CedMaxRob
ACULI	AXCM01003398	-	AXCM01015055	-	CedMax
ACULI	AXCM01003486	-	KI422904	+	CedMax
ACULI	AXCM01003502	+	AXCM01014339	+	CedMaxRob
ACULI	AXCM01003502	-	AXCM01014605	+	CedMax
ACULI	AXCM01003506	+	KI423597	+	CedMaxRob
ACULI	AXCM01003506	-	AXCM01014105	-	CedMaxRob
ACULI	AXCM01003507	+	KI424944	+	CedRob
ACULI	AXCM01003507	-	AXCM01011119	+	CedRob
ACULI	AXCM01003519	+	AXCM01011510	+	CedMaxRob
ACULI	AXCM01003556	+	KI423011	-	CedMaxRob
ACULI	AXCM01003556	-	AXCM01005520	-	RobMax
ACULI	AXCM01003572	+	AXCM01005231	-	CedMax
ACULI	AXCM01003572	-	KI424933	+	CedMaxRob
ACULI	AXCM01003593	+	KI425424	+	CedMax
ACULI	AXCM01003593	-	KI424725	-	RobMax
ACULI	AXCM01003602	+	KI424519	-	CedRob
ACULI	AXCM01003607	+	KI424012	+	CedRob
ACULI	AXCM01003608	-	KI423010	+	CedRob
ACULI	AXCM01003618	-	KI423028	+	CedMax
ACULI	AXCM01003646	-	AXCM01003770	-	CedMax
ACULI	AXCM01003685	+	AXCM01005888	-	CedMax
ACULI	AXCM01003685	-	KI423800	+	CedMax
ACULI	AXCM01003724	-	AXCM01016154	+	CedMax
ACULI	AXCM01003741	+	KI423053	+	CedMax
ACULI	AXCM01003758	-	KI422566	-	CedMaxRob
ACULI	AXCM01003808	+	AXCM01008671	+	CedMaxRob
ACULI	AXCM01003808	-	KI426515	-	CedMax
ACULI	AXCM01003817	-	AXCM01019244	-	CedMaxRob
ACULI	AXCM01003841	+	AXCM01003902	-	CedRob
ACULI	AXCM01003842	+	AXCM01004440	+	CedMax
ACULI	AXCM01003849	+	AXCM01014113	-	RobMax
ACULI	AXCM01003855	+	KI425511	-	CedMax
ACULI	AXCM01003855	-	KI425435	-	CedMaxRob
ACULI	AXCM01003863	-	KI425992	+	CedMax
ACULI	AXCM01003864	+	AXCM01005244	+	CedRob
ACULI	AXCM01003872	-	AXCM01011140	-	CedMaxRob
ACULI	AXCM01003888	+	KI425417	-	CedMaxRob
ACULI	AXCM01003900	-	AXCM01010228	-	CedRob
ACULI	AXCM01003901	-	AXCM01004706	-	CedRob
ACULI	AXCM01003923	+	AXCM01014398	+	CedMaxRob
ACULI	AXCM01003932	-	KI426266	-	CedMaxRob
ACULI	AXCM01003940	+	KI423995	+	CedMax
ACULI	AXCM01003942	+	AXCM01007054	-	CedMaxRob
ACULI	AXCM01003942	-	AXCM01004569	+	CedMax
ACULI	AXCM01003946	+	KI422768	+	CedRob
ACULI	AXCM01003955	+	KI422899	+	CedRob
ACULI	AXCM01003955	-	KI423867	+	CedMaxRob
ACULI	AXCM01003969	-	KI423604	-	CedMaxRob
ACULI	AXCM01003977	-	KI422849	+	CedMax
ACULI	AXCM01003980	-	KI423946	-	CedMax
ACULI	AXCM01004028	+	KI424933	-	CedRob
ACULI	AXCM01004029	+	AXCM01012688	+	CedRob
ACULI	AXCM01004049	-	KI423353	+	CedMaxRob
ACULI	AXCM01004053	+	AXCM01011640	+	CedMaxRob
ACULI	AXCM01004068	+	KI426929	+	CedMaxRob
ACULI	AXCM01004072	+	KI425518	+	CedMaxRob
ACULI	AXCM01004073	+	AXCM01005045	+	CedRob
ACULI	AXCM01004073	-	KI424037	-	CedMax
ACULI	AXCM01004114	-	KI422919	+	CedRob
ACULI	AXCM01004129	-	KI423221	-	CedMax
ACULI	AXCM01004138	+	KI424976	-	CedMaxRob
ACULI	AXCM01004154	+	AXCM01005802	+	CedMax
ACULI	AXCM01004167	-	AXCM01009604	+	CedMaxRob
ACULI	AXCM01004170	-	KI426861	+	CedMax
ACULI	AXCM01004178	+	AXCM01008595	+	CedMax
ACULI	AXCM01004178	-	KI422609	+	CedMaxRob
ACULI	AXCM01004184	-	KI425901	-	CedMax
ACULI	AXCM01004215	+	AXCM01014272	-	CedMax
ACULI	AXCM01004220	-	AXCM01021495	-	CedRob
ACULI	AXCM01004224	-	KI422936	+	CedMax
ACULI	AXCM01004246	-	AXCM01004643	+	CedMax
ACULI	AXCM01004252	+	AXCM01009470	-	CedMax
ACULI	AXCM01004288	+	KI425561	-	CedRob
ACULI	AXCM01004289	-	KI422795	+	CedRob
ACULI	AXCM01004294	+	AXCM01008986	+	CedMax
ACULI	AXCM01004309	+	KI422590	-	CedMaxRob
ACULI	AXCM01004313	+	KI422921	+	CedRob
ACULI	AXCM01004313	-	AXCM01007623	+	CedMaxRob
ACULI	AXCM01004355	+	KI422869	+	CedMaxRob
ACULI	AXCM01004394	+	KI426711	+	CedMaxRob
ACULI	AXCM01004403	+	AXCM01008871	-	CedMaxRob
ACULI	AXCM01004441	+	AXCM01016189	-	CedRob
ACULI	AXCM01004441	-	AXCM01008447	+	CedMaxRob
ACULI	AXCM01004445	-	KI422466	+	CedMaxRob
ACULI	AXCM01004465	+	AXCM01016362	+	CedMax
ACULI	AXCM01004466	+	KI423168	+	CedMaxRob
ACULI	AXCM01004478	+	AXCM01004879	-	CedMaxRob
ACULI	AXCM01004480	+	KI422688	-	CedRob
ACULI	AXCM01004492	-	KI423142	+	CedMax
ACULI	AXCM01004494	-	KI426485	-	CedRob
ACULI	AXCM01004497	+	KI423650	+	CedMaxRob
ACULI	AXCM01004511	+	KI422794	+	CedMaxRob
ACULI	AXCM01004513	-	KI425402	+	CedRob
ACULI	AXCM01004517	+	AXCM01005544	+	CedRob
ACULI	AXCM01004517	-	KI423099	+	CedMax
ACULI	AXCM01004545	+	AXCM01005500	+	CedMaxRob
ACULI	AXCM01004558	-	KI423643	+	CedMax
ACULI	AXCM01004563	+	KI424387	+	CedMaxRob
ACULI	AXCM01004601	+	AXCM01006814	+	CedMaxRob
ACULI	AXCM01004601	-	KI425966	+	CedMaxRob
ACULI	AXCM01004617	+	KI423700	-	CedRob
ACULI	AXCM01004626	-	KI423239	+	CedMax
ACULI	AXCM01004633	+	AXCM01013791	+	CedMax
ACULI	AXCM01004643	+	AXCM01010838	-	CedMax
ACULI	AXCM01004658	+	KI422860	-	CedMax
ACULI	AXCM01004658	-	KI424518	-	CedMax
ACULI	AXCM01004675	+	KI423941	-	CedMaxRob
ACULI	AXCM01004675	-	KI426249	-	CedMaxRob
ACULI	AXCM01004676	-	KI422536	+	CedRob
ACULI	AXCM01004683	+	KI424161	+	CedMaxRob
ACULI	AXCM01004697	+	AXCM01005611	+	CedMaxRob
ACULI	AXCM01004697	-	KI424184	+	CedMaxRob
ACULI	AXCM01004735	+	AXCM01019135	+	CedMaxRob
ACULI	AXCM01004765	-	KI424993	-	CedRob
ACULI	AXCM01004803	-	AXCM01014856	-	CedMax
ACULI	AXCM01004863	+	KI422606	-	CedMaxRob
ACULI	AXCM01004864	-	KI423455	-	CedMaxRob
ACULI	AXCM01004865	+	KI423746	+	CedMaxRob
ACULI	AXCM01004871	+	AXCM01008646	-	CedMax
ACULI	AXCM01004879	-	KI423077	+	CedMaxRob
ACULI	AXCM01004884	-	KI425679	+	CedRob
ACULI	AXCM01004892	-	AXCM01009741	-	CedMaxRob
ACULI	AXCM01004921	-	KI423265	+	CedMaxRob
ACULI	AXCM01004923	+	KI423032	+	CedMaxRob
ACULI	AXCM01004923	-	KI424202	-	CedMax
ACULI	AXCM01004929	+	KI422989	-	CedMax
ACULI	AXCM01004948	-	AXCM01007456	-	CedMaxRob
ACULI	AXCM01004955	+	KI422792	+	CedMaxRob
ACULI	AXCM01004968	-	AXCM01008595	-	CedMax
ACULI	AXCM01004973	+	KI423834	+	CedMaxRob
ACULI	AXCM01004973	-	KI423029	+	CedMaxRob
ACULI	AXCM01004981	+	KI422855	+	CedMaxRob
ACULI	AXCM01004981	-	AXCM01006126	-	CedMaxRob
ACULI	AXCM01004998	-	AXCM01009812	+	CedMax
ACULI	AXCM01005015	-	KI423037	-	CedMaxRob
ACULI	AXCM01005027	+	KI423573	+	CedMaxRob
ACULI	AXCM01005027	-	KI423004	-	CedMaxRob
ACULI	AXCM01005037	+	AXCM01012174	+	CedMax
ACULI	AXCM01005037	-	KI423992	-	CedRob
ACULI	AXCM01005042	+	AXCM01009994	+	CedMax
ACULI	AXCM01005045	+	AXCM01006449	-	CedRob
ACULI	AXCM01005046	-	AXCM01006919	-	CedMaxRob
ACULI	AXCM01005049	-	AXCM01018179	+	CedMax
ACULI	AXCM01005054	-	KI423222	-	CedRob
ACULI	AXCM01005073	+	KI423178	-	CedMaxRob
ACULI	AXCM01005073	-	KI425818	-	CedMaxRob
ACULI	AXCM01005074	+	KI425743	+	CedRob
ACULI	AXCM01005075	-	AXCM01009254	-	CedRob
ACULI	AXCM01005082	-	AXCM01009849	-	CedMaxRob
ACULI	AXCM01005096	+	KI422691	-	CedMaxRob
ACULI	AXCM01005096	-	AXCM01012687	-	CedMax
ACULI	AXCM01005108	+	KI424035	+	CedMax
ACULI	AXCM01005108	-	KI423551	-	CedMax
ACULI	AXCM01005143	+	KI422964	-	CedMax
ACULI	AXCM01005143	-	KI426164	+	CedMax
ACULI	AXCM01005146	+	AXCM01015380	+	CedRob
ACULI	AXCM01005149	+	KI424086	+	CedMaxRob
ACULI	AXCM01005149	-	AXCM01006140	-	CedMax
ACULI	AXCM01005154	+	KI423076	-	CedRob
ACULI	AXCM01005178	+	AXCM01013404	+	CedMax
ACULI	AXCM01005186	-	KI425382	+	CedMaxRob
ACULI	AXCM01005211	+	KI422881	-	CedMax
ACULI	AXCM01005219	-	AXCM01019894	+	CedRob
ACULI	AXCM01005232	-	KI423201	-	CedMax
ACULI	AXCM01005244	+	KI422900	+	CedMaxRob
ACULI	AXCM01005272	+	KI423487	-	CedMaxRob
ACULI	AXCM01005289	-	KI422975	+	CedRob
ACULI	AXCM01005299	+	AXCM01007269	+	CedMaxRob
ACULI	AXCM01005299	-	KI423722	+	CedMax
ACULI	AXCM01005301	-	KI424328	+	CedMaxRob
ACULI	AXCM01005382	+	AXCM01007634	-	CedRob
ACULI	AXCM01005393	+	KI425210	-	CedRob
ACULI	AXCM01005417	+	AXCM01005699	-	CedRob
ACULI	AXCM01005417	-	KI422911	-	CedMax
ACULI	AXCM01005430	-	AXCM01013605	-	CedRob
ACULI	AXCM01005439	-	KI424275	+	RobMax
ACULI	AXCM01005448	+	KI423899	+	CedMaxRob
ACULI	AXCM01005449	+	AXCM01006991	-	CedMax
ACULI	AXCM01005449	-	AXCM01006146	+	CedMaxRob
ACULI	AXCM01005461	+	AXCM01014079	+	CedMax
ACULI	AXCM01005468	-	KI424437	-	CedMax
ACULI	AXCM01005500	+	KI425004	-	CedMax
ACULI	AXCM01005507	-	KI422650	-	CedRob
ACULI	AXCM01005520	-	AXCM01011269	-	CedMaxRob
ACULI	AXCM01005521	+	AXCM01009156	+	CedRob
ACULI	AXCM01005571	-	AXCM01018092	-	CedMax
ACULI	AXCM01005572	-	AXCM01012536	+	CedRob
ACULI	AXCM01005597	+	KI423013	-	CedMax
ACULI	AXCM01005611	+	AXCM01016677	-	RobMax
ACULI	AXCM01005649	+	KI423962	+	CedRob
ACULI	AXCM01005655	+	KI423943	-	CedMaxRob
ACULI	AXCM01005702	+	KI424844	-	CedMaxRob
ACULI	AXCM01005702	-	KI422556	-	CedMaxRob
ACULI	AXCM01005705	+	KI423222	+	CedRob
ACULI	AXCM01005705	-	KI423835	-	CedMaxRob
ACULI	AXCM01005722	+	AXCM01006685	-	CedMaxRob
ACULI	AXCM01005771	-	KI425693	-	CedMaxRob
ACULI	AXCM01005783	+	AXCM01006721	-	CedMax
ACULI	AXCM01005795	+	AXCM01006905	+	CedMax
ACULI	AXCM01005795	-	AXCM01007826	+	CedMaxRob
ACULI	AXCM01005801	-	KI423203	-	CedRob
ACULI	AXCM01005802	+	KI422515	+	CedMax
ACULI	AXCM01005810	-	KI424693	+	CedRob
ACULI	AXCM01005824	+	AXCM01015647	-	CedRob
ACULI	AXCM01005849	-	AXCM01007254	+	CedMaxRob
ACULI	AXCM01005855	+	AXCM01018495	+	CedMax
ACULI	AXCM01005881	+	KI425454	-	CedRob
ACULI	AXCM01005921	-	KI423981	-	CedRob
ACULI	AXCM01005934	+	AXCM01016513	-	CedMax
ACULI	AXCM01005934	-	AXCM01013973	-	CedMaxRob
ACULI	AXCM01005966	-	KI424210	-	CedMax
ACULI	AXCM01005979	+	KI424650	+	CedMaxRob
ACULI	AXCM01005987	+	KI422629	-	CedRob
ACULI	AXCM01005990	-	AXCM01006296	-	CedMax
ACULI	AXCM01005991	+	AXCM01009604	-	CedMax
ACULI	AXCM01005991	-	KI423273	+	CedMax
ACULI	AXCM01005992	-	AXCM01009347	-	CedRob
ACULI	AXCM01005993	+	AXCM01006422	+	CedRob
ACULI	AXCM01005993	-	KI422821	+	CedMaxRob
ACULI	AXCM01006013	+	KI425033	+	CedMax
ACULI	AXCM01006017	-	KI422657	+	CedRob
ACULI	AXCM01006030	-	KI422523	-	CedRob
ACULI	AXCM01006045	-	KI425435	+	CedMaxRob
ACULI	AXCM01006055	+	KI424164	-	CedMax
ACULI	AXCM01006055	-	KI422600	+	CedMaxRob
ACULI	AXCM01006086	+	KI424120	-	CedMax
ACULI	AXCM01006093	+	AXCM01006208	+	CedMaxRob
ACULI	AXCM01006094	-	AXCM01008945	+	CedMaxRob
ACULI	AXCM01006127	+	KI423025	+	CedRob
ACULI	AXCM01006127	-	KI422830	-	CedMax
ACULI	AXCM01006131	+	KI423549	+	CedMaxRob
ACULI	AXCM01006140	-	AXCM01010622	+	CedMaxRob
ACULI	AXCM01006174	+	KI424480	+	CedMaxRob
ACULI	AXCM01006174	-	AXCM01008381	+	CedMaxRob
ACULI	AXCM01006194	-	KI423226	-	CedMaxRob
ACULI	AXCM01006202	+	AXCM01008800	+	CedMaxRob
ACULI	AXCM01006205	-	AXCM01006279	+	CedRob
ACULI	AXCM01006213	+	KI425814	-	CedMax
ACULI	AXCM01006229	+	KI424190	+	CedMaxRob
ACULI	AXCM01006241	+	AXCM01007417	+	CedRob
ACULI	AXCM01006241	-	KI422646	-	CedMaxRob
ACULI	AXCM01006261	-	KI422597	+	CedMaxRob
ACULI	AXCM01006278	-	KI425134	-	CedRob
ACULI	AXCM01006279	+	KI423406	+	CedMaxRob
ACULI	AXCM01006311	-	KI423150	+	CedMaxRob
ACULI	AXCM01006317	+	AXCM01010835	-	CedMaxRob
ACULI	AXCM01006385	+	KI423769	+	CedRob
ACULI	AXCM01006397	+	KI423175	-	CedMaxRob
ACULI	AXCM01006443	+	KI423466	+	CedMaxRob
ACULI	AXCM01006463	+	KI423977	-	CedMax
ACULI	AXCM01006472	+	KI423769	-	CedMaxRob
ACULI	AXCM01006472	-	AXCM01008203	-	CedRob
ACULI	AXCM01006485	+	KI423165	+	CedMaxRob
ACULI	AXCM01006485	-	KI423657	-	CedMaxRob
ACULI	AXCM01006504	-	AXCM01014939	+	CedMax
ACULI	AXCM01006542	-	AXCM01009828	+	CedMax
ACULI	AXCM01006588	+	AXCM01019049	+	CedRob
ACULI	AXCM01006588	-	AXCM01008396	+	CedRob
ACULI	AXCM01006589	+	AXCM01018056	+	CedRob
ACULI	AXCM01006589	-	AXCM01013897	+	CedMaxRob
ACULI	AXCM01006594	+	KI424485	-	CedMaxRob
ACULI	AXCM01006612	+	AXCM01010206	+	CedMax
ACULI	AXCM01006612	-	KI423626	+	CedMaxRob
ACULI	AXCM01006622	-	KI423628	+	CedMaxRob
ACULI	AXCM01006637	+	KI422862	-	CedRob
ACULI	AXCM01006653	-	KI423569	+	CedMaxRob
ACULI	AXCM01006654	+	KI424986	-	CedMaxRob
ACULI	AXCM01006654	-	KI424505	+	CedMaxRob
ACULI	AXCM01006657	+	AXCM01012394	+	CedRob
ACULI	AXCM01006669	+	KI425918	-	CedRob
ACULI	AXCM01006669	-	KI423240	-	CedRob
ACULI	AXCM01006675	+	AXCM01006744	+	CedMaxRob
ACULI	AXCM01006721	-	KI423895	+	CedRob
ACULI	AXCM01006745	+	AXCM01015970	-	CedMax
ACULI	AXCM01006746	+	AXCM01011343	-	CedRob
ACULI	AXCM01006747	-	KI425972	+	CedMax
ACULI	AXCM01006758	+	KI424246	-	CedRob
ACULI	AXCM01006799	-	KI423145	+	CedMax
ACULI	AXCM01006814	+	KI422850	+	CedMaxRob
ACULI	AXCM01006823	+	KI426650	+	CedRob
ACULI	AXCM01006824	+	AXCM01009281	-	CedMax
ACULI	AXCM01006824	-	KI423291	-	CedRob
ACULI	AXCM01006844	+	AXCM01018236	+	CedRob
ACULI	AXCM01006919	-	KI425823	+	CedMaxRob
ACULI	AXCM01006929	-	AXCM01021915	+	CedMaxRob
ACULI	AXCM01006932	-	AXCM01016960	-	CedMax
ACULI	AXCM01006945	-	KI424782	-	CedMaxRob
ACULI	AXCM01006948	-	KI422973	-	CedMax
ACULI	AXCM01006954	+	KI423819	-	CedMaxRob
ACULI	AXCM01006954	-	KI423462	-	CedMaxRob
ACULI	AXCM01007023	+	AXCM01011087	+	CedRob
ACULI	AXCM01007023	-	AXCM01007708	+	CedRob
ACULI	AXCM01007054	-	AXCM01007826	-	RobMax
ACULI	AXCM01007059	+	AXCM01011333	+	CedMaxRob
ACULI	AXCM01007069	-	KI423550	-	CedMaxRob
ACULI	AXCM01007073	+	KI423460	+	CedMax
ACULI	AXCM01007085	+	AXCM01018495	-	CedMax
ACULI	AXCM01007101	+	AXCM01010940	-	CedMaxRob
ACULI	AXCM01007101	-	KI423689	+	CedMaxRob
ACULI	AXCM01007128	+	KI424160	-	CedMax
ACULI	AXCM01007136	-	KI423799	-	CedRob
ACULI	AXCM01007145	+	AXCM01016421	-	CedMaxRob
ACULI	AXCM01007166	+	AXCM01007887	+	CedRob
ACULI	AXCM01007170	+	AXCM01007627	+	CedMaxRob
ACULI	AXCM01007190	-	KI423945	-	CedRob
ACULI	AXCM01007202	-	KI424901	+	CedMaxRob
ACULI	AXCM01007239	-	AXCM01013210	-	CedMaxRob
ACULI	AXCM01007240	+	AXCM01014996	+	CedMax
ACULI	AXCM01007240	-	KI423003	+	CedMax
ACULI	AXCM01007249	-	AXCM01007784	+	CedRob
ACULI	AXCM01007254	+	KI423010	-	CedMaxRob
ACULI	AXCM01007259	+	KI424838	-	CedMaxRob
ACULI	AXCM01007269	+	KI423420	-	CedMaxRob
ACULI	AXCM01007283	+	KI423652	+	CedMaxRob
ACULI	AXCM01007283	-	KI425792	+	CedMax
ACULI	AXCM01007284	+	AXCM01012857	+	CedRob
ACULI	AXCM01007303	+	KI423935	+	CedMax
ACULI	AXCM01007367	+	KI423375	-	CedMaxRob
ACULI	AXCM01007399	-	KI423545	-	CedMaxRob
ACULI	AXCM01007400	-	KI422727	-	CedMaxRob
ACULI	AXCM01007405	+	AXCM01018743	-	CedMaxRob
ACULI	AXCM01007405	-	AXCM01011152	-	CedRob
ACULI	AXCM01007415	-	KI423027	-	CedMaxRob
ACULI	AXCM01007417	+	AXCM01008894	+	CedMax
ACULI	AXCM01007421	-	KI422905	-	CedMax
ACULI	AXCM01007430	+	KI423796	-	CedMaxRob
ACULI	AXCM01007430	-	KI424702	-	CedMax
ACULI	AXCM01007431	-	AXCM01009481	+	CedRob
ACULI	AXCM01007452	+	AXCM01016394	-	CedMax
ACULI	AXCM01007457	+	KI422611	+	CedRob
ACULI	AXCM01007484	+	KI423570	-	CedMaxRob
ACULI	AXCM01007484	-	KI424646	-	CedMax
ACULI	AXCM01007497	-	KI423266	-	CedMaxRob
ACULI	AXCM01007505	-	KI422798	+	CedRob
ACULI	AXCM01007516	+	AXCM01018401	+	CedMax
ACULI	AXCM01007540	-	KI423811	+	CedMax
ACULI	AXCM01007581	+	AXCM01010525	+	CedRob
ACULI	AXCM01007581	-	AXCM01011423	+	CedRob
ACULI	AXCM01007613	+	KI424349	-	CedRob
ACULI	AXCM01007649	+	AXCM01010706	+	RobMax
ACULI	AXCM01007649	-	AXCM01008187	-	CedMaxRob
ACULI	AXCM01007656	-	AXCM01014079	-	CedMaxRob
ACULI	AXCM01007660	-	AXCM01016262	-	CedMaxRob
ACULI	AXCM01007666	-	KI423372	-	CedMax
ACULI	AXCM01007689	+	KI422689	+	CedRob
ACULI	AXCM01007690	+	AXCM01008161	+	CedRob
ACULI	AXCM01007721	+	KI422824	+	CedRob
ACULI	AXCM01007743	+	KI423270	-	CedMaxRob
ACULI	AXCM01007785	-	KI425052	+	CedRob
ACULI	AXCM01007790	+	KI424136	-	CedRob
ACULI	AXCM01007808	-	KI423845	+	CedRob
ACULI	AXCM01007821	+	KI424864	+	CedMaxRob
ACULI	AXCM01007830	+	KI425342	-	CedRob
ACULI	AXCM01007830	-	AXCM01010389	+	CedMaxRob
ACULI	AXCM01007837	-	AXCM01009581	-	CedRob
ACULI	AXCM01007857	+	AXCM01017129	-	CedMax
ACULI	AXCM01007869	+	KI425823	-	CedMax
ACULI	AXCM01007869	-	KI423718	-	CedRob
ACULI	AXCM01007884	+	AXCM01013758	+	CedMaxRob
ACULI	AXCM01007896	-	KI424576	+	CedMaxRob
ACULI	AXCM01007909	+	KI423819	+	CedRob
ACULI	AXCM01007919	+	KI424650	-	CedMax
ACULI	AXCM01007959	+	KI424279	+	CedMax
ACULI	AXCM01007959	-	AXCM01015033	+	CedMax
ACULI	AXCM01008009	+	KI425692	+	CedMaxRob
ACULI	AXCM01008010	+	AXCM01011553	-	CedMaxRob
ACULI	AXCM01008013	+	KI423540	+	CedRob
ACULI	AXCM01008031	-	AXCM01014781	+	CedMaxRob
ACULI	AXCM01008074	+	AXCM01020224	+	CedRob
ACULI	AXCM01008074	-	KI423272	-	CedMaxRob
ACULI	AXCM01008080	-	KI425683	-	CedMax
ACULI	AXCM01008081	-	KI425190	-	CedMaxRob
ACULI	AXCM01008095	-	AXCM01010195	+	CedMaxRob
ACULI	AXCM01008112	+	KI425866	+	CedMaxRob
ACULI	AXCM01008112	-	KI423362	-	CedMaxRob
ACULI	AXCM01008159	+	KI425451	-	RobMax
ACULI	AXCM01008161	+	KI423752	-	CedRob
ACULI	AXCM01008187	-	KI424298	-	CedMax
ACULI	AXCM01008212	-	KI423237	-	CedMaxRob
ACULI	AXCM01008234	+	KI426190	+	CedMaxRob
ACULI	AXCM01008234	-	KI423021	-	CedMax
ACULI	AXCM01008243	+	KI422646	+	CedMaxRob
ACULI	AXCM01008243	-	AXCM01010348	+	CedMax
ACULI	AXCM01008284	+	AXCM01015955	-	CedMax
ACULI	AXCM01008284	-	KI422831	-	CedMax
ACULI	AXCM01008323	+	KI424910	+	CedMaxRob
ACULI	AXCM01008323	-	KI423998	+	CedMax
ACULI	AXCM01008378	+	KI424120	+	CedMax
ACULI	AXCM01008428	+	KI422521	+	CedMaxRob
ACULI	AXCM01008432	-	KI423401	+	CedRob
ACULI	AXCM01008446	-	KI422737	-	CedMaxRob
ACULI	AXCM01008448	+	AXCM01014138	-	CedMaxRob
ACULI	AXCM01008451	-	KI425675	-	CedMaxRob
ACULI	AXCM01008474	-	KI423650	-	CedMaxRob
ACULI	AXCM01008478	+	AXCM01012561	-	CedMax
ACULI	AXCM01008494	-	KI423596	-	CedRob
ACULI	AXCM01008530	+	KI423249	+	CedMaxRob
ACULI	AXCM01008551	+	KI426205	+	CedMaxRob
ACULI	AXCM01008610	-	AXCM01013929	-	CedMax
ACULI	AXCM01008616	+	KI426659	-	CedMaxRob
ACULI	AXCM01008617	+	KI423879	-	CedMaxRob
ACULI	AXCM01008646	-	KI424710	+	CedMaxRob
ACULI	AXCM01008662	+	KI426008	-	CedMax
ACULI	AXCM01008662	-	AXCM01014220	+	CedMax
ACULI	AXCM01008665	-	KI426694	-	CedMaxRob
ACULI	AXCM01008687	+	AXCM01013715	+	CedMax
ACULI	AXCM01008699	+	AXCM01010238	+	CedMaxRob
ACULI	AXCM01008699	-	KI423625	+	CedMax
ACULI	AXCM01008723	+	KI423204	+	CedRob
ACULI	AXCM01008731	+	KI423137	-	CedMax
ACULI	AXCM01008731	-	AXCM01009070	-	CedMax
ACULI	AXCM01008769	-	KI425204	-	CedMax
ACULI	AXCM01008780	-	KI422507	+	CedMaxRob
ACULI	AXCM01008814	+	KI423688	-	CedMaxRob
ACULI	AXCM01008879	-	AXCM01009342	+	CedRob
ACULI	AXCM01008922	+	KI422725	+	CedMaxRob
ACULI	AXCM01008932	+	KI422900	-	CedMaxRob
ACULI	AXCM01008933	-	AXCM01013688	+	CedMax
ACULI	AXCM01008966	+	KI424583	-	CedRob
ACULI	AXCM01008966	-	KI425707	+	CedMax
ACULI	AXCM01008991	-	KI423064	+	CedMax
ACULI	AXCM01009005	+	KI422930	+	CedMaxRob
ACULI	AXCM01009005	-	AXCM01011505	+	CedRob
ACULI	AXCM01009011	+	KI423691	-	CedMaxRob
ACULI	AXCM01009011	-	AXCM01011877	+	CedRob
ACULI	AXCM01009046	+	KI422917	+	CedMax
ACULI	AXCM01009046	-	KI425240	+	CedMaxRob
ACULI	AXCM01009055	+	KI424400	+	CedRob
ACULI	AXCM01009055	-	KI423155	-	CedMax
ACULI	AXCM01009087	-	KI423367	+	CedMax
ACULI	AXCM01009099	+	KI422944	+	CedMaxRob
ACULI	AXCM01009099	-	KI425011	-	CedRob
ACULI	AXCM01009108	-	KI424944	-	CedMaxRob
ACULI	AXCM01009120	-	AXCM01012226	-	CedRob
ACULI	AXCM01009124	+	AXCM01009581	+	CedMaxRob
ACULI	AXCM01009124	-	KI423065	-	CedMaxRob
ACULI	AXCM01009133	+	KI422690	-	CedMaxRob
ACULI	AXCM01009151	+	AXCM01017577	-	CedMaxRob
ACULI	AXCM01009151	-	KI422876	-	CedMaxRob
ACULI	AXCM01009161	+	AXCM01016154	-	CedMaxRob
ACULI	AXCM01009182	-	KI422691	+	CedRob
ACULI	AXCM01009194	+	KI423783	+	RobMax
ACULI	AXCM01009210	+	KI425062	+	CedMax
ACULI	AXCM01009230	-	AXCM01019156	-	CedRob
ACULI	AXCM01009286	-	AXCM01009586	-	CedRob
ACULI	AXCM01009296	-	KI426224	+	CedMax
ACULI	AXCM01009298	+	KI423019	-	CedMax
ACULI	AXCM01009299	+	KI425852	-	CedMax
ACULI	AXCM01009299	-	KI423915	-	CedMax
ACULI	AXCM01009311	+	AXCM01019001	-	CedMaxRob
ACULI	AXCM01009311	-	KI422539	+	CedMax
ACULI	AXCM01009322	+	AXCM01012455	-	CedMax
ACULI	AXCM01009331	-	KI422628	-	CedMaxRob
ACULI	AXCM01009352	+	AXCM01014701	-	CedMax
ACULI	AXCM01009363	+	AXCM01016945	+	CedMaxRob
ACULI	AXCM01009415	-	AXCM01016969	-	CedMaxRob
ACULI	AXCM01009416	+	KI424446	-	CedRob
ACULI	AXCM01009418	+	AXCM01020468	+	CedRob
ACULI	AXCM01009418	-	AXCM01010238	-	CedMax
ACULI	AXCM01009422	+	KI423219	-	CedRob
ACULI	AXCM01009431	+	KI425626	+	CedRob
ACULI	AXCM01009432	+	KI423914	-	CedMaxRob
ACULI	AXCM01009432	-	KI424151	+	CedRob
ACULI	AXCM01009467	-	KI424434	-	CedMaxRob
ACULI	AXCM01009471	+	KI425004	+	CedRob
ACULI	AXCM01009489	+	KI423005	-	CedRob
ACULI	AXCM01009489	-	KI424166	+	CedMaxRob
ACULI	AXCM01009506	+	AXCM01015394	+	RobMax
ACULI	AXCM01009586	-	AXCM01014363	+	CedMax
ACULI	AXCM01009619	-	AXCM01013247	-	CedMaxRob
ACULI	AXCM01009624	+	KI423338	-	CedMax
ACULI	AXCM01009624	-	KI423698	-	CedMaxRob
ACULI	AXCM01009651	-	KI423113	+	CedMaxRob
ACULI	AXCM01009678	+	KI424697	-	CedMaxRob
ACULI	AXCM01009692	+	KI425261	-	CedRob
ACULI	AXCM01009713	+	KI423537	-	CedRob
ACULI	AXCM01009717	+	KI423855	-	CedMaxRob
ACULI	AXCM01009728	+	KI423312	+	CedRob
ACULI	AXCM01009764	+	AXCM01021994	+	CedMaxRob
ACULI	AXCM01009801	-	AXCM01010225	-	CedMax
ACULI	AXCM01009813	-	KI422476	+	CedRob
ACULI	AXCM01009820	+	AXCM01020295	-	CedRob
ACULI	AXCM01009825	-	AXCM01009960	+	CedRob
ACULI	AXCM01009828	+	KI425972	-	CedMaxRob
ACULI	AXCM01009856	+	KI422881	+	CedMax
ACULI	AXCM01009881	+	AXCM01017028	+	CedRob
ACULI	AXCM01009914	+	KI423993	+	CedRob
ACULI	AXCM01009994	+	AXCM01015147	+	CedMaxRob
ACULI	AXCM01010044	+	KI423311	+	CedMax
ACULI	AXCM01010051	+	KI424431	+	CedRob
ACULI	AXCM01010076	+	KI422910	-	CedRob
ACULI	AXCM01010089	+	KI423477	-	CedRob
ACULI	AXCM01010104	-	KI422588	-	CedMax
ACULI	AXCM01010108	-	KI422696	+	CedMaxRob
ACULI	AXCM01010111	-	KI423531	-	CedRob
ACULI	AXCM01010118	+	AXCM01015970	+	CedMaxRob
ACULI	AXCM01010118	-	KI423306	-	CedMaxRob
ACULI	AXCM01010152	+	AXCM01016977	+	CedMax
ACULI	AXCM01010163	+	KI422744	+	CedMax
ACULI	AXCM01010182	-	KI423137	+	CedMax
ACULI	AXCM01010205	-	AXCM01012869	-	CedRob
ACULI	AXCM01010214	+	KI422492	-	CedMax
ACULI	AXCM01010216	+	KI422989	+	CedRob
ACULI	AXCM01010216	-	AXCM01022483	-	CedMaxRob
ACULI	AXCM01010218	-	KI423117	+	CedMax
ACULI	AXCM01010257	-	AXCM01019312	+	CedRob
ACULI	AXCM01010266	+	AXCM01019387	-	CedMaxRob
ACULI	AXCM01010319	+	AXCM01018020	-	CedRob
ACULI	AXCM01010323	+	KI424819	+	CedMax
ACULI	AXCM01010323	-	KI423208	+	CedMaxRob
ACULI	AXCM01010330	-	AXCM01011186	+	CedMax
ACULI	AXCM01010392	+	KI424303	+	CedRob
ACULI	AXCM01010392	-	KI422644	+	CedMaxRob
ACULI	AXCM01010402	+	KI425852	+	CedMaxRob
ACULI	AXCM01010404	+	KI423012	-	CedMaxRob
ACULI	AXCM01010419	+	KI422748	+	CedMaxRob
ACULI	AXCM01010429	-	KI425010	+	CedMax
ACULI	AXCM01010464	-	KI423578	+	CedRob
ACULI	AXCM01010466	-	KI422538	+	CedRob
ACULI	AXCM01010502	+	AXCM01016421	+	CedMax
ACULI	AXCM01010509	+	KI422854	+	CedMaxRob
ACULI	AXCM01010509	-	KI423395	+	CedMaxRob
ACULI	AXCM01010536	-	KI425239	-	CedRob
ACULI	AXCM01010567	+	AXCM01018220	-	CedMaxRob
ACULI	AXCM01010654	+	AXCM01022431	+	CedRob
ACULI	AXCM01010654	-	KI423002	+	CedMaxRob
ACULI	AXCM01010658	+	AXCM01016362	-	CedMax
ACULI	AXCM01010658	-	KI423508	-	CedMax
ACULI	AXCM01010687	-	AXCM01011944	-	CedMax
ACULI	AXCM01010688	+	KI423816	+	CedRob
ACULI	AXCM01010693	+	KI424448	-	CedMax
ACULI	AXCM01010786	-	KI422746	-	CedMaxRob
ACULI	AXCM01010803	+	KI422937	+	CedRob
ACULI	AXCM01010835	-	AXCM01018954	+	CedMax
ACULI	AXCM01010838	-	KI423123	+	CedMaxRob
ACULI	AXCM01010852	-	KI423767	-	CedMaxRob
ACULI	AXCM01010871	+	KI423511	-	CedMaxRob
ACULI	AXCM01010884	-	KI422835	+	CedMaxRob
ACULI	AXCM01010910	+	KI422734	-	CedMax
ACULI	AXCM01010940	-	KI423974	-	CedRob
ACULI	AXCM01010958	+	AXCM01011095	+	CedMax
ACULI	AXCM01011044	+	KI424374	-	CedMax
ACULI	AXCM01011044	-	KI423699	-	CedMax
ACULI	AXCM01011059	+	KI423580	-	CedRob
ACULI	AXCM01011104	-	KI422611	-	CedRob
ACULI	AXCM01011154	-	KI424871	+	CedMax
ACULI	AXCM01011164	+	KI423009	-	CedRob
ACULI	AXCM01011164	-	KI423883	-	CedRob
ACULI	AXCM01011186	+	KI425542	-	CedRob
ACULI	AXCM01011229	-	KI423355	-	CedMaxRob
ACULI	AXCM01011251	+	KI423004	+	CedMax
ACULI	AXCM01011277	+	KI425157	-	CedMaxRob
ACULI	AXCM01011319	+	KI423348	-	CedRob
ACULI	AXCM01011342	-	KI423728	+	CedMaxRob
ACULI	AXCM01011343	-	KI426324	+	CedMax
ACULI	AXCM01011344	+	KI425226	-	CedMax
ACULI	AXCM01011428	+	KI425803	+	CedMaxRob
ACULI	AXCM01011428	-	KI422625	+	CedMaxRob
ACULI	AXCM01011449	-	AXCM01014234	-	CedMax
ACULI	AXCM01011455	+	AXCM01012182	-	CedMaxRob
ACULI	AXCM01011461	-	KI424146	-	CedMax
ACULI	AXCM01011488	+	KI424604	+	CedRob
ACULI	AXCM01011504	-	KI423552	-	CedMaxRob
ACULI	AXCM01011505	+	AXCM01013020	-	CedRob
ACULI	AXCM01011551	+	KI424324	+	CedMaxRob
ACULI	AXCM01011557	+	KI424081	+	CedRob
ACULI	AXCM01011571	+	AXCM01018561	+	CedMaxRob
ACULI	AXCM01011571	-	KI423265	-	CedMax
ACULI	AXCM01011617	+	AXCM01012024	-	CedRob
ACULI	AXCM01011629	-	KI423689	-	CedMaxRob
ACULI	AXCM01011637	-	AXCM01015250	-	CedMax
ACULI	AXCM01011640	+	KI424623	+	CedRob
ACULI	AXCM01011666	+	KI423761	+	CedMax
ACULI	AXCM01011670	+	KI424542	+	CedMaxRob
ACULI	AXCM01011722	-	KI425251	-	CedMax
ACULI	AXCM01011729	+	KI423073	-	CedMax
ACULI	AXCM01011779	+	KI423843	-	CedMaxRob
ACULI	AXCM01011788	+	KI423040	+	CedRob
ACULI	AXCM01011818	+	KI422899	-	CedRob
ACULI	AXCM01011818	-	AXCM01021218	-	CedMaxRob
ACULI	AXCM01011840	-	KI423986	+	CedRob
ACULI	AXCM01011849	+	AXCM01019063	-	CedMax
ACULI	AXCM01011883	+	AXCM01013456	+	CedMaxRob
ACULI	AXCM01011883	-	KI426769	-	CedMax
ACULI	AXCM01011912	-	AXCM01013922	+	CedMax
ACULI	AXCM01011913	+	KI424257	-	CedMaxRob
ACULI	AXCM01011925	+	KI423783	-	CedMaxRob
ACULI	AXCM01011956	+	KI423049	-	CedMax
ACULI	AXCM01011965	-	KI423071	-	CedMaxRob
ACULI	AXCM01011969	-	KI423557	-	CedMax
ACULI	AXCM01012047	-	KI426199	-	CedRob
ACULI	AXCM01012170	-	KI425594	-	CedMaxRob
ACULI	AXCM01012174	+	KI424972	+	CedMaxRob
ACULI	AXCM01012207	-	AXCM01015444	-	CedMaxRob
ACULI	AXCM01012210	+	KI422864	-	CedRob
ACULI	AXCM01012215	-	KI426338	-	CedMax
ACULI	AXCM01012296	-	KI424041	-	CedMax
ACULI	AXCM01012300	-	KI423669	+	CedMax
ACULI	AXCM01012325	+	KI422645	+	CedRob
ACULI	AXCM01012325	-	KI423173	+	CedMax
ACULI	AXCM01012356	+	KI424109	-	CedMaxRob
ACULI	AXCM01012364	-	KI423779	-	CedMaxRob
ACULI	AXCM01012394	+	KI426267	+	CedRob
ACULI	AXCM01012412	+	AXCM01014476	+	CedMaxRob
ACULI	AXCM01012426	-	AXCM01016612	-	CedMaxRob
ACULI	AXCM01012446	+	KI422575	+	CedMax
ACULI	AXCM01012452	+	KI424831	-	CedMax
ACULI	AXCM01012452	-	KI423448	+	CedMaxRob
ACULI	AXCM01012480	+	KI425084	+	CedMax
ACULI	AXCM01012524	+	KI422745	-	CedMaxRob
ACULI	AXCM01012524	-	KI423747	+	CedMax
ACULI	AXCM01012559	+	KI425344	-	CedMaxRob
ACULI	AXCM01012559	-	KI423153	-	CedMax
ACULI	AXCM01012564	+	AXCM01013379	-	CedMaxRob
ACULI	AXCM01012579	+	KI423409	+	CedMaxRob
ACULI	AXCM01012579	-	KI422953	-	CedMaxRob
ACULI	AXCM01012634	-	KI423253	+	CedRob
ACULI	AXCM01012686	-	KI422860	+	CedRob
ACULI	AXCM01012687	-	KI422491	+	CedMaxRob
ACULI	AXCM01012693	+	KI423424	-	CedRob
ACULI	AXCM01012697	-	KI422504	-	CedMaxRob
ACULI	AXCM01012721	-	KI423517	+	CedMaxRob
ACULI	AXCM01012869	-	KI424059	+	CedMaxRob
ACULI	AXCM01012875	+	KI427153	-	RobMax
ACULI	AXCM01012933	+	KI424341	-	CedMax
ACULI	AXCM01013002	+	KI424907	+	CedMaxRob
ACULI	AXCM01013002	-	AXCM01018653	-	CedRob
ACULI	AXCM01013048	+	AXCM01017207	+	CedMax
ACULI	AXCM01013100	+	KI422949	-	CedMaxRob
ACULI	AXCM01013109	+	KI426748	-	CedMaxRob
ACULI	AXCM01013129	+	KI422805	-	CedRob
ACULI	AXCM01013129	-	KI422522	-	RobMax
ACULI	AXCM01013130	+	KI422784	-	CedMax
ACULI	AXCM01013130	-	KI422739	+	CedMaxRob
ACULI	AXCM01013156	-	KI422783	+	CedMax
ACULI	AXCM01013183	+	KI423745	-	CedMaxRob
ACULI	AXCM01013209	+	KI423228	-	CedMaxRob
ACULI	AXCM01013209	-	KI423581	-	CedMaxRob
ACULI	AXCM01013214	+	KI422711	-	CedRob
ACULI	AXCM01013253	+	KI423760	-	CedMax
ACULI	AXCM01013257	+	KI423437	+	CedMax
ACULI	AXCM01013257	-	KI423124	-	CedMaxRob
ACULI	AXCM01013263	+	KI424062	-	CedMax
ACULI	AXCM01013319	+	KI424091	+	CedRob
ACULI	AXCM01013417	+	KI423357	+	CedMaxRob
ACULI	AXCM01013417	-	KI423043	+	CedMax
ACULI	AXCM01013429	+	KI423136	+	CedMax
ACULI	AXCM01013521	-	KI425347	+	CedRob
ACULI	AXCM01013575	+	KI423472	+	CedMaxRob
ACULI	AXCM01013575	-	AXCM01019126	-	CedMax
ACULI	AXCM01013576	+	KI424074	-	CedMax
ACULI	AXCM01013640	+	KI422643	-	CedMax
ACULI	AXCM01013697	+	AXCM01015011	+	CedMax
ACULI	AXCM01013715	+	KI425767	-	CedMax
ACULI	AXCM01013743	-	KI422726	-	CedRob
ACULI	AXCM01013756	+	KI425470	+	CedMaxRob
ACULI	AXCM01013811	-	KI423430	-	CedMax
ACULI	AXCM01013886	+	AXCM01014862	-	CedMax
ACULI	AXCM01013897	+	AXCM01015018	+	CedMax
ACULI	AXCM01013919	+	AXCM01016647	-	CedRob
ACULI	AXCM01013919	-	KI425506	-	CedRob
ACULI	AXCM01013922	+	KI425533	+	CedMax
ACULI	AXCM01013928	+	KI423963	+	CedMaxRob
ACULI	AXCM01013929	-	KI422795	-	CedMaxRob
ACULI	AXCM01013973	-	KI425817	-	CedMax
ACULI	AXCM01013990	+	KI423767	+	CedMaxRob
ACULI	AXCM01014086	+	KI423281	-	CedMaxRob
ACULI	AXCM01014113	-	AXCM01016885	-	CedMax
ACULI	AXCM01014126	+	AXCM01020782	+	CedRob
ACULI	AXCM01014126	-	KI424436	+	CedRob
ACULI	AXCM01014142	+	KI423913	+	CedMax
ACULI	AXCM01014142	-	KI423915	+	CedMax
ACULI	AXCM01014160	-	AXCM01014834	-	RobMax
ACULI	AXCM01014165	+	KI423306	+	CedMaxRob
ACULI	AXCM01014165	-	KI424646	+	CedMax
ACULI	AXCM01014222	+	AXCM01017129	+	CedMax
ACULI	AXCM01014234	-	KI425764	+	CedMax
ACULI	AXCM01014258	-	KI426716	-	CedMaxRob
ACULI	AXCM01014413	-	KI423867	-	CedMax
ACULI	AXCM01014506	+	KI426178	+	CedRob
ACULI	AXCM01014506	-	KI424753	-	CedMax
ACULI	AXCM01014507	-	KI425409	+	CedRob
ACULI	AXCM01014699	-	KI425607	-	CedRob
ACULI	AXCM01014736	+	KI423217	-	CedMaxRob
ACULI	AXCM01014736	-	KI425456	-	CedMax
ACULI	AXCM01014760	+	KI423425	+	CedMaxRob
ACULI	AXCM01014823	-	KI423993	-	CedMaxRob
ACULI	AXCM01014839	+	KI425581	-	CedMax
ACULI	AXCM01014839	-	KI423646	+	CedRob
ACULI	AXCM01014853	-	KI422606	+	CedMaxRob
ACULI	AXCM01014945	-	KI423324	+	CedRob
ACULI	AXCM01014984	+	AXCM01017771	-	CedMaxRob
ACULI	AXCM01015018	+	KI425125	-	CedRob
ACULI	AXCM01015039	+	KI423678	+	CedRob
ACULI	AXCM01015045	+	KI426382	-	CedMaxRob
ACULI	AXCM01015066	+	KI424274	-	CedMax
ACULI	AXCM01015069	+	KI423662	-	CedRob
ACULI	AXCM01015084	+	KI423634	-	CedMaxRob
ACULI	AXCM01015161	+	AXCM01016394	+	CedMaxRob
ACULI	AXCM01015178	+	KI423088	-	CedMax
ACULI	AXCM01015236	+	KI423666	-	CedMaxRob
ACULI	AXCM01015334	+	KI423908	-	CedRob
ACULI	AXCM01015397	+	KI425877	+	CedMax
ACULI	AXCM01015403	+	KI424572	+	CedMaxRob
ACULI	AXCM01015445	-	KI424151	-	CedRob
ACULI	AXCM01015495	-	KI423174	-	CedMaxRob
ACULI	AXCM01015497	+	AXCM01017027	+	CedRob
ACULI	AXCM01015719	+	KI422909	+	CedRob
ACULI	AXCM01015727	+	KI423331	+	CedMaxRob
ACULI	AXCM01015728	+	KI427529	-	CedRob
ACULI	AXCM01015743	+	KI423653	-	CedMaxRob
ACULI	AXCM01015775	+	KI423896	+	CedMaxRob
ACULI	AXCM01015840	+	KI425660	+	CedMaxRob
ACULI	AXCM01015875	+	KI424617	+	CedMax
ACULI	AXCM01015914	-	KI423417	+	CedRob
ACULI	AXCM01015919	+	KI422837	+	CedMax
ACULI	AXCM01015948	-	KI424741	-	CedMax
ACULI	AXCM01016009	-	KI424074	+	CedRob
ACULI	AXCM01016086	-	KI422786	-	CedMaxRob
ACULI	AXCM01016095	+	KI426072	-	CedMax
ACULI	AXCM01016139	-	KI425091	-	CedMaxRob
ACULI	AXCM01016229	+	KI423140	+	CedMaxRob
ACULI	AXCM01016262	-	AXCM01019397	+	CedMax
ACULI	AXCM01016328	+	KI423322	-	CedMax
ACULI	AXCM01016328	-	KI424839	-	CedMaxRob
ACULI	AXCM01016349	+	KI425329	-	CedRob
ACULI	AXCM01016355	-	KI422699	-	CedMaxRob
ACULI	AXCM01016377	-	KI422594	-	CedMax
ACULI	AXCM01016435	-	KI424864	-	CedMax
ACULI	AXCM01016469	-	KI425833	+	CedMax
ACULI	AXCM01016497	-	KI423722	-	CedMax
ACULI	AXCM01016510	-	KI423244	+	CedMax
ACULI	AXCM01016513	-	KI424838	+	CedRob
ACULI	AXCM01016557	+	KI422540	-	RobMax
ACULI	AXCM01016557	-	KI425033	-	CedMax
ACULI	AXCM01016594	-	KI425012	+	CedMax
ACULI	AXCM01016600	+	KI423570	+	CedMax
ACULI	AXCM01016600	-	KI426659	+	CedMax
ACULI	AXCM01016619	-	KI425058	-	CedRob
ACULI	AXCM01016677	-	KI423170	-	CedMax
ACULI	AXCM01016724	-	KI422848	-	CedMax
ACULI	AXCM01016818	-	KI423687	-	CedRob
ACULI	AXCM01016910	-	KI424875	-	CedRob
ACULI	AXCM01016960	-	KI423113	-	CedMaxRob
ACULI	AXCM01017030	+	KI425422	+	CedMaxRob
ACULI	AXCM01017030	-	KI426481	-	CedMax
ACULI	AXCM01017087	+	KI423401	-	CedRob
ACULI	AXCM01017460	+	KI426954	+	CedMaxRob
ACULI	AXCM01017502	-	KI423579	-	CedMax
ACULI	AXCM01017730	+	KI424816	-	CedMax
ACULI	AXCM01018008	-	KI422700	-	CedMaxRob
ACULI	AXCM01018036	+	KI424911	+	CedMaxRob
ACULI	AXCM01018057	+	KI424212	+	CedMax
ACULI	AXCM01018087	+	KI423675	-	CedMax
ACULI	AXCM01018087	-	KI424324	-	CedMaxRob
ACULI	AXCM01018096	-	KI423545	+	CedMaxRob
ACULI	AXCM01018244	+	KI422545	-	CedMax
ACULI	AXCM01018294	+	KI423322	+	CedMaxRob
ACULI	AXCM01018401	+	KI426376	+	CedMaxRob
ACULI	AXCM01018426	+	KI425576	+	CedMaxRob
ACULI	AXCM01018478	-	KI422529	-	CedMaxRob
ACULI	AXCM01018489	+	KI422497	+	CedRob
ACULI	AXCM01018583	-	KI424684	-	CedMaxRob
ACULI	AXCM01018743	-	KI426071	+	CedMax
ACULI	AXCM01018800	+	KI424348	+	CedMax
ACULI	AXCM01018855	+	KI422915	+	CedMax
ACULI	AXCM01018855	-	KI422837	-	CedMaxRob
ACULI	AXCM01018954	+	KI427316	+	CedMaxRob
ACULI	AXCM01018976	+	KI424107	+	CedRob
ACULI	AXCM01018988	+	KI422496	+	CedMax
ACULI	AXCM01018988	-	KI423422	-	CedRob
ACULI	AXCM01019011	-	KI422908	-	CedMax
ACULI	AXCM01019105	+	KI424939	+	CedMaxRob
ACULI	AXCM01019105	-	KI423715	-	CedMax
ACULI	AXCM01019244	-	KI424326	+	CedMax
ACULI	AXCM01019397	+	KI422512	+	CedMax
ACULI	AXCM01019784	+	KI422839	+	CedMax
ACULI	AXCM01019908	+	KI426231	-	CedMax
ACULI	AXCM01020092	+	KI425118	+	CedRob
ACULI	AXCM01020218	+	KI425856	+	CedMax
ACULI	AXCM01020224	+	KI423333	+	CedRob
ACULI	AXCM01020353	+	AXCM01021915	-	CedMax
ACULI	AXCM01020431	+	KI425349	-	CedMax
ACULI	AXCM01021006	+	KI424972	-	CedMax
ACULI	AXCM01021854	+	KI422848	+	CedMaxRob
ACULI	AXCM01021854	-	KI422680	-	CedMax
ACULI	AXCM01021994	+	KI422710	-	CedMax
ACULI	AXCM01022256	+	KI423900	-	CedMax
ACULI	AXCM01022306	+	KI422656	+	CedMaxRob
ACULI	AXCM01022564	+	KI424721	-	CedMaxRob
ACULI	AXCM01022564	-	KI423030	-	CedMax
ACULI	AXCM01022702	-	KI422820	-	CedMax
ACULI	KI422467	-	KI423341	-	CedMaxRob
ACULI	KI422470	-	KI422471	-	CedMaxRob
ACULI	KI422473	-	KI422479	-	CedRob
ACULI	KI422476	+	KI422579	-	CedMax
ACULI	KI422477	-	KI423116	-	CedMaxRob
ACULI	KI422480	+	KI422725	-	CedMax
ACULI	KI422484	+	KI422489	-	CedMax
ACULI	KI422484	-	KI425251	+	CedMax
ACULI	KI422485	+	KI422529	+	CedMaxRob
ACULI	KI422488	+	KI423480	-	CedMax
ACULI	KI422495	-	KI422553	-	CedRob
ACULI	KI422498	-	KI422713	+	CedMax
ACULI	KI422500	+	KI422560	-	CedRob
ACULI	KI422505	+	KI422723	+	CedMaxRob
ACULI	KI422507	+	KI423705	+	CedMax
ACULI	KI422514	-	KI422764	-	CedMaxRob
ACULI	KI422516	-	KI422593	+	CedRob
ACULI	KI422518	-	KI422568	-	CedMaxRob
ACULI	KI422522	-	KI422998	+	CedMaxRob
ACULI	KI422524	+	KI423573	-	CedMaxRob
ACULI	KI422524	-	KI422995	-	CedMaxRob
ACULI	KI422525	+	KI422968	+	CedRob
ACULI	KI422526	+	KI422654	+	CedRob
ACULI	KI422528	-	KI423215	-	CedMax
ACULI	KI422533	-	KI422820	+	CedRob
ACULI	KI422536	+	KI423015	-	CedMaxRob
ACULI	KI422539	+	KI423492	-	CedMaxRob
ACULI	KI422540	-	KI424028	-	CedRob
ACULI	KI422542	-	KI423063	+	CedMaxRob
ACULI	KI422544	+	KI423311	-	CedMax
ACULI	KI422544	-	KI423039	+	CedRob
ACULI	KI422547	-	KI423341	+	CedMaxRob
ACULI	KI422549	+	KI423199	-	CedRob
ACULI	KI422551	-	KI422634	-	CedMax
ACULI	KI422552	+	KI422980	-	CedRob
ACULI	KI422554	-	KI424439	+	CedMax
ACULI	KI422555	+	KI423499	-	CedMaxRob
ACULI	KI422563	-	KI423431	-	CedMax
ACULI	KI422570	-	KI422573	+	CedRob
ACULI	KI422574	+	KI423641	-	CedMax
ACULI	KI422574	-	KI423062	+	CedMaxRob
ACULI	KI422575	+	KI424330	-	CedMaxRob
ACULI	KI422583	+	KI423273	-	CedMaxRob
ACULI	KI422583	-	KI424401	+	CedMaxRob
ACULI	KI422585	-	KI422704	+	CedMax
ACULI	KI422600	+	KI423060	-	CedMaxRob
ACULI	KI422601	+	KI425506	+	CedMaxRob
ACULI	KI422602	-	KI424433	+	CedMaxRob
ACULI	KI422604	+	KI423439	+	CedMax
ACULI	KI422604	-	KI423325	+	CedMaxRob
ACULI	KI422613	-	KI422883	+	CedRob
ACULI	KI422615	+	KI422637	-	CedMax
ACULI	KI422617	+	KI423859	+	CedMax
ACULI	KI422618	-	KI424842	+	CedRob
ACULI	KI422623	+	KI422670	+	CedMaxRob
ACULI	KI422626	-	KI422922	+	CedMaxRob
ACULI	KI422627	-	KI424890	-	CedMaxRob
ACULI	KI422632	+	KI423292	-	CedMax
ACULI	KI422635	+	KI424190	-	CedMaxRob
ACULI	KI422636	+	KI422920	+	CedMax
ACULI	KI422638	-	KI423373	+	CedMaxRob
ACULI	KI422644	+	KI424213	-	CedRob
ACULI	KI422651	-	KI426104	-	CedMax
ACULI	KI422653	+	KI422834	+	CedMax
ACULI	KI422654	+	KI422841	-	CedMax
ACULI	KI422656	+	KI423039	-	CedMax
ACULI	KI422659	-	KI423800	-	CedMaxRob
ACULI	KI422666	+	KI423954	+	CedMax
ACULI	KI422677	+	KI424210	+	CedRob
ACULI	KI422680	-	KI426716	+	CedMaxRob
ACULI	KI422688	-	KI423063	-	CedMaxRob
ACULI	KI422693	-	KI425555	+	CedMaxRob
ACULI	KI422702	+	KI422943	+	CedMax
ACULI	KI422706	-	KI424172	-	CedRob
ACULI	KI422707	-	KI422969	+	CedMaxRob
ACULI	KI422708	+	KI422806	-	CedMaxRob
ACULI	KI422709	-	KI422764	+	CedMaxRob
ACULI	KI422710	-	KI422789	-	CedMaxRob
ACULI	KI422711	-	KI424113	-	CedMax
ACULI	KI422712	+	KI425230	-	CedMaxRob
ACULI	KI422712	-	KI423364	+	CedMaxRob
ACULI	KI422714	-	KI422889	+	CedMaxRob
ACULI	KI422730	+	KI424257	+	CedMaxRob
ACULI	KI422735	-	KI423453	-	CedMaxRob
ACULI	KI422739	+	KI424252	-	CedRob
ACULI	KI422745	-	KI424258	+	CedRob
ACULI	KI422754	+	KI423565	+	CedMax
ACULI	KI422755	+	KI424859	+	CedMaxRob
ACULI	KI422755	-	KI423705	-	CedMaxRob
ACULI	KI422756	+	KI422798	-	CedMaxRob
ACULI	KI422766	+	KI423605	-	CedRob
ACULI	KI422769	-	KI422782	+	CedMaxRob
ACULI	KI422773	-	KI422818	-	CedMaxRob
ACULI	KI422776	-	KI423369	-	CedMaxRob
ACULI	KI422777	+	KI425943	-	CedRob
ACULI	KI422791	+	KI422806	+	CedMaxRob
ACULI	KI422792	+	KI424020	-	CedMaxRob
ACULI	KI422799	-	KI424313	+	CedMaxRob
ACULI	KI422800	+	KI424299	+	CedMax
ACULI	KI422804	-	KI422828	+	CedRob
ACULI	KI422808	-	KI422852	-	CedMax
ACULI	KI422813	+	KI423948	+	CedMax
ACULI	KI422819	+	KI423558	+	CedMax
ACULI	KI422821	+	KI422930	-	RobMax
ACULI	KI422822	+	KI424048	-	CedRob
ACULI	KI422828	+	KI423064	-	CedMaxRob
ACULI	KI422839	+	KI423597	-	CedMaxRob
ACULI	KI422842	-	KI425290	-	CedMaxRob
ACULI	KI422846	+	KI423641	+	CedMaxRob
ACULI	KI422846	-	KI423076	+	CedMaxRob
ACULI	KI422850	+	KI422997	-	CedMax
ACULI	KI422853	-	KI423092	-	CedMaxRob
ACULI	KI422859	+	KI423745	+	CedMax
ACULI	KI422859	-	KI424295	-	CedMaxRob
ACULI	KI422866	+	KI425688	+	CedMaxRob
ACULI	KI422866	-	KI423716	+	CedMaxRob
ACULI	KI422872	-	KI425644	-	CedRob
ACULI	KI422874	+	KI423281	+	CedMaxRob
ACULI	KI422879	+	KI422949	+	CedMaxRob
ACULI	KI422885	+	KI424575	-	CedMax
ACULI	KI422892	+	KI424235	-	CedRob
ACULI	KI422897	-	KI424577	-	CedMax
ACULI	KI422903	-	KI424398	+	CedMax
ACULI	KI422907	+	KI426810	-	CedRob
ACULI	KI422915	+	KI425969	+	CedMaxRob
ACULI	KI422926	-	KI423060	+	CedMaxRob
ACULI	KI422932	-	KI424728	-	CedRob
ACULI	KI422939	-	KI424319	+	CedRob
ACULI	KI422941	-	KI423674	+	CedMaxRob
ACULI	KI422947	-	KI423505	+	CedRob
ACULI	KI422948	+	KI425340	+	CedRob
ACULI	KI422951	+	KI423096	+	CedMaxRob
ACULI	KI422951	-	KI423003	-	CedMax
ACULI	KI422955	-	KI424280	-	CedRob
ACULI	KI422960	+	KI424722	+	CedMaxRob
ACULI	KI422962	+	KI423147	+	CedMaxRob
ACULI	KI422962	-	KI424721	+	CedMax
ACULI	KI422963	-	KI425053	-	CedMax
ACULI	KI422964	-	KI423107	+	CedRob
ACULI	KI422966	+	KI425091	+	CedMax
ACULI	KI422971	-	KI424675	+	CedMaxRob
ACULI	KI422977	-	KI424235	+	CedMaxRob
ACULI	KI422978	+	KI424092	-	CedRob
ACULI	KI422981	-	KI423960	+	CedRob
ACULI	KI422986	+	KI423169	+	CedRob
ACULI	KI422986	-	KI423615	+	CedMaxRob
ACULI	KI422997	-	KI425114	-	CedMaxRob
ACULI	KI423001	+	KI423622	-	CedRob
ACULI	KI423013	-	KI423866	-	CedMax
ACULI	KI423016	+	KI423514	+	CedRob
ACULI	KI423017	-	KI423377	-	CedMaxRob
ACULI	KI423022	+	KI423227	+	CedMax
ACULI	KI423025	+	KI424053	+	CedMax
ACULI	KI423037	-	KI426870	+	CedMaxRob
ACULI	KI423042	-	KI423567	-	CedRob
ACULI	KI423043	+	KI425215	+	CedMaxRob
ACULI	KI423054	+	KI423750	+	CedMaxRob
ACULI	KI423055	-	KI423952	-	CedMaxRob
ACULI	KI423057	-	KI423635	+	CedRob
ACULI	KI423059	+	KI424482	+	CedMaxRob
ACULI	KI423065	-	KI424564	-	CedMaxRob
ACULI	KI423071	-	KI425359	+	CedMaxRob
ACULI	KI423082	+	KI426443	+	CedMaxRob
ACULI	KI423082	-	KI425023	+	CedMaxRob
ACULI	KI423083	+	KI423335	-	CedMaxRob
ACULI	KI423088	-	KI424125	+	RobMax
ACULI	KI423093	+	KI423466	-	CedMaxRob
ACULI	KI423094	+	KI425074	+	CedMaxRob
ACULI	KI423096	+	KI423269	+	CedMaxRob
ACULI	KI423100	-	KI424670	-	CedRob
ACULI	KI423105	+	KI423357	-	CedMaxRob
ACULI	KI423109	+	KI423325	-	CedMax
ACULI	KI423109	-	KI425190	+	CedRob
ACULI	KI423119	-	KI425756	-	CedMaxRob
ACULI	KI423120	-	KI423227	-	CedMaxRob
ACULI	KI423124	-	KI423195	-	CedMaxRob
ACULI	KI423129	+	KI424774	-	CedMaxRob
ACULI	KI423130	-	KI425359	-	CedMax
ACULI	KI423133	+	KI424682	-	RobMax
ACULI	KI423134	-	KI426654	+	CedMax
ACULI	KI423136	+	KI425505	-	CedMax
ACULI	KI423144	+	KI423269	-	CedMaxRob
ACULI	KI423144	-	KI426833	+	CedMaxRob
ACULI	KI423151	+	KI423206	+	CedMax
ACULI	KI423151	-	KI425426	-	CedRob
ACULI	KI423173	+	KI424638	-	CedMaxRob
ACULI	KI423179	-	KI425559	+	CedRob
ACULI	KI423187	+	KI426638	+	CedRob
ACULI	KI423191	+	KI423643	-	CedRob
ACULI	KI423191	-	KI426720	+	CedRob
ACULI	KI423194	-	KI423200	-	CedMaxRob
ACULI	KI423198	+	KI423547	-	CedMaxRob
ACULI	KI423206	+	KI425670	+	CedRob
ACULI	KI423211	+	KI423890	+	CedMax
ACULI	KI423211	-	KI423889	+	CedMaxRob
ACULI	KI423214	-	KI426276	+	CedMax
ACULI	KI423218	+	KI423536	-	CedRob
ACULI	KI423221	-	KI424104	+	CedMaxRob
ACULI	KI423223	-	KI425639	-	CedMax
ACULI	KI423228	-	KI424433	-	CedMaxRob
ACULI	KI423229	+	KI424451	+	CedMax
ACULI	KI423243	+	KI423918	+	RobMax
ACULI	KI423245	-	KI425803	-	CedMax
ACULI	KI423250	-	KI425082	+	CedMaxRob
ACULI	KI423264	-	KI424387	-	CedMax
ACULI	KI423277	-	KI425877	-	CedMax
ACULI	KI423285	+	KI425081	+	CedRob
ACULI	KI423291	-	KI425117	+	CedRob
ACULI	KI423294	+	KI426032	-	CedRob
ACULI	KI423296	-	KI425467	+	CedMax
ACULI	KI423298	-	KI423688	+	CedRob
ACULI	KI423301	-	KI423777	-	CedMaxRob
ACULI	KI423302	-	KI424471	+	CedMax
ACULI	KI423307	-	KI424326	-	CedMaxRob
ACULI	KI423314	+	KI425010	-	CedMaxRob
ACULI	KI423315	+	KI423410	-	CedMax
ACULI	KI423321	+	KI423440	+	CedMaxRob
ACULI	KI423353	+	KI424889	-	CedMax
ACULI	KI423363	-	KI423520	+	CedRob
ACULI	KI423367	+	KI426600	-	CedMaxRob
ACULI	KI423368	+	KI423430	+	CedRob
ACULI	KI423369	-	KI424753	+	CedMaxRob
ACULI	KI423389	+	KI424178	-	CedRob
ACULI	KI423395	+	KI424160	+	CedMax
ACULI	KI423397	+	KI425233	+	CedMaxRob
ACULI	KI423404	+	KI426059	-	CedMaxRob
ACULI	KI423409	+	KI425141	+	CedMaxRob
ACULI	KI423416	+	KI426148	+	CedRob
ACULI	KI423433	+	KI424526	-	CedMaxRob
ACULI	KI423437	+	KI423766	-	CedRob
ACULI	KI423448	+	KI425683	+	CedMaxRob
ACULI	KI423460	+	KI426424	-	CedMaxRob
ACULI	KI423462	-	KI426122	-	CedRob
ACULI	KI423465	+	KI424078	+	CedMaxRob
ACULI	KI423483	+	KI424612	+	CedMaxRob
ACULI	KI423483	-	KI423532	-	CedMaxRob
ACULI	KI423495	+	KI424283	+	CedMaxRob
ACULI	KI423503	+	KI423572	-	CedMaxRob
ACULI	KI423516	-	KI426067	+	CedMaxRob
ACULI	KI423522	+	KI425272	+	CedMax
ACULI	KI423528	+	KI425497	+	CedMaxRob
ACULI	KI423533	-	KI426208	+	RobMax
ACULI	KI423547	-	KI423594	-	CedMax
ACULI	KI423551	-	KI424691	+	CedRob
ACULI	KI423554	+	KI425815	+	CedMaxRob
ACULI	KI423560	+	KI423726	-	CedMaxRob
ACULI	KI423571	-	KI425689	+	CedMaxRob
ACULI	KI423587	+	KI425323	-	CedMaxRob
ACULI	KI423587	-	KI424206	-	CedMaxRob
ACULI	KI423590	-	KI424496	+	CedRob
ACULI	KI423594	-	KI424927	-	CedMax
ACULI	KI423595	-	KI424032	+	CedRob
ACULI	KI423611	+	KI424777	+	CedRob
ACULI	KI423624	+	KI424439	-	CedMaxRob
ACULI	KI423625	+	KI424567	-	CedMaxRob
ACULI	KI423631	-	KI426283	-	CedMax
ACULI	KI423634	-	KI423751	-	CedMax
ACULI	KI423653	-	KI423713	+	CedMax
ACULI	KI423660	-	KI423670	-	CedRob
ACULI	KI423666	-	KI424720	-	CedMax
ACULI	KI423676	-	KI423733	+	CedRob
ACULI	KI423692	-	KI425066	+	CedMax
ACULI	KI423699	-	KI425424	-	CedMaxRob
ACULI	KI423712	+	KI426038	-	CedRob
ACULI	KI423714	+	KI423930	+	CedRob
ACULI	KI423747	+	KI425566	-	CedMaxRob
ACULI	KI423750	+	KI424421	-	CedMax
ACULI	KI423752	-	KI424204	-	CedMaxRob
ACULI	KI423753	+	KI423842	-	CedMax
ACULI	KI423759	+	KI425796	-	CedMaxRob
ACULI	KI423777	-	KI425357	-	CedMax
ACULI	KI423794	+	KI424371	+	CedMax
ACULI	KI423794	-	KI424853	-	CedMax
ACULI	KI423805	+	KI424889	+	CedMaxRob
ACULI	KI423808	+	KI426418	+	CedMaxRob
ACULI	KI423840	+	KI425966	-	CedMax
ACULI	KI423841	+	KI424853	+	CedRob
ACULI	KI423849	+	KI425780	+	CedMaxRob
ACULI	KI423851	-	KI424741	+	CedRob
ACULI	KI423868	-	KI424850	+	RobMax
ACULI	KI423871	-	KI425505	+	CedMaxRob
ACULI	KI423879	-	KI426850	-	CedMax
ACULI	KI423880	+	KI424055	-	CedMaxRob
ACULI	KI423880	-	KI426418	-	CedMax
ACULI	KI423886	-	KI424034	-	CedMax
ACULI	KI423895	+	KI426059	+	CedMax
ACULI	KI423912	+	KI425426	+	CedMax
ACULI	KI423913	+	KI425633	-	CedRob
ACULI	KI423922	-	KI425312	-	CedMax
ACULI	KI423963	+	KI424412	+	CedMax
ACULI	KI423972	-	KI424061	+	CedMaxRob
ACULI	KI423974	-	KI424430	+	CedMaxRob
ACULI	KI423980	-	KI426861	-	CedRob
ACULI	KI423985	+	KI424130	+	CedMax
ACULI	KI423985	-	KI425521	+	CedMax
ACULI	KI423989	+	KI424876	-	CedMax
ACULI	KI424026	+	KI425739	-	CedRob
ACULI	KI424034	-	KI424340	+	CedMaxRob
ACULI	KI424044	+	KI424651	-	CedMaxRob
ACULI	KI424070	+	KI424702	+	CedMax
ACULI	KI424076	+	KI424500	+	CedMax
ACULI	KI424079	+	KI425866	-	CedMax
ACULI	KI424082	+	KI424150	+	CedMaxRob
ACULI	KI424098	+	KI425353	+	CedRob
ACULI	KI424123	-	KI425163	-	CedMax
ACULI	KI424129	-	KI424821	-	CedRob
ACULI	KI424133	-	KI424726	+	CedMax
ACULI	KI424136	-	KI425635	+	CedMax
ACULI	KI424144	+	KI424299	-	CedMax
ACULI	KI424146	-	KI425811	-	CedMax
ACULI	KI424155	+	KI424368	-	CedMaxRob
ACULI	KI424167	-	KI424467	+	RobMax
ACULI	KI424178	-	KI425023	-	CedRob
ACULI	KI424202	-	KI424243	-	CedRob
ACULI	KI424208	+	KI424964	-	CedMax
ACULI	KI424211	-	KI426705	+	CedMaxRob
ACULI	KI424218	+	KI424611	+	CedRob
ACULI	KI424221	+	KI424400	-	CedMax
ACULI	KI424259	+	KI424591	+	CedRob
ACULI	KI424263	-	KI424659	-	CedRob
ACULI	KI424277	+	KI425356	-	CedMaxRob
ACULI	KI424279	+	KI426580	+	CedMaxRob
ACULI	KI424280	-	KI426475	-	CedRob
ACULI	KI424283	+	KI426288	+	CedMax
ACULI	KI424291	+	KI425148	+	CedMaxRob
ACULI	KI424307	+	KI424398	-	CedMaxRob
ACULI	KI424341	-	KI424872	-	CedMax
ACULI	KI424371	+	KI425127	-	CedMaxRob
ACULI	KI424373	+	KI425012	-	CedMaxRob
ACULI	KI424381	+	KI425930	-	CedMaxRob
ACULI	KI424382	+	KI425920	+	CedRob
ACULI	KI424390	+	KI425272	-	CedRob
ACULI	KI424401	+	KI426504	+	CedMax
ACULI	KI424418	+	KI424907	-	CedMax
ACULI	KI424418	-	KI425069	-	CedMax
ACULI	KI424423	+	KI426525	+	CedRob
ACULI	KI424431	+	KI426243	+	CedRob
ACULI	KI424444	+	KI425267	+	CedMaxRob
ACULI	KI424444	-	KI424560	+	CedMax
ACULI	KI424448	-	KI424525	+	CedMax
ACULI	KI424458	+	KI425249	-	CedRob
ACULI	KI424566	+	KI425841	+	CedMax
ACULI	KI424602	+	KI425259	+	CedRob
ACULI	KI424617	+	KI426542	-	CedMax
ACULI	KI424634	+	KI424826	-	CedMax
ACULI	KI424655	-	KI425108	-	CedRob
ACULI	KI424676	-	KI425309	+	CedMax
ACULI	KI424743	-	KI425278	-	CedMaxRob
ACULI	KI424764	+	KI425264	+	CedRob
ACULI	KI424801	+	KI425623	-	CedRob
ACULI	KI424865	-	KI426504	-	CedMax
ACULI	KI424910	+	KI425409	-	CedMax
ACULI	KI424923	+	KI425090	-	CedMaxRob
ACULI	KI424986	-	KI426765	-	CedRob
ACULI	KI424992	+	KI425731	+	CedRob
ACULI	KI424993	-	KI425357	+	CedMax
ACULI	KI425015	+	KI425107	-	CedRob
ACULI	KI425082	+	KI425410	-	CedMax
ACULI	KI425106	+	KI426056	+	CedMaxRob
ACULI	KI425106	-	KI425665	+	CedMaxRob
ACULI	KI425169	-	KI426929	-	CedMax
ACULI	KI425189	-	KI426071	-	CedMaxRob
ACULI	KI425238	+	KI425331	-	CedMaxRob
ACULI	KI425240	+	KI425624	+	CedMaxRob
ACULI	KI425255	-	KI426333	+	CedRob
ACULI	KI425263	+	KI426308	+	CedMaxRob
ACULI	KI425331	-	KI425868	-	CedMaxRob
ACULI	KI425353	+	KI426654	-	CedMax
ACULI	KI425370	-	KI425850	+	CedRob
ACULI	KI425400	-	KI425552	-	CedMax
ACULI	KI425456	-	KI425594	+	CedMax
ACULI	KI425514	+	KI425868	+	CedMax
ACULI	KI425566	-	KI425804	-	CedMaxRob
ACULI	KI425580	+	KI426231	+	CedMax
ACULI	KI425756	-	KI427378	+	CedRob
ACULI	KI425767	-	KI427316	-	CedMax
ACULI	KI425768	+	KI426470	-	CedRob
ACULI	KI425796	-	KI426426	+	CedMax
ACULI	KI425804	-	KI425837	+	CedMaxRob
ACULI	KI426138	+	KI426326	+	CedRob
ACULI	KI426157	+	KI426623	-	CedMaxRob
ACULI	KI426483	-	KI426620	+	CedMaxRob
