# Supplementary material for: Evolutionary superscaffolding and chromosome anchoring to improve Anopheles genome assemblies
Source: BMC Biol. 2020 Jan 2;18:1. doi: 10.1186/s12915-019-0728-3 (PMC6939337; doi:10.1186/s12915-019-0728-3)
Supplement: Supplementary file 6 — Additional file 6. Adjacency and superscaffold data. Reconciled sets of scaffold adjacencies and corresponding superscaffolds. [file 12915_2019_728_MOESM6_ESM.zip › ADARL.reconciled.adjacencies.grimm.txt]

>ADARL
scaffold_1 -scaffold_637 -scaffold_590 scaffold_750 $
-scaffold_187 scaffold_10 $
-scaffold_1434 scaffold_1001 $
scaffold_1243 scaffold_1005 $
-scaffold_106 -scaffold_196 scaffold_101 $
scaffold_1010 -scaffold_1085 $
scaffold_1431 scaffold_986 scaffold_1011 $
scaffold_1012 -scaffold_877 $
scaffold_1017 -scaffold_610 -scaffold_1221 $
scaffold_180 scaffold_1021 $
scaffold_901 scaffold_1022 $
scaffold_1477 scaffold_1028 $
-scaffold_96 scaffold_295 scaffold_103 $
scaffold_1030 scaffold_408 -scaffold_498 $
scaffold_1031 scaffold_806 -scaffold_2001 -scaffold_1140 $
scaffold_1035 scaffold_1403 $
-scaffold_361 scaffold_1036 $
scaffold_1038 scaffold_1563 $
scaffold_1039 scaffold_1669 $
scaffold_1040 scaffold_924 $
scaffold_1041 scaffold_1789 $
scaffold_1043 scaffold_916 $
scaffold_1046 scaffold_628 $
scaffold_1048 -scaffold_931 -scaffold_1684 $
-scaffold_674 scaffold_1049 $
scaffold_1051 scaffold_1190 $
scaffold_429 scaffold_783 scaffold_1052 $
-scaffold_583 scaffold_161 scaffold_1054 $
scaffold_1372 -scaffold_1055 -scaffold_1399 -scaffold_399 $
scaffold_1901 scaffold_1061 $
scaffold_1063 -scaffold_977 $
scaffold_711 scaffold_1067 -scaffold_450 scaffold_761 scaffold_563 $
scaffold_1069 scaffold_648 $
scaffold_1080 scaffold_107 $
scaffold_1413 scaffold_1071 $
scaffold_1314 scaffold_1072 $
scaffold_1209 -scaffold_1073 scaffold_68 $
-scaffold_908 scaffold_1076 $
scaffold_594 scaffold_1077 $
scaffold_1825 -scaffold_1078 -scaffold_686 $
scaffold_1079 -scaffold_171 scaffold_1313 $
scaffold_847 -scaffold_108 -scaffold_170 -scaffold_93 $
scaffold_1084 scaffold_1422 $
-scaffold_1162 scaffold_1086 $
scaffold_930 -scaffold_1087 -scaffold_584 -scaffold_1475 scaffold_1406 $
scaffold_1628 scaffold_1089 $
scaffold_1238 scaffold_109 scaffold_1291 scaffold_1873 $
scaffold_1090 -scaffold_831 $
-scaffold_1805 scaffold_1095 $
scaffold_1679 scaffold_11 $
scaffold_1791 scaffold_1101 $
scaffold_1107 -scaffold_1745 $
scaffold_1109 -scaffold_1151 $
-scaffold_1960 scaffold_1111 $
-scaffold_353 scaffold_510 scaffold_1112 $
scaffold_1115 scaffold_705 scaffold_1727 scaffold_631 $
-scaffold_1512 scaffold_1118 $
scaffold_1710 scaffold_112 $
scaffold_1123 scaffold_262 $
scaffold_1131 scaffold_456 $
-scaffold_1446 scaffold_1137 $
scaffold_296 scaffold_1146 scaffold_1308 $
scaffold_1147 -scaffold_1610 $
-scaffold_80 scaffold_1149 scaffold_1356 $
scaffold_539 scaffold_1152 $
scaffold_1659 scaffold_1154 $
scaffold_1155 scaffold_1566 $
-scaffold_905 scaffold_1158 $
-scaffold_636 scaffold_116 $
scaffold_1630 scaffold_1163 $
scaffold_1166 -scaffold_706 $
scaffold_1167 scaffold_214 $
scaffold_1169 -scaffold_29 $
scaffold_866 -scaffold_117 -scaffold_1179 -scaffold_155 $
scaffold_1175 scaffold_1751 $
scaffold_118 scaffold_21 -scaffold_790 scaffold_561 scaffold_979 $
scaffold_1181 scaffold_555 $
-scaffold_660 scaffold_1184 $
scaffold_1195 -scaffold_123 $
scaffold_143 scaffold_1198 $
scaffold_120 scaffold_374 scaffold_1227 $
-scaffold_393 scaffold_1202 $
scaffold_1203 scaffold_779 scaffold_677 $
scaffold_1207 scaffold_549 $
scaffold_951 scaffold_1216 $
scaffold_1222 scaffold_1415 $
scaffold_886 scaffold_1225 $
-scaffold_1935 scaffold_1236 $
scaffold_955 scaffold_1237 $
scaffold_1242 -scaffold_765 $
scaffold_1246 scaffold_763 $
scaffold_55 -scaffold_205 scaffold_1248 scaffold_486 $
scaffold_2073 scaffold_1249 $
scaffold_1252 -scaffold_1498 $
-scaffold_544 scaffold_1253 $
scaffold_1813 -scaffold_1260 scaffold_602 -scaffold_1820 $
scaffold_1262 scaffold_627 $
-scaffold_964 scaffold_1274 $
-scaffold_375 scaffold_1715 scaffold_1276 $
scaffold_1283 scaffold_1982 $
scaffold_754 scaffold_1287 $
-scaffold_139 scaffold_632 scaffold_129 $
-scaffold_900 scaffold_1292 $
scaffold_1295 scaffold_784 scaffold_194 $
-scaffold_1302 scaffold_1297 $
scaffold_587 scaffold_1299 $
-scaffold_265 scaffold_1301 $
scaffold_1305 -scaffold_1637 $
scaffold_381 scaffold_1306 $
scaffold_1572 scaffold_1963 scaffold_1309 $
scaffold_1316 scaffold_537 $
scaffold_1317 scaffold_86 scaffold_169 $
scaffold_132 -scaffold_148 -scaffold_1491 scaffold_1583 $
scaffold_1326 -scaffold_709 $
scaffold_1327 scaffold_654 $
-scaffold_184 scaffold_1329 $
scaffold_136 scaffold_1331 $
scaffold_1339 scaffold_995 $
scaffold_464 -scaffold_372 scaffold_1863 scaffold_134 $
scaffold_1342 scaffold_313 $
scaffold_1347 -scaffold_984 $
scaffold_135 -scaffold_79 $
scaffold_1350 scaffold_1409 $
scaffold_1353 scaffold_432 $
scaffold_1354 scaffold_600 $
-scaffold_1367 scaffold_1365 $
scaffold_1369 -scaffold_1784 $
scaffold_1375 scaffold_850 $
-scaffold_1424 scaffold_1378 $
-scaffold_833 scaffold_1380 $
-scaffold_2008 scaffold_1382 $
-scaffold_971 -scaffold_253 -scaffold_1391 scaffold_247 $
scaffold_1393 -scaffold_1977 $
scaffold_1397 scaffold_915 $
scaffold_140 scaffold_19 $
scaffold_387 scaffold_1402 $
-scaffold_145 scaffold_1408 $
scaffold_141 -scaffold_1857 $
scaffold_1410 scaffold_1586 $
scaffold_467 scaffold_9 scaffold_179 scaffold_1420 $
scaffold_1421 scaffold_609 $
-scaffold_398 scaffold_1426 $
scaffold_1771 scaffold_1432 scaffold_1459 -scaffold_1780 scaffold_483 $
scaffold_144 -scaffold_266 $
-scaffold_340 scaffold_1440 $
scaffold_525 scaffold_1445 $
scaffold_1448 scaffold_1493 -scaffold_925 $
scaffold_1451 scaffold_1476 -scaffold_670 $
-scaffold_1535 scaffold_1462 $
scaffold_330 scaffold_1465 $
scaffold_1466 -scaffold_1600 $
scaffold_1483 -scaffold_740 $
scaffold_1488 -scaffold_874 $
scaffold_15 scaffold_503 scaffold_150 $
scaffold_152 -scaffold_201 $
scaffold_1521 scaffold_1523 $
scaffold_1524 -scaffold_241 $
scaffold_153 scaffold_272 $
scaffold_844 scaffold_1530 $
-scaffold_299 scaffold_1531 scaffold_455 $
scaffold_1537 -scaffold_162 $
-scaffold_229 scaffold_1538 $
scaffold_154 -scaffold_1660 $
-scaffold_356 scaffold_1551 $
-scaffold_26 scaffold_1557 $
scaffold_1558 scaffold_444 $
scaffold_264 scaffold_156 $
scaffold_52 -scaffold_1565 scaffold_285 $
scaffold_1570 scaffold_1914 $
scaffold_1574 -scaffold_1998 $
scaffold_1577 scaffold_1779 $
scaffold_1581 scaffold_1906 -scaffold_651 $
scaffold_1587 scaffold_88 scaffold_189 scaffold_643 $
scaffold_907 scaffold_1590 $
scaffold_1592 scaffold_2031 $
scaffold_1594 scaffold_1721 $
scaffold_1755 scaffold_1603 $
scaffold_1613 -scaffold_1728 $
-scaffold_619 scaffold_163 scaffold_424 $
scaffold_720 scaffold_1642 $
scaffold_1644 scaffold_64 $
-scaffold_760 scaffold_255 scaffold_1652 $
scaffold_1665 scaffold_697 $
scaffold_1675 scaffold_369 $
scaffold_702 scaffold_1678 scaffold_997 $
scaffold_1681 scaffold_922 $
scaffold_1699 -scaffold_1800 scaffold_797 $
scaffold_1700 -scaffold_812 $
-scaffold_825 scaffold_1706 $
-scaffold_946 scaffold_1719 $
scaffold_1725 scaffold_2111 $
scaffold_368 scaffold_700 scaffold_173 $
scaffold_1733 scaffold_775 scaffold_689 $
scaffold_1742 scaffold_895 $
-scaffold_47 scaffold_175 $
scaffold_699 scaffold_1753 $
scaffold_1781 -scaffold_851 $
scaffold_1790 -scaffold_1920 $
scaffold_1799 -scaffold_1947 $
scaffold_318 scaffold_1809 $
-scaffold_2135 scaffold_1818 $
scaffold_183 scaffold_416 $
scaffold_1835 -scaffold_1878 $
-scaffold_1975 scaffold_1836 $
-scaffold_1993 scaffold_1848 $
scaffold_1861 -scaffold_347 $
-scaffold_842 scaffold_1864 $
scaffold_1865 scaffold_2114 $
scaffold_1867 -scaffold_1875 $
scaffold_1876 -scaffold_1946 $
scaffold_270 scaffold_188 $
-scaffold_2115 scaffold_1890 $
scaffold_433 scaffold_190 $
scaffold_1900 scaffold_307 -scaffold_63 $
scaffold_1902 scaffold_918 $
scaffold_279 scaffold_1925 $
scaffold_1928 -scaffold_1941 $
scaffold_1953 -scaffold_673 $
scaffold_661 scaffold_1979 $
scaffold_729 -scaffold_198 scaffold_626 $
scaffold_804 scaffold_200 $
scaffold_714 scaffold_2002 $
scaffold_2015 -scaffold_442 $
scaffold_607 scaffold_2016 $
scaffold_28 scaffold_202 $
scaffold_258 scaffold_207 $
scaffold_209 -scaffold_221 $
scaffold_82 -scaffold_98 scaffold_211 $
scaffold_2134 -scaffold_819 $
scaffold_217 scaffold_588 $
-scaffold_422 scaffold_22 $
scaffold_220 -scaffold_473 $
scaffold_223 -scaffold_663 $
scaffold_228 scaffold_953 $
scaffold_230 scaffold_91 scaffold_284 $
scaffold_45 scaffold_231 $
scaffold_236 scaffold_4 $
scaffold_24 -scaffold_308 $
scaffold_893 scaffold_250 $
-scaffold_927 scaffold_837 -scaffold_252 scaffold_772 $
scaffold_319 scaffold_263 $
scaffold_95 -scaffold_394 scaffold_278 $
-scaffold_462 scaffold_288 $
-scaffold_769 scaffold_291 $
scaffold_389 -scaffold_786 scaffold_293 $
scaffold_298 -scaffold_329 $
scaffold_715 scaffold_300 $
-scaffold_500 scaffold_303 $
scaffold_312 -scaffold_939 $
scaffold_314 scaffold_522 $
scaffold_675 scaffold_315 $
scaffold_316 scaffold_67 $
scaffold_465 scaffold_317 scaffold_787 $
scaffold_425 scaffold_323 $
scaffold_545 -scaffold_328 scaffold_470 $
-scaffold_550 scaffold_343 $
scaffold_35 -scaffold_7 $
-scaffold_578 scaffold_354 $
-scaffold_402 scaffold_358 $
scaffold_726 scaffold_365 $
scaffold_415 scaffold_378 $
scaffold_38 -scaffold_568 $
scaffold_576 scaffold_384 $
scaffold_386 -scaffold_884 $
scaffold_388 -scaffold_430 $
scaffold_391 -scaffold_528 $
scaffold_758 scaffold_970 scaffold_407 $
scaffold_41 -scaffold_843 $
scaffold_612 scaffold_421 $
-scaffold_472 scaffold_423 $
scaffold_43 -scaffold_640 scaffold_608 $
scaffold_434 scaffold_572 $
-scaffold_883 scaffold_440 $
scaffold_445 -scaffold_582 $
scaffold_449 scaffold_611 $
scaffold_474 scaffold_520 $
scaffold_48 -scaffold_70 $
scaffold_49 scaffold_94 $
scaffold_771 scaffold_491 scaffold_945 $
scaffold_492 -scaffold_671 $
scaffold_502 scaffold_509 $
scaffold_514 scaffold_824 $
scaffold_53 -scaffold_624 $
scaffold_567 scaffold_923 $
scaffold_599 -scaffold_909 -scaffold_911 $
-scaffold_993 scaffold_646 $
scaffold_659 scaffold_653 $
scaffold_655 -scaffold_910 $
scaffold_684 -scaffold_718 $
-scaffold_952 scaffold_69 scaffold_841 $
scaffold_792 scaffold_719 $
scaffold_998 scaffold_795 $
scaffold_811 -scaffold_899 $
scaffold_828 -scaffold_935 $
scaffold_83 -scaffold_87 $
