# Supplementary material for: Evolutionary superscaffolding and chromosome anchoring to improve Anopheles genome assemblies
Source: BMC Biol. 2020 Jan 2;18:1. doi: 10.1186/s12915-019-0728-3 (PMC6939337; doi:10.1186/s12915-019-0728-3)
Supplement: Supplementary file 6 — Additional file 6. Adjacency and superscaffold data. Reconciled sets of scaffold adjacencies and corresponding superscaffolds. [file 12915_2019_728_MOESM6_ESM.zip › ADARL.reconciled.adjacencies.txt]

ADARL	scaffold_1	+	scaffold_637	-	CedMaxRob
ADARL	scaffold_10	-	scaffold_187	+	RobMax
ADARL	scaffold_1001	-	scaffold_1434	+	CedRob
ADARL	scaffold_1005	-	scaffold_1243	-	CedRob
ADARL	scaffold_101	-	scaffold_196	+	CedMax
ADARL	scaffold_1010	+	scaffold_1085	-	CedRob
ADARL	scaffold_1011	-	scaffold_986	-	CedMaxRob
ADARL	scaffold_1012	+	scaffold_877	-	CedMaxRob
ADARL	scaffold_1017	+	scaffold_610	-	CedRob
ADARL	scaffold_1021	-	scaffold_180	-	CedRob
ADARL	scaffold_1022	-	scaffold_901	-	CedMaxRob
ADARL	scaffold_1028	-	scaffold_1477	-	RobMax
ADARL	scaffold_103	-	scaffold_295	-	CedMaxRob
ADARL	scaffold_1030	+	scaffold_408	+	CedMaxRob
ADARL	scaffold_1031	+	scaffold_806	+	CedRob
ADARL	scaffold_1035	+	scaffold_1403	+	CedMaxRob
ADARL	scaffold_1036	-	scaffold_361	+	CedMaxRob
ADARL	scaffold_1038	+	scaffold_1563	+	CedMax
ADARL	scaffold_1039	+	scaffold_1669	+	RobMax
ADARL	scaffold_1040	+	scaffold_924	+	CedRob
ADARL	scaffold_1041	+	scaffold_1789	+	CedRob
ADARL	scaffold_1043	+	scaffold_916	+	CedRob
ADARL	scaffold_1046	+	scaffold_628	+	CedRob
ADARL	scaffold_1048	+	scaffold_931	-	CedMaxRob
ADARL	scaffold_1049	-	scaffold_674	+	CedMaxRob
ADARL	scaffold_1051	+	scaffold_1190	+	CedRob
ADARL	scaffold_1052	-	scaffold_783	-	CedRob
ADARL	scaffold_1054	-	scaffold_161	-	CedRob
ADARL	scaffold_1055	+	scaffold_1372	-	CedRob
ADARL	scaffold_1055	-	scaffold_1399	-	RobMax
ADARL	scaffold_106	-	scaffold_196	-	CedRob
ADARL	scaffold_1061	-	scaffold_1901	-	CedRob
ADARL	scaffold_1063	+	scaffold_977	-	RobMax
ADARL	scaffold_1067	+	scaffold_450	-	CedMaxRob
ADARL	scaffold_1067	-	scaffold_711	-	CedMax
ADARL	scaffold_1069	+	scaffold_648	+	CedRob
ADARL	scaffold_107	-	scaffold_1080	-	CedMaxRob
ADARL	scaffold_1071	-	scaffold_1413	-	CedRob
ADARL	scaffold_1072	-	scaffold_1314	-	CedMaxRob
ADARL	scaffold_1073	+	scaffold_1209	-	RobMax
ADARL	scaffold_1073	-	scaffold_68	+	CedRob
ADARL	scaffold_1076	-	scaffold_908	+	CedRob
ADARL	scaffold_1077	-	scaffold_594	-	CedRob
ADARL	scaffold_1078	+	scaffold_1825	-	CedMaxRob
ADARL	scaffold_1078	-	scaffold_686	-	CedRob
ADARL	scaffold_1079	+	scaffold_171	-	RobMax
ADARL	scaffold_108	+	scaffold_847	-	CedMaxRob
ADARL	scaffold_108	-	scaffold_170	-	CedMaxRob
ADARL	scaffold_1084	+	scaffold_1422	+	CedRob
ADARL	scaffold_1086	-	scaffold_1162	+	CedRob
ADARL	scaffold_1087	+	scaffold_930	-	CedMaxRob
ADARL	scaffold_1087	-	scaffold_584	-	CedMaxRob
ADARL	scaffold_1089	-	scaffold_1628	-	CedRob
ADARL	scaffold_109	+	scaffold_1291	+	CedMaxRob
ADARL	scaffold_109	-	scaffold_1238	-	CedMaxRob
ADARL	scaffold_1090	+	scaffold_831	-	CedMax
ADARL	scaffold_1095	-	scaffold_1805	+	CedRob
ADARL	scaffold_11	-	scaffold_1679	-	CedMaxRob
ADARL	scaffold_1101	-	scaffold_1791	-	CedRob
ADARL	scaffold_1107	+	scaffold_1745	-	CedRob
ADARL	scaffold_1109	+	scaffold_1151	-	CedRob
ADARL	scaffold_1111	-	scaffold_1960	+	CedRob
ADARL	scaffold_1112	-	scaffold_510	-	CedMaxRob
ADARL	scaffold_1115	+	scaffold_705	+	CedRob
ADARL	scaffold_1118	-	scaffold_1512	+	CedRob
ADARL	scaffold_112	-	scaffold_1710	-	CedRob
ADARL	scaffold_1123	+	scaffold_262	+	CedRob
ADARL	scaffold_1131	+	scaffold_456	+	CedRob
ADARL	scaffold_1137	-	scaffold_1446	+	CedRob
ADARL	scaffold_1140	+	scaffold_2001	+	CedMaxRob
ADARL	scaffold_1146	+	scaffold_1308	+	CedRob
ADARL	scaffold_1146	-	scaffold_296	-	CedRob
ADARL	scaffold_1147	+	scaffold_1610	-	CedMaxRob
ADARL	scaffold_1149	+	scaffold_1356	+	CedRob
ADARL	scaffold_1149	-	scaffold_80	+	CedRob
ADARL	scaffold_1152	-	scaffold_539	-	CedRob
ADARL	scaffold_1154	-	scaffold_1659	-	CedMaxRob
ADARL	scaffold_1155	+	scaffold_1566	+	CedRob
ADARL	scaffold_1158	-	scaffold_905	+	CedRob
ADARL	scaffold_116	-	scaffold_636	+	CedMaxRob
ADARL	scaffold_1163	-	scaffold_1630	-	CedRob
ADARL	scaffold_1166	+	scaffold_706	-	CedRob
ADARL	scaffold_1167	+	scaffold_214	+	CedRob
ADARL	scaffold_1169	+	scaffold_29	-	CedMaxRob
ADARL	scaffold_117	+	scaffold_866	-	CedMax
ADARL	scaffold_117	-	scaffold_1179	-	CedMaxRob
ADARL	scaffold_1175	+	scaffold_1751	+	CedRob
ADARL	scaffold_1179	-	scaffold_155	-	CedRob
ADARL	scaffold_118	+	scaffold_21	+	RobMax
ADARL	scaffold_1181	+	scaffold_555	+	CedRob
ADARL	scaffold_1184	-	scaffold_660	+	CedMaxRob
ADARL	scaffold_1195	+	scaffold_123	-	CedRob
ADARL	scaffold_1198	-	scaffold_143	-	CedMaxRob
ADARL	scaffold_120	+	scaffold_374	+	CedMax
ADARL	scaffold_1202	-	scaffold_393	+	CedRob
ADARL	scaffold_1203	+	scaffold_779	+	CedRob
ADARL	scaffold_1207	+	scaffold_549	+	CedRob
ADARL	scaffold_1216	-	scaffold_951	-	RobMax
ADARL	scaffold_1221	+	scaffold_610	+	CedRob
ADARL	scaffold_1222	+	scaffold_1415	+	CedRob
ADARL	scaffold_1225	-	scaffold_886	-	CedMaxRob
ADARL	scaffold_1227	-	scaffold_374	-	CedMax
ADARL	scaffold_1236	-	scaffold_1935	+	CedRob
ADARL	scaffold_1237	-	scaffold_955	-	CedRob
ADARL	scaffold_1242	+	scaffold_765	-	CedRob
ADARL	scaffold_1246	+	scaffold_763	+	RobMax
ADARL	scaffold_1248	+	scaffold_486	+	CedRob
ADARL	scaffold_1248	-	scaffold_205	+	CedMax
ADARL	scaffold_1249	-	scaffold_2073	-	CedRob
ADARL	scaffold_1252	+	scaffold_1498	-	CedRob
ADARL	scaffold_1253	-	scaffold_544	+	CedMax
ADARL	scaffold_1260	+	scaffold_1813	-	CedRob
ADARL	scaffold_1260	-	scaffold_602	+	CedRob
ADARL	scaffold_1262	+	scaffold_627	+	CedRob
ADARL	scaffold_1274	-	scaffold_964	+	CedRob
ADARL	scaffold_1276	-	scaffold_1715	-	CedMaxRob
ADARL	scaffold_1283	+	scaffold_1982	+	CedRob
ADARL	scaffold_1287	-	scaffold_754	-	CedRob
ADARL	scaffold_129	-	scaffold_632	-	CedRob
ADARL	scaffold_1291	+	scaffold_1873	+	CedMaxRob
ADARL	scaffold_1292	-	scaffold_900	+	CedMax
ADARL	scaffold_1295	+	scaffold_784	+	CedMaxRob
ADARL	scaffold_1297	-	scaffold_1302	+	CedRob
ADARL	scaffold_1299	-	scaffold_587	-	CedMaxRob
ADARL	scaffold_1301	-	scaffold_265	+	RobMax
ADARL	scaffold_1305	+	scaffold_1637	-	RobMax
ADARL	scaffold_1306	-	scaffold_381	-	CedRob
ADARL	scaffold_1309	-	scaffold_1963	-	CedMaxRob
ADARL	scaffold_1313	-	scaffold_171	+	CedMaxRob
ADARL	scaffold_1316	+	scaffold_537	+	CedRob
ADARL	scaffold_1317	+	scaffold_86	+	CedMaxRob
ADARL	scaffold_132	+	scaffold_148	-	CedMaxRob
ADARL	scaffold_1326	+	scaffold_709	-	CedRob
ADARL	scaffold_1327	+	scaffold_654	+	CedRob
ADARL	scaffold_1329	-	scaffold_184	+	CedRob
ADARL	scaffold_1331	-	scaffold_136	-	CedMax
ADARL	scaffold_1339	+	scaffold_995	+	CedMaxRob
ADARL	scaffold_134	-	scaffold_1863	-	CedMaxRob
ADARL	scaffold_1342	+	scaffold_313	+	CedRob
ADARL	scaffold_1347	+	scaffold_984	-	CedRob
ADARL	scaffold_135	+	scaffold_79	-	CedRob
ADARL	scaffold_1350	+	scaffold_1409	+	RobMax
ADARL	scaffold_1353	+	scaffold_432	+	CedRob
ADARL	scaffold_1354	+	scaffold_600	+	CedMaxRob
ADARL	scaffold_1365	-	scaffold_1367	+	CedRob
ADARL	scaffold_1369	+	scaffold_1784	-	CedRob
ADARL	scaffold_1375	+	scaffold_850	+	CedMaxRob
ADARL	scaffold_1378	-	scaffold_1424	+	CedRob
ADARL	scaffold_1380	-	scaffold_833	+	CedRob
ADARL	scaffold_1382	-	scaffold_2008	+	CedRob
ADARL	scaffold_139	-	scaffold_632	+	CedRob
ADARL	scaffold_1391	+	scaffold_253	+	CedMaxRob
ADARL	scaffold_1391	-	scaffold_247	+	CedMax
ADARL	scaffold_1393	+	scaffold_1977	-	RobMax
ADARL	scaffold_1397	+	scaffold_915	+	CedRob
ADARL	scaffold_1399	-	scaffold_399	-	CedRob
ADARL	scaffold_140	+	scaffold_19	+	RobMax
ADARL	scaffold_1402	-	scaffold_387	-	CedRob
ADARL	scaffold_1406	-	scaffold_1475	+	CedRob
ADARL	scaffold_1408	-	scaffold_145	+	CedMaxRob
ADARL	scaffold_141	+	scaffold_1857	-	CedRob
ADARL	scaffold_1410	+	scaffold_1586	+	CedRob
ADARL	scaffold_1420	-	scaffold_179	-	CedRob
ADARL	scaffold_1421	+	scaffold_609	+	RobMax
ADARL	scaffold_1426	-	scaffold_398	+	CedRob
ADARL	scaffold_1431	+	scaffold_986	+	CedRob
ADARL	scaffold_1432	+	scaffold_1459	+	CedMax
ADARL	scaffold_1432	-	scaffold_1771	-	CedRob
ADARL	scaffold_144	+	scaffold_266	-	CedRob
ADARL	scaffold_1440	-	scaffold_340	+	CedRob
ADARL	scaffold_1445	-	scaffold_525	-	CedRob
ADARL	scaffold_1448	+	scaffold_1493	+	CedRob
ADARL	scaffold_1451	+	scaffold_1476	+	CedRob
ADARL	scaffold_1459	+	scaffold_1780	-	CedRob
ADARL	scaffold_1462	-	scaffold_1535	+	CedMaxRob
ADARL	scaffold_1465	-	scaffold_330	-	CedRob
ADARL	scaffold_1466	+	scaffold_1600	-	CedMaxRob
ADARL	scaffold_1475	+	scaffold_584	+	CedRob
ADARL	scaffold_1476	+	scaffold_670	-	CedRob
ADARL	scaffold_148	-	scaffold_1491	-	CedRob
ADARL	scaffold_1483	+	scaffold_740	-	CedRob
ADARL	scaffold_1488	+	scaffold_874	-	CedRob
ADARL	scaffold_1491	-	scaffold_1583	+	CedMaxRob
ADARL	scaffold_1493	+	scaffold_925	-	CedRob
ADARL	scaffold_15	+	scaffold_503	+	CedRob
ADARL	scaffold_150	-	scaffold_503	-	CedRob
ADARL	scaffold_152	+	scaffold_201	-	CedMaxRob
ADARL	scaffold_1521	+	scaffold_1523	+	CedMaxRob
ADARL	scaffold_1524	+	scaffold_241	-	CedRob
ADARL	scaffold_153	+	scaffold_272	+	CedRob
ADARL	scaffold_1530	-	scaffold_844	-	CedRob
ADARL	scaffold_1531	+	scaffold_455	+	CedRob
ADARL	scaffold_1531	-	scaffold_299	+	CedRob
ADARL	scaffold_1537	+	scaffold_162	-	CedRob
ADARL	scaffold_1538	-	scaffold_229	+	RobMax
ADARL	scaffold_154	+	scaffold_1660	-	CedMaxRob
ADARL	scaffold_1551	-	scaffold_356	+	CedRob
ADARL	scaffold_1557	-	scaffold_26	+	CedRob
ADARL	scaffold_1558	+	scaffold_444	+	CedMaxRob
ADARL	scaffold_156	-	scaffold_264	-	CedMaxRob
ADARL	scaffold_1565	+	scaffold_52	-	CedMax
ADARL	scaffold_1565	-	scaffold_285	+	CedRob
ADARL	scaffold_1570	+	scaffold_1914	+	CedRob
ADARL	scaffold_1572	+	scaffold_1963	+	CedMax
ADARL	scaffold_1574	+	scaffold_1998	-	CedRob
ADARL	scaffold_1577	+	scaffold_1779	+	CedRob
ADARL	scaffold_1581	+	scaffold_1906	+	CedRob
ADARL	scaffold_1587	+	scaffold_88	+	CedRob
ADARL	scaffold_1590	-	scaffold_907	-	CedRob
ADARL	scaffold_1592	+	scaffold_2031	+	CedMaxRob
ADARL	scaffold_1594	+	scaffold_1721	+	CedRob
ADARL	scaffold_1603	-	scaffold_1755	-	CedRob
ADARL	scaffold_161	-	scaffold_583	+	CedRob
ADARL	scaffold_1613	+	scaffold_1728	-	CedRob
ADARL	scaffold_163	+	scaffold_424	+	CedRob
ADARL	scaffold_163	-	scaffold_619	+	CedRob
ADARL	scaffold_1642	-	scaffold_720	-	CedRob
ADARL	scaffold_1644	+	scaffold_64	+	CedRob
ADARL	scaffold_1652	-	scaffold_255	-	CedRob
ADARL	scaffold_1665	+	scaffold_697	+	RobMax
ADARL	scaffold_1675	+	scaffold_369	+	CedRob
ADARL	scaffold_1678	+	scaffold_997	+	CedRob
ADARL	scaffold_1678	-	scaffold_702	-	CedMax
ADARL	scaffold_1681	+	scaffold_922	+	CedRob
ADARL	scaffold_1684	+	scaffold_931	+	CedMaxRob
ADARL	scaffold_169	-	scaffold_86	-	RobMax
ADARL	scaffold_1699	+	scaffold_1800	-	CedMax
ADARL	scaffold_170	-	scaffold_93	-	CedRob
ADARL	scaffold_1700	+	scaffold_812	-	CedRob
ADARL	scaffold_1706	-	scaffold_825	+	CedRob
ADARL	scaffold_1715	-	scaffold_375	+	CedMaxRob
ADARL	scaffold_1719	-	scaffold_946	+	CedRob
ADARL	scaffold_1725	+	scaffold_2111	+	CedRob
ADARL	scaffold_1727	+	scaffold_631	+	CedRob
ADARL	scaffold_1727	-	scaffold_705	-	CedMax
ADARL	scaffold_173	-	scaffold_700	-	CedMaxRob
ADARL	scaffold_1733	+	scaffold_775	+	CedRob
ADARL	scaffold_1742	+	scaffold_895	+	CedRob
ADARL	scaffold_175	-	scaffold_47	+	RobMax
ADARL	scaffold_1753	-	scaffold_699	-	CedRob
ADARL	scaffold_1780	-	scaffold_483	+	CedMax
ADARL	scaffold_1781	+	scaffold_851	-	CedMax
ADARL	scaffold_179	-	scaffold_9	-	CedMaxRob
ADARL	scaffold_1790	+	scaffold_1920	-	CedRob
ADARL	scaffold_1799	+	scaffold_1947	-	CedRob
ADARL	scaffold_1800	-	scaffold_797	+	CedMaxRob
ADARL	scaffold_1809	-	scaffold_318	-	CedRob
ADARL	scaffold_1818	-	scaffold_2135	+	CedRob
ADARL	scaffold_1820	+	scaffold_602	-	CedMaxRob
ADARL	scaffold_183	+	scaffold_416	+	CedRob
ADARL	scaffold_1835	+	scaffold_1878	-	CedMaxRob
ADARL	scaffold_1836	-	scaffold_1975	+	CedRob
ADARL	scaffold_1848	-	scaffold_1993	+	CedMaxRob
ADARL	scaffold_1861	+	scaffold_347	-	CedRob
ADARL	scaffold_1863	-	scaffold_372	+	CedMaxRob
ADARL	scaffold_1864	-	scaffold_842	+	CedMaxRob
ADARL	scaffold_1865	+	scaffold_2114	+	CedRob
ADARL	scaffold_1867	+	scaffold_1875	-	CedMaxRob
ADARL	scaffold_1876	+	scaffold_1946	-	CedRob
ADARL	scaffold_188	-	scaffold_270	-	CedRob
ADARL	scaffold_189	+	scaffold_643	+	CedRob
ADARL	scaffold_189	-	scaffold_88	-	CedMax
ADARL	scaffold_1890	-	scaffold_2115	+	CedRob
ADARL	scaffold_190	-	scaffold_433	-	CedRob
ADARL	scaffold_1900	+	scaffold_307	+	CedRob
ADARL	scaffold_1902	+	scaffold_918	+	CedMaxRob
ADARL	scaffold_1906	+	scaffold_651	-	CedMax
ADARL	scaffold_1925	-	scaffold_279	-	CedMaxRob
ADARL	scaffold_1928	+	scaffold_1941	-	CedRob
ADARL	scaffold_194	-	scaffold_784	-	CedMaxRob
ADARL	scaffold_1953	+	scaffold_673	-	CedRob
ADARL	scaffold_1979	-	scaffold_661	-	CedMaxRob
ADARL	scaffold_198	+	scaffold_729	-	CedRob
ADARL	scaffold_198	-	scaffold_626	+	CedRob
ADARL	scaffold_200	-	scaffold_804	-	CedRob
ADARL	scaffold_2001	+	scaffold_806	-	CedRob
ADARL	scaffold_2002	-	scaffold_714	-	CedRob
ADARL	scaffold_2015	+	scaffold_442	-	CedRob
ADARL	scaffold_2016	-	scaffold_607	-	CedMax
ADARL	scaffold_202	-	scaffold_28	-	CedMaxRob
ADARL	scaffold_205	+	scaffold_55	-	CedRob
ADARL	scaffold_207	-	scaffold_258	-	CedRob
ADARL	scaffold_209	+	scaffold_221	-	CedRob
ADARL	scaffold_21	+	scaffold_790	-	CedMaxRob
ADARL	scaffold_211	-	scaffold_98	+	CedRob
ADARL	scaffold_2134	+	scaffold_819	-	CedMaxRob
ADARL	scaffold_217	+	scaffold_588	+	CedMaxRob
ADARL	scaffold_22	-	scaffold_422	+	CedRob
ADARL	scaffold_220	+	scaffold_473	-	CedRob
ADARL	scaffold_223	+	scaffold_663	-	CedRob
ADARL	scaffold_228	+	scaffold_953	+	CedRob
ADARL	scaffold_230	+	scaffold_91	+	CedMaxRob
ADARL	scaffold_231	-	scaffold_45	-	CedRob
ADARL	scaffold_236	+	scaffold_4	+	CedMaxRob
ADARL	scaffold_24	+	scaffold_308	-	CedRob
ADARL	scaffold_250	-	scaffold_893	-	CedRob
ADARL	scaffold_252	+	scaffold_837	-	CedMaxRob
ADARL	scaffold_252	-	scaffold_772	+	RobMax
ADARL	scaffold_253	+	scaffold_971	+	CedMax
ADARL	scaffold_255	-	scaffold_760	+	CedMax
ADARL	scaffold_263	-	scaffold_319	-	CedRob
ADARL	scaffold_278	-	scaffold_394	+	CedMaxRob
ADARL	scaffold_284	-	scaffold_91	-	CedMaxRob
ADARL	scaffold_288	-	scaffold_462	+	CedRob
ADARL	scaffold_291	-	scaffold_769	+	CedMaxRob
ADARL	scaffold_293	-	scaffold_786	+	CedMaxRob
ADARL	scaffold_295	-	scaffold_96	+	CedRob
ADARL	scaffold_298	+	scaffold_329	-	CedMaxRob
ADARL	scaffold_300	-	scaffold_715	-	CedRob
ADARL	scaffold_303	-	scaffold_500	+	CedRob
ADARL	scaffold_307	+	scaffold_63	-	CedRob
ADARL	scaffold_312	+	scaffold_939	-	CedMaxRob
ADARL	scaffold_314	+	scaffold_522	+	CedRob
ADARL	scaffold_315	-	scaffold_675	-	CedRob
ADARL	scaffold_316	+	scaffold_67	+	CedRob
ADARL	scaffold_317	+	scaffold_787	+	CedRob
ADARL	scaffold_317	-	scaffold_465	-	RobMax
ADARL	scaffold_323	-	scaffold_425	-	CedRob
ADARL	scaffold_328	+	scaffold_545	-	CedMaxRob
ADARL	scaffold_328	-	scaffold_470	+	CedRob
ADARL	scaffold_343	-	scaffold_550	+	CedRob
ADARL	scaffold_35	+	scaffold_7	-	CedMaxRob
ADARL	scaffold_353	-	scaffold_510	+	CedRob
ADARL	scaffold_354	-	scaffold_578	+	CedMax
ADARL	scaffold_358	-	scaffold_402	+	CedMaxRob
ADARL	scaffold_365	-	scaffold_726	-	CedMaxRob
ADARL	scaffold_368	+	scaffold_700	+	CedRob
ADARL	scaffold_372	+	scaffold_464	-	CedMaxRob
ADARL	scaffold_378	-	scaffold_415	-	CedRob
ADARL	scaffold_38	+	scaffold_568	-	CedRob
ADARL	scaffold_384	-	scaffold_576	-	CedRob
ADARL	scaffold_386	+	scaffold_884	-	CedRob
ADARL	scaffold_388	+	scaffold_430	-	CedRob
ADARL	scaffold_389	+	scaffold_786	-	CedRob
ADARL	scaffold_391	+	scaffold_528	-	CedRob
ADARL	scaffold_394	+	scaffold_95	-	CedRob
ADARL	scaffold_407	-	scaffold_970	-	CedMaxRob
ADARL	scaffold_408	+	scaffold_498	-	CedMax
ADARL	scaffold_41	+	scaffold_843	-	CedRob
ADARL	scaffold_421	-	scaffold_612	-	CedMaxRob
ADARL	scaffold_423	-	scaffold_472	+	CedRob
ADARL	scaffold_429	+	scaffold_783	+	CedRob
ADARL	scaffold_43	+	scaffold_640	-	CedMaxRob
ADARL	scaffold_434	+	scaffold_572	+	CedRob
ADARL	scaffold_440	-	scaffold_883	+	CedRob
ADARL	scaffold_445	+	scaffold_582	-	CedRob
ADARL	scaffold_449	+	scaffold_611	+	CedRob
ADARL	scaffold_450	-	scaffold_761	+	CedMaxRob
ADARL	scaffold_467	+	scaffold_9	+	CedMaxRob
ADARL	scaffold_474	+	scaffold_520	+	CedRob
ADARL	scaffold_48	+	scaffold_70	-	CedRob
ADARL	scaffold_49	+	scaffold_94	+	CedMaxRob
ADARL	scaffold_491	+	scaffold_945	+	CedRob
ADARL	scaffold_491	-	scaffold_771	-	RobMax
ADARL	scaffold_492	+	scaffold_671	-	CedRob
ADARL	scaffold_502	+	scaffold_509	+	CedMaxRob
ADARL	scaffold_514	+	scaffold_824	+	CedRob
ADARL	scaffold_53	+	scaffold_624	-	CedMaxRob
ADARL	scaffold_561	+	scaffold_979	+	CedMaxRob
ADARL	scaffold_561	-	scaffold_790	+	CedMax
ADARL	scaffold_563	-	scaffold_761	-	CedMax
ADARL	scaffold_567	+	scaffold_923	+	CedMax
ADARL	scaffold_590	+	scaffold_637	+	CedRob
ADARL	scaffold_590	-	scaffold_750	+	CedRob
ADARL	scaffold_599	+	scaffold_909	-	CedRob
ADARL	scaffold_608	-	scaffold_640	+	CedRob
ADARL	scaffold_646	-	scaffold_993	+	CedMaxRob
ADARL	scaffold_653	-	scaffold_659	-	CedRob
ADARL	scaffold_655	+	scaffold_910	-	CedRob
ADARL	scaffold_677	-	scaffold_779	-	CedRob
ADARL	scaffold_684	+	scaffold_718	-	CedRob
ADARL	scaffold_689	-	scaffold_775	-	CedRob
ADARL	scaffold_69	+	scaffold_841	+	CedMaxRob
ADARL	scaffold_69	-	scaffold_952	+	CedMaxRob
ADARL	scaffold_719	-	scaffold_792	-	CedMaxRob
ADARL	scaffold_758	+	scaffold_970	+	CedRob
ADARL	scaffold_795	-	scaffold_998	-	CedMax
ADARL	scaffold_811	+	scaffold_899	-	CedRob
ADARL	scaffold_82	+	scaffold_98	-	CedMaxRob
ADARL	scaffold_828	+	scaffold_935	-	CedRob
ADARL	scaffold_83	+	scaffold_87	-	CedRob
ADARL	scaffold_837	-	scaffold_927	+	CedMaxRob
ADARL	scaffold_909	-	scaffold_911	-	CedRob
