# Supplementary material for: Evolutionary superscaffolding and chromosome anchoring to improve Anopheles genome assemblies
Source: BMC Biol. 2020 Jan 2;18:1. doi: 10.1186/s12915-019-0728-3 (PMC6939337; doi:10.1186/s12915-019-0728-3)
Supplement: Supplementary file 6 — Additional file 6. Adjacency and superscaffold data. Reconciled sets of scaffold adjacencies and corresponding superscaffolds. [file 12915_2019_728_MOESM6_ESM.zip › ADIRU.reconciled.adjacencies.grimm.txt]

>ADIRU
-KB672896 KB673335 KB672490 $
KB672491 KB673046 $
-KB672603 KB672492 $
KB673401 KB672514 KB673246 -KB673612 $
KB672552 KB672569 $
KB672902 KB672791 KB672602 $
-KB672945 KB672614 $
KB672658 KB673259 $
KB672686 -KB672985 $
-KB673699 KB672702 $
KB673135 -KB672713 KB672868 $
KB672758 -KB672873 $
KB672793 -KB672880 $
KB672802 -KB672867 -KB673534 $
KB672814 -KB673044 $
-KB672956 -KB672828 KB672820 $
KB672841 -KB673007 $
KB672850 -KB673010 $
KB673035 -KB672857 -KB673423 $
KB672884 -KB672928 $
KB673124 KB672891 $
KB672903 KB673140 $
KB672918 -KB672924 $
KB672935 -KB672980 $
KB672951 KB673088 $
KB672963 -KB673171 $
-KB673390 -KB673102 -KB673346 -KB673059 KB672992 $
-KB673146 KB673002 $
KB673031 KB673257 KB673202 $
KB673052 KB673313 -KB673179 $
KB673057 -KB673645 $
KB673368 KB673068 KB673213 $
KB673103 -KB673224 $
-KB673299 -KB673190 KB673131 $
KB673201 KB673166 KB673648 $
-KB673412 KB673290 KB673268 $
KB673329 -KB673734 $
KB673628 KB673642 $
