# Supplementary material for: Evolutionary superscaffolding and chromosome anchoring to improve Anopheles genome assemblies
Source: BMC Biol. 2020 Jan 2;18:1. doi: 10.1186/s12915-019-0728-3 (PMC6939337; doi:10.1186/s12915-019-0728-3)
Supplement: Supplementary file 6 — Additional file 6. Adjacency and superscaffold data. Reconciled sets of scaffold adjacencies and corresponding superscaffolds. [file 12915_2019_728_MOESM6_ESM.zip › ADIRU.reconciled.adjacencies.txt]

ADIRU	KB672490	-	KB673335	-	CedRob
ADIRU	KB672491	+	KB673046	+	CedRob
ADIRU	KB672492	-	KB672603	+	AGO
ADIRU	KB672514	+	KB673246	+	CedRob
ADIRU	KB672514	-	KB673401	-	CedRob
ADIRU	KB672552	+	KB672569	+	AGO
ADIRU	KB672602	-	KB672791	-	CedMaxRob
ADIRU	KB672614	-	KB672945	+	CedRob
ADIRU	KB672658	+	KB673259	+	AGO
ADIRU	KB672686	+	KB672985	-	AGO
ADIRU	KB672702	-	KB673699	+	AGO
ADIRU	KB672713	+	KB673135	-	AGO
ADIRU	KB672713	-	KB672868	+	CedMaxRob
ADIRU	KB672758	+	KB672873	-	CedRob
ADIRU	KB672791	-	KB672902	-	CedMaxRob+AGO
ADIRU	KB672793	+	KB672880	-	CedRob
ADIRU	KB672802	+	KB672867	-	CedMax
ADIRU	KB672814	+	KB673044	-	AGO
ADIRU	KB672820	-	KB672828	+	CedRob+AGOres
ADIRU	KB672828	+	KB672956	+	CedRob+AGOres
ADIRU	KB672841	+	KB673007	-	CedMax
ADIRU	KB672850	+	KB673010	-	CedRob
ADIRU	KB672857	+	KB673035	-	CedRob
ADIRU	KB672857	-	KB673423	-	CedRob
ADIRU	KB672867	-	KB673534	-	CedRob
ADIRU	KB672884	+	KB672928	-	AGO
ADIRU	KB672891	-	KB673124	-	CedMax+AGO
ADIRU	KB672896	-	KB673335	+	CedMax
ADIRU	KB672903	+	KB673140	+	AGO
ADIRU	KB672918	+	KB672924	-	AGO
ADIRU	KB672935	+	KB672980	-	CedRob
ADIRU	KB672951	+	KB673088	+	AGO
ADIRU	KB672963	+	KB673171	-	AGO
ADIRU	KB672992	-	KB673059	+	CedRob
ADIRU	KB673002	-	KB673146	+	CedRob
ADIRU	KB673031	+	KB673257	+	CedRob
ADIRU	KB673052	+	KB673313	+	CedRob
ADIRU	KB673057	+	KB673645	-	CedMaxRob
ADIRU	KB673059	+	KB673346	+	CedMaxRob
ADIRU	KB673068	+	KB673213	+	CedRob
ADIRU	KB673068	-	KB673368	-	CedMaxRob
ADIRU	KB673102	+	KB673390	+	CedRob
ADIRU	KB673102	-	KB673346	-	CedRob
ADIRU	KB673103	+	KB673224	-	CedMaxRob
ADIRU	KB673131	-	KB673190	+	CedRob
ADIRU	KB673166	+	KB673648	+	AGO
ADIRU	KB673166	-	KB673201	-	AGO
ADIRU	KB673179	+	KB673313	-	CedMax
ADIRU	KB673190	+	KB673299	+	AGO
ADIRU	KB673202	-	KB673257	-	CedMaxRob
ADIRU	KB673246	+	KB673612	-	CedRob
ADIRU	KB673268	-	KB673290	-	AGO
ADIRU	KB673290	-	KB673412	+	CedMaxRob
ADIRU	KB673329	+	KB673734	-	AGO
ADIRU	KB673628	+	KB673642	+	AGO
