# Supplementary material for: Evolutionary superscaffolding and chromosome anchoring to improve Anopheles genome assemblies
Source: BMC Biol. 2020 Jan 2;18:1. doi: 10.1186/s12915-019-0728-3 (PMC6939337; doi:10.1186/s12915-019-0728-3)
Supplement: Supplementary file 6 — Additional file 6. Adjacency and superscaffold data. Reconciled sets of scaffold adjacencies and corresponding superscaffolds. [file 12915_2019_728_MOESM6_ESM.zip › AEPIR.reconciled.adjacencies.grimm.txt]

>AEPIR
KB669613 -KB671532 -KB671731 -KB670947 $
KB669614 -KB671170 $
KB669615 KB672009 $
-KB669896 KB669619 $
-KB671767 -KB672253 KB671303 KB670680 -KB671701 -KB669626 KB671932 $
KB670447 -KB669637 KB671487 $
KB669645 -KB672179 -KB671281 $
KB669648 KB670414 KB671556 KB670803 KB671566 KB670959 $
-KB671702 KB669903 KB671728 -KB670948 -KB669670 KB671576 $
KB669692 -KB671832 KB672011 -KB670792 -KB671885 KB671931 -KB671698 $
-KB672096 -KB671573 -KB669694 -KB671563 -KB670203 KB671817 $
KB669703 -KB671753 $
-KB671603 KB669704 KB671358 $
KB672129 KB669707 KB671571 $
KB669714 -KB672082 $
KB669716 KB671985 $
KB669725 -KB671865 $
-KB671059 KB669726 $
KB669735 -KB670369 -KB672155 -KB670336 KB670770 KB670914 $
KB669737 -KB671550 $
-KB670092 -KB672069 -KB671847 KB669739 $
-KB672136 -KB672008 KB669748 $
KB669761 -KB672061 KB671561 KB671314 $
KB671892 KB671954 -KB671606 KB671103 KB669792 $
KB672211 -KB669801 -KB669973 $
KB671750 KB669804 $
-KB671771 KB669809 $
-KB671799 KB669814 KB671621 $
KB669818 KB672024 $
KB669819 -KB670347 $
KB669825 KB671598 $
-KB671538 -KB670147 KB669836 KB671917 $
-KB671711 KB671613 -KB671700 KB671591 KB669837 KB671380 $
KB671508 -KB669848 -KB671646 $
KB669860 KB670072 KB672094 $
KB672279 -KB671956 KB672019 KB669869 $
-KB671530 KB671632 KB671555 -KB671519 KB671014 KB669881 $
KB671517 -KB669892 -KB670836 $
KB669974 -KB669894 KB672091 $
KB669897 KB672116 $
KB669914 -KB671803 $
KB669925 -KB671482 -KB671909 $
KB671610 -KB672153 KB671498 KB669936 KB671058 $
KB669947 KB670580 $
KB670380 -KB671687 KB671578 KB669948 $
KB669959 -KB670502 -KB670169 KB671485 $
KB670247 KB669970 $
KB671672 KB669981 KB672233 KB672264 KB671624 $
-KB671759 KB670003 KB671036 $
KB670014 -KB672187 $
-KB671704 -KB671656 KB670016 $
KB670019 KB670421 $
KB670025 KB671654 KB671752 $
-KB671597 KB671475 KB671562 KB670036 $
KB671657 KB670047 KB671901 -KB671783 -KB671897 $
-KB672042 -KB671280 -KB671898 -KB672064 -KB671776 -KB671820 KB670058 $
-KB671798 KB670070 $
-KB672055 KB671824 KB670081 $
-KB670552 KB670102 $
KB670124 KB672130 $
KB671812 KB672207 KB670125 $
KB671025 KB670181 $
-KB670214 KB670602 KB670903 KB670192 KB671653 $
KB671582 KB670225 KB671494 $
KB670258 KB671864 -KB670759 -KB672035 $
-KB671754 -KB671258 KB670514 KB670269 KB671953 $
KB670292 KB671651 -KB671609 -KB671458 -KB671533 -KB671737 $
KB671685 KB670314 -KB671554 -KB672027 $
KB671695 KB670391 KB671607 $
KB671838 -KB672275 -KB671192 KB670392 $
-KB670981 KB670403 $
KB670404 KB670930 $
KB671414 -KB671900 -KB670636 -KB671523 -KB671714 -KB671924 -KB671003 KB670425 $
KB671469 KB670436 $
-KB671718 KB671677 KB670439 $
-KB671715 -KB672120 -KB671844 KB671948 -KB670469 -KB671768 KB671214 $
KB670480 KB671570 $
-KB671720 KB670491 $
KB671822 KB670503 $
KB671225 KB671513 KB670525 $
KB670536 KB672041 -KB671735 $
KB670547 KB671589 $
KB671746 KB670558 $
KB670613 KB670569 KB671806 $
KB670614 -KB671640 KB671515 $
KB670669 -KB671619 $
KB671506 KB671542 -KB671779 KB671697 -KB671551 KB670702 $
KB672020 KB670724 KB671587 $
KB670725 KB671867 $
KB670748 KB672013 $
KB671486 KB670781 KB671766 $
KB670814 -KB671757 -KB671537 $
KB671618 KB670837 KB671479 $
KB671811 -KB670848 -KB671047 -KB672200 -KB671717 -KB671527 KB671545 KB671849 $
KB671666 KB670859 -KB671947 -KB671842 $
KB670870 KB671722 $
-KB671292 KB670892 $
KB670925 KB672180 $
-KB671734 KB671558 KB670936 $
KB670970 -KB671989 $
KB672021 -KB671988 -KB671602 -KB671623 -KB672056 KB671614 KB670992 $
KB671686 KB671081 $
-KB671982 -KB672176 KB671608 KB671114 $
KB671125 KB671553 KB671670 $
-KB672156 KB671147 $
KB671158 KB671581 KB671972 -KB671726 $
KB671169 -KB671495 KB671763 -KB671559 $
KB671181 KB671713 -KB671707 $
KB671755 -KB671203 KB671604 $
KB671719 -KB671671 KB671247 $
KB671269 -KB671522 KB671764 $
-KB672085 KB671325 KB671682 $
KB671788 -KB671336 KB671994 $
KB671858 KB671347 KB671958 KB671628 $
KB671637 KB672007 KB671391 KB671521 $
KB671896 KB671392 $
KB671645 KB671403 KB671572 $
-KB671975 KB671425 $
-KB671940 -KB671973 -KB671797 KB671565 KB671436 KB672057 $
KB671478 -KB671483 $
KB671480 -KB671593 $
KB671481 -KB671549 $
-KB671923 KB671490 $
-KB672070 KB671868 KB671491 -KB672012 KB671758 $
-KB671884 KB671493 $
-KB671600 -KB671638 -KB671839 KB671497 KB671866 $
KB671504 KB671547 $
KB671505 -KB671601 -KB672175 $
-KB671883 KB671507 $
KB671509 KB671620 KB671636 $
KB671998 -KB671669 KB671583 KB671510 $
KB671655 -KB672119 -KB671633 -KB671625 -KB672142 KB671511 $
KB671594 -KB671514 KB671596 $
KB671795 KB671516 -KB671584 -KB671679 $
KB671518 KB671630 $
-KB671772 KB671531 $
KB671535 KB671689 $
KB671641 KB671539 $
KB672209 -KB671540 -KB671863 $
KB671541 -KB671652 $
-KB671834 KB671557 $
KB671859 KB671992 KB671564 KB671841 $
-KB671920 -KB671741 KB671567 $
KB672071 KB671727 KB671568 $
KB671574 KB671854 $
-KB671810 -KB671819 KB671848 KB671577 $
KB671585 -KB671709 KB671665 $
KB671588 KB672185 KB671649 $
KB671590 KB671984 -KB671983 -KB671986 $
KB671592 -KB672031 $
KB671595 -KB671967 -KB671877 -KB671895 $
KB671599 KB671693 $
KB671605 -KB671869 $
KB672084 KB671617 $
KB672220 KB671622 -KB672215 KB671712 $
KB671631 KB671990 $
KB671634 KB671770 $
KB672159 KB671674 KB671639 KB671835 KB672046 $
KB671642 -KB672134 -KB671821 $
KB671643 KB671699 $
KB671800 KB671929 -KB671945 KB671782 KB671644 $
-KB672284 KB672100 KB671647 KB671926 $
KB671658 -KB671977 -KB671961 $
KB671659 KB671792 $
-KB672242 KB671661 $
-KB671668 -KB671809 -KB671919 -KB671769 -KB671663 KB671922 $
KB671680 KB671681 $
KB671688 -KB672263 $
-KB672000 KB671765 KB671694 $
-KB671939 KB671721 $
KB671813 KB671725 KB672032 $
KB671732 KB671830 $
KB671736 -KB672171 $
KB672047 KB671748 $
KB671861 KB671781 KB671749 $
-KB671916 KB671760 $
KB671808 KB671773 $
-KB671853 KB671778 $
-KB671827 KB671790 $
-KB672201 KB671791 $
KB671805 KB672162 KB671793 $
KB671816 -KB671833 $
KB672109 KB671825 $
KB671950 KB671828 $
KB671829 -KB672051 $
KB671837 KB672062 $
-KB671855 KB671845 KB671887 $
-KB672048 KB671862 $
-KB671964 KB671873 $
KB671880 KB671949 -KB672217 $
KB671888 -KB672087 $
KB671893 KB672102 -KB672249 $
KB671894 KB672152 $
KB671905 KB672231 KB671925 $
KB672164 KB671921 $
KB671946 KB672206 $
KB672167 KB671959 $
KB671968 -KB671993 $
KB671996 -KB672135 $
KB672010 KB672141 $
KB672015 -KB672034 $
KB672105 KB672040 $
-KB672192 KB672103 $
