# Supplementary material for: Evolutionary superscaffolding and chromosome anchoring to improve Anopheles genome assemblies
Source: BMC Biol. 2020 Jan 2;18:1. doi: 10.1186/s12915-019-0728-3 (PMC6939337; doi:10.1186/s12915-019-0728-3)
Supplement: Supplementary file 6 — Additional file 6. Adjacency and superscaffold data. Reconciled sets of scaffold adjacencies and corresponding superscaffolds. [file 12915_2019_728_MOESM6_ESM.zip › AEPIR.reconciled.adjacencies.txt]

AEPIR	KB669613	+	KB671532	-	CedRob
AEPIR	KB669614	+	KB671170	-	CedRob
AEPIR	KB669615	+	KB672009	+	CedMaxRob
AEPIR	KB669619	-	KB669896	+	AGO
AEPIR	KB669626	+	KB671701	+	CedMaxRob
AEPIR	KB669626	-	KB671932	+	CedMaxRob
AEPIR	KB669637	+	KB670447	-	CedRob
AEPIR	KB669637	-	KB671487	+	CedRob
AEPIR	KB669645	+	KB672179	-	CedMaxRob
AEPIR	KB669648	+	KB670414	+	CedRob
AEPIR	KB669670	+	KB670948	+	CedRob
AEPIR	KB669670	-	KB671576	+	CedMaxRob
AEPIR	KB669692	+	KB671832	-	CedRob
AEPIR	KB669694	+	KB671573	+	CedRob+AGOres
AEPIR	KB669703	+	KB671753	-	RobMax
AEPIR	KB669704	+	KB671358	+	CedRob
AEPIR	KB669704	-	KB671603	+	CedRob
AEPIR	KB669707	+	KB671571	+	CedRob
AEPIR	KB669707	-	KB672129	-	CedRob
AEPIR	KB669714	+	KB672082	-	CedMaxRob
AEPIR	KB669716	+	KB671985	+	CedRob
AEPIR	KB669725	+	KB671865	-	CedMaxRob
AEPIR	KB669726	-	KB671059	+	CedRob
AEPIR	KB669735	+	KB670369	-	CedRob
AEPIR	KB669737	+	KB671550	-	CedRob
AEPIR	KB669739	-	KB671847	+	CedRob
AEPIR	KB669748	-	KB672008	+	CedRob
AEPIR	KB669761	+	KB672061	-	AGO
AEPIR	KB669792	-	KB671103	-	CedRob
AEPIR	KB669801	+	KB672211	-	CedRob
AEPIR	KB669801	-	KB669973	-	CedRob
AEPIR	KB669804	-	KB671750	-	CedRob
AEPIR	KB669809	-	KB671771	+	CedRob
AEPIR	KB669814	+	KB671621	+	CedRob+AGO
AEPIR	KB669814	-	KB671799	+	CedMaxRob
AEPIR	KB669818	+	KB672024	+	AGO
AEPIR	KB669819	+	KB670347	-	CedRob
AEPIR	KB669825	+	KB671598	+	CedMaxRob
AEPIR	KB669836	+	KB671917	+	CedRob
AEPIR	KB669836	-	KB670147	+	CedRob
AEPIR	KB669837	+	KB671380	+	CedMaxRob
AEPIR	KB669837	-	KB671591	-	CedRob
AEPIR	KB669848	+	KB671508	-	CedRob
AEPIR	KB669848	-	KB671646	-	CedRob
AEPIR	KB669860	+	KB670072	+	CedRob+AGOres
AEPIR	KB669869	-	KB672019	-	AGO
AEPIR	KB669881	-	KB671014	-	CedRob
AEPIR	KB669892	+	KB671517	-	LibMax+AGO
AEPIR	KB669892	-	KB670836	-	CedRob
AEPIR	KB669894	+	KB669974	-	CedRob+AGO
AEPIR	KB669894	-	KB672091	+	CedRob
AEPIR	KB669897	+	KB672116	+	AGO
AEPIR	KB669903	+	KB671728	+	CedRob
AEPIR	KB669903	-	KB671702	+	CedMaxRob
AEPIR	KB669914	+	KB671803	-	CedRob
AEPIR	KB669925	+	KB671482	-	CedRob
AEPIR	KB669936	+	KB671058	+	CedRob
AEPIR	KB669936	-	KB671498	-	CedMaxRob
AEPIR	KB669947	+	KB670580	+	CedRob
AEPIR	KB669948	-	KB671578	-	CedRob
AEPIR	KB669959	+	KB670502	-	CedMax
AEPIR	KB669970	-	KB670247	-	RobMax
AEPIR	KB669981	+	KB672233	+	CedRob
AEPIR	KB669981	-	KB671672	-	CedRob
AEPIR	KB670003	+	KB671036	+	CedRob
AEPIR	KB670003	-	KB671759	+	CedRob
AEPIR	KB670014	+	KB672187	-	CedRob
AEPIR	KB670016	-	KB671656	+	CedRob
AEPIR	KB670019	+	KB670421	+	AGO
AEPIR	KB670025	+	KB671654	+	CedRob
AEPIR	KB670036	-	KB671562	-	CedRob
AEPIR	KB670047	+	KB671901	+	CedRob
AEPIR	KB670047	-	KB671657	-	CedRob
AEPIR	KB670058	-	KB671820	+	CedRob
AEPIR	KB670070	-	KB671798	+	CedRob
AEPIR	KB670072	+	KB672094	+	CedRob+AGOres
AEPIR	KB670081	-	KB671824	-	CedRob
AEPIR	KB670092	-	KB672069	-	CedMax
AEPIR	KB670102	-	KB670552	+	AGO
AEPIR	KB670124	+	KB672130	+	CedRob
AEPIR	KB670125	-	KB672207	-	CedRob
AEPIR	KB670147	+	KB671538	+	CedMaxRob
AEPIR	KB670169	+	KB670502	+	CedRob
AEPIR	KB670169	-	KB671485	+	CedRob
AEPIR	KB670181	-	KB671025	-	CedMaxRob
AEPIR	KB670192	+	KB671653	+	CedMaxRob+AGO
AEPIR	KB670192	-	KB670903	-	CedRob
AEPIR	KB670203	+	KB671563	+	CedRob
AEPIR	KB670203	-	KB671817	+	CedRob
AEPIR	KB670214	-	KB670602	+	CedRob
AEPIR	KB670225	+	KB671494	+	CedRob
AEPIR	KB670225	-	KB671582	-	CedRob
AEPIR	KB670258	+	KB671864	+	CedRob
AEPIR	KB670269	+	KB671953	+	CedRob
AEPIR	KB670269	-	KB670514	-	CedRob
AEPIR	KB670292	+	KB671651	+	CedMax
AEPIR	KB670314	+	KB671554	-	CedRob
AEPIR	KB670314	-	KB671685	-	CedRob
AEPIR	KB670336	+	KB672155	+	CedRob
AEPIR	KB670336	-	KB670770	+	CedMaxRob
AEPIR	KB670369	-	KB672155	-	CedRob
AEPIR	KB670380	+	KB671687	-	CedMaxRob
AEPIR	KB670391	+	KB671607	+	CedRob
AEPIR	KB670391	-	KB671695	-	CedRob
AEPIR	KB670392	-	KB671192	+	CedRob
AEPIR	KB670403	-	KB670981	+	CedRob
AEPIR	KB670404	+	KB670930	+	AGO
AEPIR	KB670414	+	KB671556	+	CedRob
AEPIR	KB670425	-	KB671003	+	CedRob
AEPIR	KB670436	-	KB671469	-	CedMaxRob
AEPIR	KB670439	-	KB671677	-	CedRob
AEPIR	KB670469	+	KB671948	-	CedRob
AEPIR	KB670469	-	KB671768	-	CedRob
AEPIR	KB670480	+	KB671570	+	CedRob
AEPIR	KB670491	-	KB671720	+	CedRob
AEPIR	KB670503	-	KB671822	-	CedRob
AEPIR	KB670514	-	KB671258	+	CedMaxRob
AEPIR	KB670525	-	KB671513	-	CedRob
AEPIR	KB670536	+	KB672041	+	CedRob
AEPIR	KB670547	+	KB671589	+	CedRob
AEPIR	KB670558	-	KB671746	-	CedMaxRob
AEPIR	KB670569	+	KB671806	+	CedRob
AEPIR	KB670569	-	KB670613	-	CedMax
AEPIR	KB670602	+	KB670903	+	CedRob
AEPIR	KB670614	+	KB671640	-	CedMaxRob
AEPIR	KB670636	+	KB671900	+	CedRob
AEPIR	KB670636	-	KB671523	-	CedRob
AEPIR	KB670669	+	KB671619	-	CedRob
AEPIR	KB670680	+	KB671701	-	CedRob
AEPIR	KB670680	-	KB671303	-	CedRob
AEPIR	KB670702	-	KB671551	+	CedRob
AEPIR	KB670724	+	KB671587	+	CedMaxRob
AEPIR	KB670724	-	KB672020	-	CedRob
AEPIR	KB670725	+	KB671867	+	CedRob
AEPIR	KB670748	+	KB672013	+	CedRob
AEPIR	KB670759	+	KB671864	-	CedRob
AEPIR	KB670759	-	KB672035	-	CedRob
AEPIR	KB670770	+	KB670914	+	CedMaxRob
AEPIR	KB670781	+	KB671766	+	CedRob
AEPIR	KB670781	-	KB671486	-	CedMaxRob
AEPIR	KB670792	+	KB672011	-	CedRob
AEPIR	KB670792	-	KB671885	-	LibCed+AGO
AEPIR	KB670803	+	KB671566	+	CedRob
AEPIR	KB670803	-	KB671556	-	CedRob
AEPIR	KB670814	+	KB671757	-	CedRob
AEPIR	KB670837	+	KB671479	+	CedRob
AEPIR	KB670837	-	KB671618	-	CedRob
AEPIR	KB670848	+	KB671811	-	CedRob
AEPIR	KB670848	-	KB671047	-	CedRob
AEPIR	KB670859	+	KB671947	-	CedMaxRob
AEPIR	KB670859	-	KB671666	-	CedMaxRob
AEPIR	KB670870	+	KB671722	+	CedRob
AEPIR	KB670892	-	KB671292	+	CedRob
AEPIR	KB670925	+	KB672180	+	CedRob
AEPIR	KB670936	-	KB671558	-	CedRob
AEPIR	KB670947	+	KB671731	+	CedRob
AEPIR	KB670948	+	KB671728	-	CedRob
AEPIR	KB670959	-	KB671566	-	CedMaxRob
AEPIR	KB670970	+	KB671989	-	CedRob
AEPIR	KB670992	-	KB671614	-	CedMax
AEPIR	KB671003	+	KB671924	+	CedMaxRob
AEPIR	KB671014	-	KB671519	+	CedMaxRob
AEPIR	KB671047	-	KB672200	-	CedRob
AEPIR	KB671081	-	KB671686	-	CedRob
AEPIR	KB671103	-	KB671606	+	CedRob
AEPIR	KB671114	-	KB671608	-	CedRob
AEPIR	KB671125	+	KB671553	+	CedRob
AEPIR	KB671147	-	KB672156	+	CedMax
AEPIR	KB671158	+	KB671581	+	CedRob
AEPIR	KB671169	+	KB671495	-	CedMax
AEPIR	KB671181	+	KB671713	+	CedRob
AEPIR	KB671192	+	KB672275	+	CedRob
AEPIR	KB671203	+	KB671755	-	CedRob
AEPIR	KB671203	-	KB671604	+	CedMaxRob
AEPIR	KB671214	-	KB671768	+	CedRob+AGO
AEPIR	KB671225	+	KB671513	+	CedMaxRob
AEPIR	KB671247	-	KB671671	+	CedMaxRob
AEPIR	KB671258	+	KB671754	+	CedMax
AEPIR	KB671269	+	KB671522	-	CedRob
AEPIR	KB671280	+	KB672042	+	CedRob
AEPIR	KB671280	-	KB671898	-	CedMaxRob
AEPIR	KB671281	+	KB672179	+	CedMax
AEPIR	KB671303	-	KB672253	+	CedMaxRob
AEPIR	KB671314	-	KB671561	-	CedRob
AEPIR	KB671325	+	KB671682	+	CedRob
AEPIR	KB671325	-	KB672085	+	CedRob
AEPIR	KB671336	+	KB671788	-	CedRob
AEPIR	KB671336	-	KB671994	+	CedRob
AEPIR	KB671347	+	KB671958	+	CedRob
AEPIR	KB671347	-	KB671858	-	CedRob
AEPIR	KB671391	+	KB671521	+	CedRob
AEPIR	KB671391	-	KB672007	-	CedMaxRob
AEPIR	KB671392	-	KB671896	-	CedRob
AEPIR	KB671403	+	KB671572	+	CedRob
AEPIR	KB671403	-	KB671645	-	CedMaxRob
AEPIR	KB671414	+	KB671900	-	CedMax
AEPIR	KB671425	-	KB671975	+	CedRob
AEPIR	KB671436	+	KB672057	+	CedRob
AEPIR	KB671436	-	KB671565	-	CedRob
AEPIR	KB671458	+	KB671609	+	CedRob
AEPIR	KB671458	-	KB671533	-	CedMaxRob
AEPIR	KB671475	+	KB671562	+	CedMaxRob
AEPIR	KB671475	-	KB671597	+	CedRob
AEPIR	KB671478	+	KB671483	-	CedMax
AEPIR	KB671480	+	KB671593	-	CedMaxRob+AGO
AEPIR	KB671481	+	KB671549	-	CedMaxRob
AEPIR	KB671482	-	KB671909	-	CedRob
AEPIR	KB671490	-	KB671923	+	CedMax
AEPIR	KB671491	+	KB672012	-	CedRob
AEPIR	KB671491	-	KB671868	-	CedRob
AEPIR	KB671493	-	KB671884	+	CedRob
AEPIR	KB671495	-	KB671763	+	CedRob
AEPIR	KB671497	+	KB671866	+	RobMax
AEPIR	KB671497	-	KB671839	+	CedRob
AEPIR	KB671498	-	KB672153	+	CedMaxRob
AEPIR	KB671504	+	KB671547	+	CedMaxRob
AEPIR	KB671505	+	KB671601	-	CedRob
AEPIR	KB671506	+	KB671542	+	CedRob
AEPIR	KB671507	-	KB671883	+	CedRob
AEPIR	KB671509	+	KB671620	+	CedRob
AEPIR	KB671510	-	KB671583	-	CedMaxRob
AEPIR	KB671511	-	KB672142	+	CedRob
AEPIR	KB671514	+	KB671594	-	CedRob
AEPIR	KB671514	-	KB671596	+	CedRob
AEPIR	KB671515	-	KB671640	+	CedRob
AEPIR	KB671516	+	KB671584	-	CedRob
AEPIR	KB671516	-	KB671795	-	CedRob
AEPIR	KB671518	+	KB671630	+	CedRob
AEPIR	KB671519	+	KB671555	-	CedRob
AEPIR	KB671522	-	KB671764	+	CedMaxRob
AEPIR	KB671523	-	KB671714	-	CedRob
AEPIR	KB671527	+	KB671717	+	CedRob
AEPIR	KB671527	-	KB671545	+	CedRob
AEPIR	KB671530	-	KB671632	+	CedRob
AEPIR	KB671531	-	KB671772	+	CedRob
AEPIR	KB671532	-	KB671731	-	CedRob
AEPIR	KB671533	-	KB671737	-	CedMaxRob
AEPIR	KB671535	+	KB671689	+	CedRob
AEPIR	KB671537	+	KB671757	+	CedRob
AEPIR	KB671539	-	KB671641	-	CedRob
AEPIR	KB671540	+	KB672209	-	CedRob
AEPIR	KB671540	-	KB671863	-	CedRob
AEPIR	KB671541	+	KB671652	-	CedRob
AEPIR	KB671542	+	KB671779	-	CedMaxRob
AEPIR	KB671545	+	KB671849	+	CedRob
AEPIR	KB671551	+	KB671697	-	CedRob
AEPIR	KB671553	+	KB671670	+	CedRob
AEPIR	KB671554	-	KB672027	-	CedRob
AEPIR	KB671555	-	KB671632	-	CedRob
AEPIR	KB671557	-	KB671834	+	CedRob
AEPIR	KB671558	-	KB671734	+	CedRob
AEPIR	KB671559	+	KB671763	-	CedRob
AEPIR	KB671561	-	KB672061	+	CedRob
AEPIR	KB671563	+	KB669694	+	CedRob+AGOres
AEPIR	KB671564	+	KB671841	+	CedRob
AEPIR	KB671564	-	KB671992	-	CedMaxRob
AEPIR	KB671565	-	KB671797	+	CedRob
AEPIR	KB671567	-	KB671741	+	CedRob
AEPIR	KB671568	-	KB671727	-	CedRob
AEPIR	KB671573	+	KB672096	+	CedMax
AEPIR	KB671574	+	KB671854	+	CedRob
AEPIR	KB671577	-	KB671848	-	CedMaxRob
AEPIR	KB671578	-	KB671687	+	CedRob
AEPIR	KB671581	+	KB671972	+	CedRob
AEPIR	KB671583	-	KB671669	+	CedMaxRob
AEPIR	KB671584	-	KB671679	-	CedRob
AEPIR	KB671585	+	KB671709	-	CedRob
AEPIR	KB671588	+	KB672185	+	CedMaxRob
AEPIR	KB671590	+	KB671984	+	CedMax
AEPIR	KB671591	-	KB671700	+	CedRob
AEPIR	KB671592	+	KB672031	-	CedRob
AEPIR	KB671595	+	KB671967	-	CedRob
AEPIR	KB671599	+	KB671693	+	CedMaxRob
AEPIR	KB671600	-	KB671638	-	CedRob
AEPIR	KB671601	-	KB672175	-	CedRob
AEPIR	KB671602	+	KB671988	+	CedRob+AGO
AEPIR	KB671602	-	KB671623	-	CedMax
AEPIR	KB671605	+	KB671869	-	CedRob
AEPIR	KB671606	+	KB671954	-	CedRob
AEPIR	KB671608	-	KB672176	+	CedMaxRob
AEPIR	KB671609	+	KB671651	-	CedMaxRob
AEPIR	KB671610	+	KB672153	-	CedRob
AEPIR	KB671613	+	KB671700	-	CedRob
AEPIR	KB671613	-	KB671711	+	CedMaxRob
AEPIR	KB671614	-	KB672056	+	CedMaxRob
AEPIR	KB671617	-	KB672084	-	CedRob
AEPIR	KB671620	+	KB671636	+	CedRob
AEPIR	KB671622	+	KB672215	-	CedRob
AEPIR	KB671622	-	KB672220	-	CedRob
AEPIR	KB671623	-	KB672056	-	CedRob
AEPIR	KB671624	-	KB672264	-	CedRob
AEPIR	KB671625	+	KB671633	+	CedRob
AEPIR	KB671625	-	KB672142	-	CedRob
AEPIR	KB671628	-	KB671958	-	CedRob
AEPIR	KB671631	+	KB671990	+	CedMax
AEPIR	KB671633	+	KB672119	+	CedMaxRob
AEPIR	KB671634	+	KB671770	+	CedMaxRob
AEPIR	KB671637	+	KB672007	+	CedRob
AEPIR	KB671638	-	KB671839	-	CedRob
AEPIR	KB671639	+	KB671835	+	CedMax
AEPIR	KB671639	-	KB671674	-	CedRob
AEPIR	KB671642	+	KB672134	-	CedRob
AEPIR	KB671643	+	KB671699	+	CedRob
AEPIR	KB671644	-	KB671782	-	CedMax
AEPIR	KB671647	+	KB671926	+	CedRob
AEPIR	KB671647	-	KB672100	-	CedMaxRob
AEPIR	KB671649	-	KB672185	-	CedMaxRob
AEPIR	KB671654	+	KB671752	+	CedMaxRob
AEPIR	KB671655	+	KB672119	-	CedRob
AEPIR	KB671656	+	KB671704	+	CedMaxRob
AEPIR	KB671658	+	KB671977	-	CedRob
AEPIR	KB671659	+	KB671792	+	CedRob
AEPIR	KB671661	-	KB672242	+	CedRob
AEPIR	KB671663	+	KB671769	+	CedMax
AEPIR	KB671663	-	KB671922	+	CedRob
AEPIR	KB671665	-	KB671709	+	CedRob
AEPIR	KB671668	-	KB671809	-	CedRob
AEPIR	KB671669	+	KB671998	-	CedMaxRob
AEPIR	KB671671	+	KB671719	-	CedRob
AEPIR	KB671674	-	KB672159	-	CedMaxRob
AEPIR	KB671677	-	KB671718	+	CedMax
AEPIR	KB671680	+	KB671681	+	CedRob
AEPIR	KB671688	+	KB672263	-	CedRob
AEPIR	KB671694	-	KB671765	-	CedRob
AEPIR	KB671697	-	KB671779	+	CedMaxRob
AEPIR	KB671698	+	KB671931	-	CedRob
AEPIR	KB671707	+	KB671713	-	CedRob
AEPIR	KB671712	-	KB672215	+	CedMaxRob
AEPIR	KB671714	-	KB671924	-	CedRob
AEPIR	KB671715	-	KB672120	-	CedRob
AEPIR	KB671717	+	KB672200	+	CedRob+AGO
AEPIR	KB671721	-	KB671939	+	CedRob
AEPIR	KB671725	+	KB672032	+	CedRob
AEPIR	KB671725	-	KB671813	-	CedRob
AEPIR	KB671726	+	KB671972	-	CedMax
AEPIR	KB671727	-	KB672071	-	CedMaxRob
AEPIR	KB671732	+	KB671830	+	CedRob
AEPIR	KB671735	+	KB672041	-	CedRob
AEPIR	KB671736	+	KB672171	-	CedRob
AEPIR	KB671741	+	KB671920	+	CedMax+AGO
AEPIR	KB671748	-	KB672047	-	CedRob
AEPIR	KB671749	-	KB671781	-	CedRob
AEPIR	KB671758	-	KB672012	+	CedRob
AEPIR	KB671760	-	KB671916	+	CedRob
AEPIR	KB671765	-	KB672000	+	CedMax
AEPIR	KB671767	-	KB672253	-	CedRob
AEPIR	KB671769	+	KB671919	+	CedMaxRob
AEPIR	KB671773	-	KB671808	-	CedRob
AEPIR	KB671776	+	KB672064	+	CedRob
AEPIR	KB671776	-	KB671820	-	CedRob
AEPIR	KB671778	-	KB671853	+	CedRob
AEPIR	KB671781	-	KB671861	-	CedRob
AEPIR	KB671782	-	KB671945	+	CedMaxRob
AEPIR	KB671783	+	KB671901	-	CedRob
AEPIR	KB671783	-	KB671897	-	CedRob
AEPIR	KB671790	-	KB671827	+	CedMax
AEPIR	KB671791	-	KB672201	+	AGO
AEPIR	KB671793	-	KB672162	-	CedRob
AEPIR	KB671797	+	KB671973	+	CedRob
AEPIR	KB671800	+	KB671929	+	CedRob
AEPIR	KB671805	+	KB672162	+	CedRob
AEPIR	KB671809	-	KB671919	-	CedMax
AEPIR	KB671810	-	KB671819	-	CedRob
AEPIR	KB671812	+	KB672207	+	CedRob
AEPIR	KB671816	+	KB671833	-	CedRob
AEPIR	KB671819	-	KB671848	+	CedMaxRob
AEPIR	KB671821	+	KB672134	+	CedRob
AEPIR	KB671824	-	KB672055	+	CedRob
AEPIR	KB671825	-	KB672109	-	CedRob
AEPIR	KB671828	-	KB671950	-	CedRob
AEPIR	KB671829	+	KB672051	-	CedRob
AEPIR	KB671832	-	KB672011	+	CedRob
AEPIR	KB671835	+	KB672046	+	CedMax
AEPIR	KB671837	+	KB672062	+	CedRob
AEPIR	KB671838	+	KB672275	-	CedMaxRob
AEPIR	KB671842	+	KB671947	+	CedMaxRob
AEPIR	KB671844	+	KB672120	+	CedMaxRob
AEPIR	KB671844	-	KB671948	+	CedRob
AEPIR	KB671845	+	KB671887	+	CedRob
AEPIR	KB671845	-	KB671855	+	CedRob
AEPIR	KB671847	+	KB672069	+	CedRob
AEPIR	KB671859	+	KB671992	+	AGO
AEPIR	KB671862	-	KB672048	+	AGO
AEPIR	KB671868	-	KB672070	+	AGO
AEPIR	KB671873	-	KB671964	+	CedRob
AEPIR	KB671877	+	KB671967	+	CedRob
AEPIR	KB671877	-	KB671895	-	CedRob
AEPIR	KB671880	+	KB671949	+	CedRob
AEPIR	KB671885	-	KB671931	+	CedRob
AEPIR	KB671888	+	KB672087	-	CedRob
AEPIR	KB671892	+	KB671954	+	CedRob
AEPIR	KB671893	+	KB672102	+	CedRob
AEPIR	KB671894	+	KB672152	+	CedRob
AEPIR	KB671898	-	KB672064	-	CedMaxRob
AEPIR	KB671905	+	KB672231	+	CedRob
AEPIR	KB671921	-	KB672164	-	AGO
AEPIR	KB671925	-	KB672231	-	CedMax
AEPIR	KB671929	+	KB671945	-	CedMax
AEPIR	KB671940	-	KB671973	-	CedRob
AEPIR	KB671946	+	KB672206	+	CedRob+AGO
AEPIR	KB671949	+	KB672217	-	CedRob
AEPIR	KB671956	+	KB672279	-	Rob+AGO
AEPIR	KB671956	-	KB672019	+	CedRob
AEPIR	KB671959	-	KB672167	-	CedRob
AEPIR	KB671961	+	KB671977	+	CedRob
AEPIR	KB671968	+	KB671993	-	CedRob
AEPIR	KB671982	-	KB672176	-	CedRob
AEPIR	KB671983	+	KB671984	-	CedMaxRob
AEPIR	KB671983	-	KB671986	-	CedRob
AEPIR	KB671988	+	KB672021	-	CedRob
AEPIR	KB671996	+	KB672135	-	CedRob
AEPIR	KB672008	+	KB672136	+	CedRob
AEPIR	KB672010	+	KB672141	+	CedRob
AEPIR	KB672015	+	KB672034	-	CedRob
AEPIR	KB672040	-	KB672105	-	CedRob
AEPIR	KB672100	-	KB672284	+	CedRob
AEPIR	KB672102	+	KB672249	-	CedRob
AEPIR	KB672103	-	KB672192	+	CedRob
AEPIR	KB672233	+	KB672264	+	CedRob
