# Supplementary material for: Evolutionary superscaffolding and chromosome anchoring to improve Anopheles genome assemblies
Source: BMC Biol. 2020 Jan 2;18:1. doi: 10.1186/s12915-019-0728-3 (PMC6939337; doi:10.1186/s12915-019-0728-3)
Supplement: Supplementary file 6 — Additional file 6. Adjacency and superscaffold data. Reconciled sets of scaffold adjacencies and corresponding superscaffolds. [file 12915_2019_728_MOESM6_ESM.zip › AFARA.reconciled.adjacencies.grimm.txt]

>AFARA
-AXCN02002920 AXCN02002817 $
KI915059 KI915055 $
KI915042 AXCN02002502 $
KI915049 -KI915095 $
KI915062 KI915056 $
KI915072 KI915066 $
KI915050 -KI915061 $
KI915044 -KI915054 $
KI915079 KI915094 $
KI915051 -KI915103 $
-KI915108 KI915086 $
