# Supplementary material for: Evolutionary superscaffolding and chromosome anchoring to improve Anopheles genome assemblies
Source: BMC Biol. 2020 Jan 2;18:1. doi: 10.1186/s12915-019-0728-3 (PMC6939337; doi:10.1186/s12915-019-0728-3)
Supplement: Supplementary file 6 — Additional file 6. Adjacency and superscaffold data. Reconciled sets of scaffold adjacencies and corresponding superscaffolds. [file 12915_2019_728_MOESM6_ESM.zip › AFARA.reconciled.adjacencies.txt]

AFARA	AXCN02002817	-	AXCN02002920	+	AGO
AFARA	KI915055	-	KI915059	-	AGO
AFARA	KI915042	+	AXCN02002502	+	SYN
AFARA	KI915049	+	KI915095	-	SYN
AFARA	KI915062	+	KI915056	+	SYN
AFARA	KI915072	+	KI915066	+	SYN
AFARA	KI915050	+	KI915061	-	SYN
AFARA	KI915044	+	KI915054	-	SYN
AFARA	KI915094	-	KI915079	-	SYN
AFARA	KI915051	+	KI915103	-	SYN
AFARA	KI915086	-	KI915108	+	SYN
