# Supplementary material for: Evolutionary superscaffolding and chromosome anchoring to improve Anopheles genome assemblies
Source: BMC Biol. 2020 Jan 2;18:1. doi: 10.1186/s12915-019-0728-3 (PMC6939337; doi:10.1186/s12915-019-0728-3)
Supplement: Supplementary file 6 — Additional file 6. Adjacency and superscaffold data. Reconciled sets of scaffold adjacencies and corresponding superscaffolds. [file 12915_2019_728_MOESM6_ESM.zip › AFUNE.reconciled.adjacencies.grimm.PYM.txt]

>AFUNE
KB668221-PYM KB668954-PYM KB669004-PYM KB669169-PYM KB668850 KB668869 $
KB668872-PYM KB668692-PYM KB668222-PYM $
KB668223 -KB668300 $
KB668745-PYMIN -KB668793-PYMIN -KB668822-PYMIN -KB669369-PYMIN KB668962 KB668467-PYMIN KB669022 -KB668924 -KB668871-PYM KB668226 KB668753-PYM $
KB668230 KB669340 $
KB668947-PYM -KB668742-PYM KB668234-PYM $
-KB668763-PYM KB669058-PYM -KB668322-PYM -KB668245-PYM -KB669125-PYM -KB668809 -KB669181-PYM -KB668600-PYM KB668720-PYM KB668844-PYM KB668852-PYM KB668755-PYM $
KB668254 KB669345 $
KB669269 KB668256 $
KB668267 -KB668893 KB668749 KB669225 -KB668708 -KB668909 KB669558 KB668984 KB669018 KB668445 KB668886 $
KB669136-PYM KB668278-PYM $
KB668942-PYM KB669114-PYM KB668866-PYM -KB669247-PYM KB668289-PYM -KB668836-PYM KB668734-PYMIN $
KB669258 KB668835-PYMIN KB668311 KB668761 KB669525-PYMIN KB668846 -KB668478-PYMIN -KB668867 KB669170 $
KB668333-PYMIN -KB668666 KB668787 KB668958 $
KB668411-PYMIN -KB668679-PYMIN -KB668334 -KB668991 KB668685 $
KB668972 -KB668783 KB669514 -KB668345 KB669068 $
KB668882-PYMIN KB669392 -KB668917 KB669591 KB668356 $
KB668378-PYMIN -KB669236-PYMIN KB669079 $
KB669082 KB668389-PYMIN $
-KB668799 -KB668712 KB668902 -KB668889 -KB668894 -KB668802 KB668400 $
KB668418 KB669552 $
KB668848-PYM -KB668421 KB668750-PYM -KB668935 -KB668818-PYMIN KB668746-PYMIN -KB668704 -KB668721 KB668943 KB668567 KB669347-PYMIN KB668767 -KB668922 KB669055 $
KB669036-PYM -KB668433-PYM KB669280-PYM KB668900 $
KB668443 -KB669151 $
-KB668887 KB668444 $
KB669336-PYM KB668456-PYM -KB669011-PYM -KB668709-PYM KB669090 -KB668752-PYM KB668816-PYM $
KB668815 -KB668789-PYMIN -KB668489 KB668661-PYMIN $
-KB668660-PYMIN KB668511 $
KB668821 -KB669012 KB668936-PYM -KB669143-PYM -KB669145-PYM -KB668668-PYM -KB669003-PYM KB668797-PYM KB668522-PYM KB669029-PYM -KB669078-PYM $
KB668723-PYMIN KB668533-PYMIN KB669037 KB669569 $
KB668544 KB668589-PYMIN KB668960 KB668770-PYM KB669076 -KB668781-PYM $
KB668555-PYM -KB668737-PYM KB668759-PYMIN $
KB668676-PYMIN KB668957 KB668578-PYMIN $
KB668582 -KB669096 $
-KB668863 KB668611 $
KB668622 KB668923 $
KB668832 KB669015 KB668851-PYMIN -KB668683-PYMIN -KB669458-PYMIN -KB668792-PYMIN KB668633-PYMIN KB669089-PYMIN $
KB669580-PYMIN KB668644-PYMIN KB668716 $
KB668655 -KB668697 $
KB669014-PYMIN KB668659-PYMIN $
-KB669241 KB668663 $
KB669123 KB668965 KB669083 -KB668670-PYMIN KB668664 $
KB668665 -KB669002 KB668955 KB668803-PYMIN $
-KB668677 -KB668777-PYM -KB668731-PYM -KB668779-PYM -KB668987-PYM KB669414-PYM KB668810-PYM KB669380-PYM KB668858-PYM KB668667-PYM $
KB668669 -KB668938 KB668855 -KB668705-PYM -KB668808-PYM $
-KB669044 KB668703-PYM KB668714-PYM KB668682-PYM KB668948-PYM -KB668814-PYMIN -KB668718 -KB668740 KB668673 $
KB668674 -KB668771 KB669250 $
KB668675 KB668831 $
KB668820 -KB668828 KB668678 $
KB668768 KB668854-PYMIN -KB669047-PYMIN KB668681-PYM -KB668702-PYM KB668838 -KB668764-PYM KB668693-PYM $
KB669103-PYM -KB668684-PYM KB668700-PYM -KB668780 $
KB668686 KB668825-PYMIN $
KB668689 KB668760-PYMIN $
KB668926 KB668690 KB668920 $
KB668694-PYM KB668870-PYM $
-KB668840 KB668696 $
-KB668804 KB668776 KB668699 $
KB668701 KB668845-PYMIN -KB669425 KB668730 -KB669007 KB669049 -KB668747 $
KB668949 -KB668706-PYMIN -KB668896 KB669081-PYM KB668785-PYM KB668775-PYMIN $
-KB668875 -KB668885 KB668941 KB668707 KB668758 KB668979 $
-KB668713 KB668710 $
KB668711 KB668849-PYMIN -KB669067 $
KB668888 KB669158 -KB668715-PYMIN -KB668766-PYMIN KB668757-PYMIN $
KB669009 -KB669325-PYMIN KB668717-PYMIN $
KB668782 KB668800 KB668719 $
KB668912 KB668722 $
KB668725-PYMIN -KB669147 $
KB668762-PYM -KB668726-PYM -KB668970-PYM -KB669203-PYM -KB669469-PYM KB668744-PYM KB668819-PYM $
KB669358-PYMIN KB668727 $
KB668806-PYM KB668874-PYM KB668959-PYM KB668732-PYM -KB668999-PYM -KB669391-PYM -KB669436-PYM $
KB668736 KB668733 $
KB668738 KB669332 $
KB668876 -KB668739 KB668932 KB668856 KB668916 KB668988 $
-KB668892-PYMIN KB668751-PYMIN $
KB668756-PYMIN -KB669034-PYMIN -KB669403-PYMIN $
-KB668774 KB668769 KB668857 $
KB668772 KB668796 $
KB668929 -KB668918-PYMIN KB668868-PYMIN KB668773-PYMIN $
KB668786 KB668778 $
KB668784-PYMIN KB668864 $
KB668788 -KB668904 KB669300 $
KB668877 KB668794 $
KB668795-PYMIN -KB668898 KB669214-PYMIN $
KB668801 -KB669447 $
-KB668931 KB668861 KB668805-PYMIN $
KB668807 KB668946 $
KB668811 -KB668817 $
KB668826 -KB668862 $
-KB669165 KB668827 $
KB668830-PYMIN -KB668933 -KB669040 -KB668952 $
KB668833 KB668974 $
-KB669192-PYMIN -KB668837-PYMIN KB668834 KB668907 $
KB668843 KB668839 $
KB668939 KB668842 $
KB668921 KB668865 $
KB668878 KB669031 $
-KB668978 KB668879 $
-KB669051 KB668880-PYMIN $
KB668881-PYMIN KB669314-PYMIN $
KB668883 -KB668964 $
KB668884 -KB668911-PYMIN $
-KB669110 KB668903 $
KB669547-PYMIN KB668914-PYMIN $
KB668915 -KB668986 $
-KB669025-PYMIN KB668934 $
KB668944 -KB668961 $
KB669013 -KB669303 $
-KB669195 KB669092-PYMIN KB669281-PYMIN $
KB669099 KB669420 $
KB669179 KB669264-PYMIN $
KB669267 KB669382 $
KB669288 KB669473 $
KB669379 KB669534 $
