# Supplementary material for: Evolutionary superscaffolding and chromosome anchoring to improve Anopheles genome assemblies
Source: BMC Biol. 2020 Jan 2;18:1. doi: 10.1186/s12915-019-0728-3 (PMC6939337; doi:10.1186/s12915-019-0728-3)
Supplement: Supplementary file 6 — Additional file 6. Adjacency and superscaffold data. Reconciled sets of scaffold adjacencies and corresponding superscaffolds. [file 12915_2019_728_MOESM6_ESM.zip › AFUNE.reconciled.adjacencies.grimm.txt]

>AFUNE
KB668221 KB668954 KB669004 KB669169 KB668850 KB668869 $
KB668872 KB668692 KB668222 $
KB668223 -KB668300 $
KB668745 -KB668793 -KB668822 -KB669369 KB668962 KB668467 KB669022 -KB668924 -KB668871 KB668226 KB668753 $
KB668230 KB669340 $
KB668947 -KB668742 KB668234 $
-KB668763 KB669058 -KB668322 -KB668245 -KB669125 -KB668809 -KB669181 -KB668600 KB668720 KB668844 KB668852 KB668755 $
KB668254 KB669345 $
KB669269 KB668256 $
KB668267 -KB668893 KB668749 KB669225 -KB668708 -KB668909 KB669558 KB668984 KB669018 KB668445 KB668886 $
KB669136 KB668278 $
KB668942 KB669114 KB668866 -KB669247 KB668289 -KB668836 KB668734 $
KB669258 KB668835 KB668311 KB668761 KB669525 KB668846 -KB668478 -KB668867 KB669170 $
KB668333 -KB668666 KB668787 KB668958 $
KB668411 -KB668679 -KB668334 -KB668991 KB668685 $
KB668972 -KB668783 KB669514 -KB668345 KB669068 $
KB668882 KB669392 -KB668917 KB669591 KB668356 $
KB668378 -KB669236 KB669079 $
KB669082 KB668389 $
-KB668799 -KB668712 KB668902 -KB668889 -KB668894 -KB668802 KB668400 $
KB668418 KB669552 $
KB668848 -KB668421 KB668750 -KB668935 -KB668818 KB668746 -KB668704 -KB668721 KB668943 KB668567 KB669347 KB668767 -KB668922 KB669055 $
KB669036 -KB668433 KB669280 KB668900 $
KB668443 -KB669151 $
-KB668887 KB668444 $
KB669336 KB668456 -KB669011 -KB668709 KB669090 -KB668752 KB668816 $
KB668815 -KB668789 -KB668489 KB668661 $
-KB668660 KB668511 $
KB668821 -KB669012 KB668936 -KB669143 -KB669145 -KB668668 -KB669003 KB668797 KB668522 KB669029 -KB669078 $
KB668723 KB668533 KB669037 KB669569 $
KB668544 KB668589 KB668960 KB668770 KB669076 -KB668781 $
KB668555 -KB668737 KB668759 $
KB668676 KB668957 KB668578 $
KB668582 -KB669096 $
-KB668863 KB668611 $
KB668622 KB668923 $
KB668832 KB669015 KB668851 -KB668683 -KB669458 -KB668792 KB668633 KB669089 $
KB669580 KB668644 KB668716 $
KB668655 -KB668697 $
KB669014 KB668659 $
-KB669241 KB668663 $
KB669123 KB668965 KB669083 -KB668670 KB668664 $
KB668665 -KB669002 KB668955 KB668803 $
-KB668677 -KB668777 -KB668731 -KB668779 -KB668987 KB669414 KB668810 KB669380 KB668858 KB668667 $
KB668669 -KB668938 KB668855 -KB668705 -KB668808 $
-KB669044 KB668703 KB668714 KB668682 KB668948 -KB668814 -KB668718 -KB668740 KB668673 $
KB668674 -KB668771 KB669250 $
KB668675 KB668831 $
KB668820 -KB668828 KB668678 $
KB668768 KB668854 -KB669047 KB668681 -KB668702 KB668838 -KB668764 KB668693 $
KB669103 -KB668684 KB668700 -KB668780 $
KB668686 KB668825 $
KB668689 KB668760 $
KB668926 KB668690 KB668920 $
KB668694 KB668870 $
-KB668840 KB668696 $
-KB668804 KB668776 KB668699 $
KB668701 KB668845 -KB669425 KB668730 -KB669007 KB669049 -KB668747 $
KB668949 -KB668706 -KB668896 KB669081 KB668785 KB668775 $
-KB668875 -KB668885 KB668941 KB668707 KB668758 KB668979 $
-KB668713 KB668710 $
KB668711 KB668849 -KB669067 $
KB668888 KB669158 -KB668715 -KB668766 KB668757 $
KB669009 -KB669325 KB668717 $
KB668782 KB668800 KB668719 $
KB668912 KB668722 $
KB668725 -KB669147 $
KB668762 -KB668726 -KB668970 -KB669203 -KB669469 KB668744 KB668819 $
KB669358 KB668727 $
KB668806 KB668874 KB668959 KB668732 -KB668999 -KB669391 -KB669436 $
KB668736 KB668733 $
KB668738 KB669332 $
KB668876 -KB668739 KB668932 KB668856 KB668916 KB668988 $
-KB668892 KB668751 $
KB668756 -KB669034 -KB669403 $
-KB668774 KB668769 KB668857 $
KB668772 KB668796 $
KB668929 -KB668918 KB668868 KB668773 $
KB668786 KB668778 $
KB668784 KB668864 $
KB668788 -KB668904 KB669300 $
KB668877 KB668794 $
KB668795 -KB668898 KB669214 $
KB668801 -KB669447 $
-KB668931 KB668861 KB668805 $
KB668807 KB668946 $
KB668811 -KB668817 $
KB668826 -KB668862 $
-KB669165 KB668827 $
KB668830 -KB668933 -KB669040 -KB668952 $
KB668833 KB668974 $
-KB669192 -KB668837 KB668834 KB668907 $
KB668843 KB668839 $
KB668939 KB668842 $
KB668921 KB668865 $
KB668878 KB669031 $
-KB668978 KB668879 $
-KB669051 KB668880 $
KB668881 KB669314 $
KB668883 -KB668964 $
KB668884 -KB668911 $
-KB669110 KB668903 $
KB669547 KB668914 $
KB668915 -KB668986 $
-KB669025 KB668934 $
KB668944 -KB668961 $
KB669013 -KB669303 $
-KB669195 KB669092 KB669281 $
KB669099 KB669420 $
KB669179 KB669264 $
KB669267 KB669382 $
KB669288 KB669473 $
KB669379 KB669534 $
