# Supplementary material for: Evolutionary superscaffolding and chromosome anchoring to improve Anopheles genome assemblies
Source: BMC Biol. 2020 Jan 2;18:1. doi: 10.1186/s12915-019-0728-3 (PMC6939337; doi:10.1186/s12915-019-0728-3)
Supplement: Supplementary file 6 — Additional file 6. Adjacency and superscaffold data. Reconciled sets of scaffold adjacencies and corresponding superscaffolds. [file 12915_2019_728_MOESM6_ESM.zip › AFUNE.reconciled.adjacencies.txt]

AFUNE	KB668221	+	KB668954	+	CedMaxRob+AGO+PYM
AFUNE	KB668222	-	KB668692	-	CedRob+PYM
AFUNE	KB668223	+	KB668300	-	CedMaxRob
AFUNE	KB668226	+	KB668753	+	PYM+AGOres
AFUNE	KB668226	-	KB668871	+	PYM+AGOres
AFUNE	KB668230	+	KB669340	+	AGO
AFUNE	KB668234	-	KB668742	+	CedRob+AGO+PYM
AFUNE	KB668245	+	KB668322	+	CedRob+PYM
AFUNE	KB668245	-	KB669125	-	CedRob+PYM
AFUNE	KB668254	+	KB669345	+	AGO
AFUNE	KB668256	-	KB669269	-	CedMaxRob
AFUNE	KB668267	+	KB668893	-	CedRob
AFUNE	KB668278	-	KB669136	-	CedMax+AGO+PYM
AFUNE	KB668289	+	KB668836	-	PYM
AFUNE	KB668289	-	KB669247	+	CedRob+PYM
AFUNE	KB668311	+	KB668761	+	CedMaxRob+AGO
AFUNE	KB668311	-	KB668835	-	CedRob
AFUNE	KB668322	+	KB669058	-	PYM
AFUNE	KB668333	+	KB668666	-	LibCed+AGO
AFUNE	KB668334	+	KB668679	+	CedRob
AFUNE	KB668334	-	KB668991	-	CedRob
AFUNE	KB668345	+	KB669514	-	CedRob
AFUNE	KB668345	-	KB669068	+	AGO
AFUNE	KB668356	-	KB669591	-	AGO
AFUNE	KB668378	+	KB669236	-	CedMax
AFUNE	KB668389	-	KB669082	-	CedRob
AFUNE	KB668400	-	KB668802	+	CedRob
AFUNE	KB668411	+	KB668679	-	CedRob
AFUNE	KB668418	+	KB669552	+	AGO
AFUNE	KB668421	+	KB668848	-	PYM+AGOres
AFUNE	KB668421	-	KB668750	+	PYM+AGOres
AFUNE	KB668433	+	KB669036	-	LibCed+PYM
AFUNE	KB668433	-	KB669280	+	PYM
AFUNE	KB668443	+	KB669151	-	AGO
AFUNE	KB668444	-	KB668887	+	CedRob+AGO
AFUNE	KB668445	+	KB668886	+	CedRob
AFUNE	KB668445	-	KB669018	-	LibCed+AGO
AFUNE	KB668456	+	KB669011	-	PYM
AFUNE	KB668456	-	KB669336	-	CedMaxRob+AGO+PYM
AFUNE	KB668467	+	KB669022	+	CedMaxRob+PYMres
AFUNE	KB668467	-	KB668962	-	CedRob+PYMres
AFUNE	KB668478	+	KB668846	-	CedMax
AFUNE	KB668478	-	KB668867	-	CedMaxRob
AFUNE	KB668489	+	KB668789	+	CedMax
AFUNE	KB668489	-	KB668661	+	CedMaxRob
AFUNE	KB668511	-	KB668660	+	CedRob
AFUNE	KB668522	+	KB669029	+	CedRob+AGO+PYM
AFUNE	KB668522	-	KB668797	-	CedRob+PYM
AFUNE	KB668533	+	KB669037	+	CedMax
AFUNE	KB668533	-	KB668723	-	CedMaxRob
AFUNE	KB668544	+	KB668589	+	CedRob
AFUNE	KB668555	+	KB668737	-	RobMax+PYM
AFUNE	KB668567	+	KB669347	+	CedRob
AFUNE	KB668567	-	KB668943	-	CedRob
AFUNE	KB668578	-	KB668957	-	CedRob
AFUNE	KB668582	+	KB669096	-	AGO
AFUNE	KB668589	+	KB668960	+	CedRob+PYMres+AGO
AFUNE	KB668600	+	KB668809	+	CedRob+PYMres
AFUNE	KB668600	-	KB668720	+	CedRob+PYM
AFUNE	KB668611	-	KB668863	+	CedMaxRob
AFUNE	KB668622	+	KB668923	+	CedRob
AFUNE	KB668633	+	KB669089	+	CedRob
AFUNE	KB668633	-	KB668792	+	CedMaxRob+AGO
AFUNE	KB668644	+	KB668716	+	CedMaxRob
AFUNE	KB668644	-	KB669580	-	CedMax+AGO
AFUNE	KB668655	+	KB668697	-	CedRob
AFUNE	KB668659	-	KB669014	-	CedRob
AFUNE	KB668663	-	KB669241	+	CedRob+AGO
AFUNE	KB668664	-	KB668670	+	CedRob
AFUNE	KB668665	+	KB669002	-	CedRob
AFUNE	KB668666	-	KB668787	+	CedRob
AFUNE	KB668667	-	KB668858	-	CedRob+PYM
AFUNE	KB668668	+	KB669145	+	PYM
AFUNE	KB668668	-	KB669003	-	PYM
AFUNE	KB668669	+	KB668938	-	CedMaxRob
AFUNE	KB668670	+	KB669083	-	CedRob
AFUNE	KB668673	-	KB668740	+	CedRob
AFUNE	KB668674	+	KB668771	-	CedRob
AFUNE	KB668675	+	KB668831	+	CedRob
AFUNE	KB668676	+	KB668957	+	CedRob+AGO
AFUNE	KB668677	-	KB668777	-	CedRob+AGO
AFUNE	KB668678	-	KB668828	+	CedMax
AFUNE	KB668681	+	KB668702	-	CedRob+PYM
AFUNE	KB668681	-	KB669047	+	CedRob
AFUNE	KB668682	+	KB668948	+	CedMaxRob+PYM
AFUNE	KB668682	-	KB668714	-	CedMaxRob+PYM
AFUNE	KB668683	+	KB668851	-	CedMax
AFUNE	KB668683	-	KB669458	-	CedRob
AFUNE	KB668684	+	KB669103	-	CedMaxRob+PYM
AFUNE	KB668684	-	KB668700	+	CedRob+PYM
AFUNE	KB668685	-	KB668991	+	CedRob
AFUNE	KB668686	+	KB668825	+	CedMax
AFUNE	KB668689	+	KB668760	+	CedRob+AGO
AFUNE	KB668690	+	KB668920	+	CedRob
AFUNE	KB668690	-	KB668926	-	Rob+AGO
AFUNE	KB668692	-	KB668872	-	PYM
AFUNE	KB668693	-	KB668764	+	CedRob+PYM
AFUNE	KB668694	+	KB668870	+	LibCed+PYM
AFUNE	KB668696	-	KB668840	+	CedRob
AFUNE	KB668699	-	KB668776	-	CedRob
AFUNE	KB668700	+	KB668780	-	CedMax
AFUNE	KB668701	+	KB668845	+	CedMaxRob
AFUNE	KB668702	-	KB668838	+	PYM+AGOres
AFUNE	KB668703	+	KB668714	+	CedMax+PYM
AFUNE	KB668703	-	KB669044	+	AGO
AFUNE	KB668704	+	KB668746	-	CedMaxRob
AFUNE	KB668704	-	KB668721	-	CedRob
AFUNE	KB668705	+	KB668855	-	CedRob
AFUNE	KB668705	-	KB668808	-	CedMaxRob+PYM
AFUNE	KB668706	+	KB668949	-	CedRob
AFUNE	KB668706	-	KB668896	-	CedRob
AFUNE	KB668707	+	KB668758	+	CedRob
AFUNE	KB668707	-	KB668941	-	CedRob
AFUNE	KB668708	+	KB669225	-	AGO
AFUNE	KB668708	-	KB668909	-	CedMax
AFUNE	KB668709	+	KB669011	+	Ced+AGO+PYM
AFUNE	KB668709	-	KB669090	+	PYM+AGOres
AFUNE	KB668710	-	KB668713	+	CedMaxRob
AFUNE	KB668711	+	KB668849	+	CedMaxRob
AFUNE	KB668712	+	KB668799	+	CedRob
AFUNE	KB668712	-	KB668902	+	CedRob
AFUNE	KB668715	+	KB669158	-	CedRob
AFUNE	KB668715	-	KB668766	-	CedMax
AFUNE	KB668717	-	KB669325	+	CedRob+AGO
AFUNE	KB668718	+	KB668814	+	CedRob
AFUNE	KB668718	-	KB668740	-	CedRob
AFUNE	KB668719	-	KB668800	-	CedMax
AFUNE	KB668720	+	KB668844	+	PYM
AFUNE	KB668721	-	KB668943	+	AGO
AFUNE	KB668722	-	KB668912	-	CedRob
AFUNE	KB668725	+	KB669147	-	CedMaxRob
AFUNE	KB668726	+	KB668762	-	CedRob+PYM
AFUNE	KB668726	-	KB668970	-	PYM
AFUNE	KB668727	-	KB669358	-	CedRob
AFUNE	KB668730	+	KB669007	-	CedMax
AFUNE	KB668730	-	KB669425	+	CedMaxRob
AFUNE	KB668731	+	KB668777	+	CedRob+PYM
AFUNE	KB668731	-	KB668779	-	Ced+PYM
AFUNE	KB668732	+	KB668999	-	AGO+PYM
AFUNE	KB668732	-	KB668959	-	CedMaxRob+PYM
AFUNE	KB668733	-	KB668736	-	CedRob
AFUNE	KB668734	-	KB668836	+	CedMax
AFUNE	KB668737	-	KB668759	+	CedRob+AGO
AFUNE	KB668738	+	KB669332	+	CedRob
AFUNE	KB668739	+	KB668876	-	CedMaxRob
AFUNE	KB668739	-	KB668932	+	CedRob
AFUNE	KB668742	+	KB668947	-	LibCed+PYM
AFUNE	KB668744	+	KB668819	+	CedRob+PYM
AFUNE	KB668744	-	KB669469	+	CedRob+PYM
AFUNE	KB668745	+	KB668793	-	CedMaxRob
AFUNE	KB668746	-	KB668818	+	LibRob+AGO
AFUNE	KB668747	+	KB669049	-	CedMax
AFUNE	KB668749	+	KB669225	+	CedRob
AFUNE	KB668749	-	KB668893	+	CedRob+AGO
AFUNE	KB668750	+	KB668935	-	CedRob+AGO
AFUNE	KB668751	-	KB668892	+	CedMax
AFUNE	KB668752	+	KB669090	-	PYM+AGOres
AFUNE	KB668752	-	KB668816	+	PYM+AGOres
AFUNE	KB668755	-	KB668852	-	LibCed+PYM
AFUNE	KB668756	+	KB669034	-	CedMax
AFUNE	KB668757	-	KB668766	+	CedRob+AGO
AFUNE	KB668758	+	KB668979	+	CedRob+AGO
AFUNE	KB668761	+	KB669525	+	CedMax
AFUNE	KB668763	-	KB669058	+	CedRob+PYM
AFUNE	KB668764	+	KB668838	-	PYM+AGOres
AFUNE	KB668767	+	KB668922	-	CedRob
AFUNE	KB668767	-	KB669347	-	CedMax+AGO
AFUNE	KB668768	+	KB668854	+	CedRob
AFUNE	KB668769	+	KB668857	+	CedRob+AGO
AFUNE	KB668769	-	KB668774	+	RobMax
AFUNE	KB668770	+	KB669076	+	PYM+AGOres
AFUNE	KB668770	-	KB668960	-	CedRob+PYMres
AFUNE	KB668771	-	KB669250	+	AGO
AFUNE	KB668772	+	KB668796	+	CedMaxRob+AGO
AFUNE	KB668773	-	KB668868	-	CedMaxRob
AFUNE	KB668775	-	KB668785	-	CedRob
AFUNE	KB668776	-	KB668804	+	CedMax+AGO
AFUNE	KB668778	-	KB668786	-	CedMaxRob+AGO
AFUNE	KB668779	-	KB668987	-	Ced+PYM
AFUNE	KB668781	+	KB669076	-	PYM+AGOres
AFUNE	KB668782	+	KB668800	+	CedRob
AFUNE	KB668783	+	KB668972	-	CedRob
AFUNE	KB668783	-	KB669514	+	CedRob
AFUNE	KB668784	+	KB668864	+	CedRob
AFUNE	KB668785	-	KB669081	-	CedMax+PYM
AFUNE	KB668787	+	KB668958	+	AGO
AFUNE	KB668788	+	KB668904	-	CedRob
AFUNE	KB668789	+	KB668815	-	CedRob
AFUNE	KB668792	+	KB669458	+	CedMaxRob
AFUNE	KB668793	-	KB668822	-	LibCed+AGO
AFUNE	KB668794	-	KB668877	-	CedRob
AFUNE	KB668795	+	KB668898	-	CedRob
AFUNE	KB668797	-	KB669003	+	CedRob+PYM
AFUNE	KB668801	+	KB669447	-	CedMax+AGO
AFUNE	KB668802	+	KB668894	+	CedRob
AFUNE	KB668803	-	KB668955	-	CedMaxRob
AFUNE	KB668805	-	KB668861	-	CedRob
AFUNE	KB668806	+	KB668874	+	LibCed+PYM
AFUNE	KB668807	+	KB668946	+	CedRob
AFUNE	KB668809	+	KB669125	+	CedRob+PYMres
AFUNE	KB668810	+	KB669380	+	LibCed+PYM
AFUNE	KB668810	-	KB669414	-	LibCed+PYM
AFUNE	KB668811	+	KB668817	-	CedMaxRob
AFUNE	KB668814	+	KB668948	-	CedRob
AFUNE	KB668818	+	KB668935	+	CedRob
AFUNE	KB668820	+	KB668828	-	CedRob
AFUNE	KB668821	+	KB669012	-	CedRob
AFUNE	KB668822	-	KB669369	-	CedMaxRob
AFUNE	KB668826	+	KB668862	-	CedRob
AFUNE	KB668827	-	KB669165	+	CedRob
AFUNE	KB668830	+	KB668933	-	CedMax+AGO
AFUNE	KB668832	+	KB669015	+	CedRob
AFUNE	KB668833	+	KB668974	+	CedRob+AGO
AFUNE	KB668834	+	KB668907	+	AGO
AFUNE	KB668834	-	KB668837	+	CedMaxRob
AFUNE	KB668835	-	KB669258	-	CedRob
AFUNE	KB668837	+	KB669192	+	CedRob
AFUNE	KB668839	-	KB668843	-	LibCed+AGO
AFUNE	KB668842	-	KB668939	-	CedRob
AFUNE	KB668844	+	KB668852	+	CedRob+PYM
AFUNE	KB668845	+	KB669425	-	CedRob+AGO
AFUNE	KB668846	-	KB669525	-	CedRob+AGO
AFUNE	KB668849	+	KB669067	-	CedRob
AFUNE	KB668850	+	KB668869	+	CedRob+AGO
AFUNE	KB668850	-	KB669169	-	CedMax+AGO
AFUNE	KB668851	-	KB669015	-	CedMaxRob
AFUNE	KB668854	+	KB669047	-	CedRob
AFUNE	KB668855	-	KB668938	+	CedRob
AFUNE	KB668856	+	KB668916	+	CedRob
AFUNE	KB668856	-	KB668932	-	CedRob
AFUNE	KB668858	-	KB669380	-	LibCed+PYM
AFUNE	KB668861	-	KB668931	+	LibCed+AGO
AFUNE	KB668865	-	KB668921	-	CedRob
AFUNE	KB668866	+	KB669247	-	LibCed+AGO+PYM
AFUNE	KB668866	-	KB669114	-	LibCed+PYM
AFUNE	KB668867	-	KB669170	+	CedMaxRob
AFUNE	KB668868	-	KB668918	+	CedMax
AFUNE	KB668871	+	KB668924	+	CedMaxRob+PYMres+AGO
AFUNE	KB668874	+	KB668959	+	PYM
AFUNE	KB668875	-	KB668885	-	CedRob+AGO
AFUNE	KB668878	+	KB669031	+	CedMax+AGO
AFUNE	KB668879	-	KB668978	+	AGO
AFUNE	KB668880	-	KB669051	+	CedRob
AFUNE	KB668881	+	KB669314	+	LibMax+AGO
AFUNE	KB668882	+	KB669392	+	CedRob
AFUNE	KB668883	+	KB668964	-	CedRob+AGO
AFUNE	KB668884	+	KB668911	-	CedMaxRob
AFUNE	KB668885	-	KB668941	+	CedRob
AFUNE	KB668888	+	KB669158	+	CedRob
AFUNE	KB668889	+	KB668902	-	CedMax
AFUNE	KB668889	-	KB668894	-	CedMaxRob+AGO
AFUNE	KB668896	-	KB669081	+	CedMaxRob+AGO
AFUNE	KB668898	-	KB669214	+	CedRob
AFUNE	KB668900	-	KB669280	-	CedRob
AFUNE	KB668903	-	KB669110	+	CedMax+AGO
AFUNE	KB668904	-	KB669300	+	CedRob
AFUNE	KB668909	-	KB669558	+	CedMax
AFUNE	KB668914	-	KB669547	-	CedMaxRob
AFUNE	KB668915	+	KB668986	-	AGO
AFUNE	KB668916	+	KB668988	+	AGO
AFUNE	KB668917	+	KB669392	-	CedMaxRob+AGO
AFUNE	KB668917	-	KB669591	+	CedRob
AFUNE	KB668918	+	KB668929	-	CedRob
AFUNE	KB668922	-	KB669055	+	AGO
AFUNE	KB668924	+	KB669022	-	CedMaxRob+PYMres
AFUNE	KB668933	-	KB669040	-	CedRob
AFUNE	KB668934	-	KB669025	+	CedRob
AFUNE	KB668936	+	KB669143	-	PYM
AFUNE	KB668936	-	KB669012	+	LibCed+AGO
AFUNE	KB668942	+	KB669114	+	LibCed+PYM
AFUNE	KB668944	+	KB668961	-	CedRob
AFUNE	KB668952	+	KB669040	+	LibCed+AGO
AFUNE	KB668954	+	KB669004	+	PYM
AFUNE	KB668955	-	KB669002	+	CedMaxRob+AGO
AFUNE	KB668962	-	KB669369	+	CedRob+PYMres
AFUNE	KB668965	+	KB669083	+	CedMaxRob
AFUNE	KB668965	-	KB669123	-	Ced+AGO
AFUNE	KB668970	-	KB669203	-	CedMaxRob+PYM
AFUNE	KB668984	+	KB669018	+	CedRob
AFUNE	KB668984	-	KB669558	-	CedMax
AFUNE	KB668987	-	KB669414	+	LibCed+AGO+PYM
AFUNE	KB668999	-	KB669391	-	LibCed+PYM
AFUNE	KB669004	+	KB669169	+	Ced+PYM
AFUNE	KB669007	-	KB669049	+	CedRob
AFUNE	KB669009	+	KB669325	-	CedRob
AFUNE	KB669013	+	KB669303	-	AGO
AFUNE	KB669029	+	KB669078	-	PYM
AFUNE	KB669034	-	KB669403	-	CedMaxRob
AFUNE	KB669037	+	KB669569	+	CedRob
AFUNE	KB669079	-	KB669236	+	CedMaxRob+AGO
AFUNE	KB669092	+	KB669281	+	AGO
AFUNE	KB669092	-	KB669195	+	CedRob
AFUNE	KB669099	+	KB669420	+	AGO
AFUNE	KB669143	-	KB669145	-	PYM
AFUNE	KB669179	+	KB669264	+	AGO
AFUNE	KB669203	-	KB669469	-	PYM
AFUNE	KB669267	+	KB669382	+	AGO
AFUNE	KB669288	+	KB669473	+	AGO
AFUNE	KB669379	+	KB669534	+	AGO
AFUNE	KB669391	-	KB669436	-	LibRob+PYM
