# Supplementary material for: Evolutionary superscaffolding and chromosome anchoring to improve Anopheles genome assemblies
Source: BMC Biol. 2020 Jan 2;18:1. doi: 10.1186/s12915-019-0728-3 (PMC6939337; doi:10.1186/s12915-019-0728-3)
Supplement: Supplementary file 6 — Additional file 6. Adjacency and superscaffold data. Reconciled sets of scaffold adjacencies and corresponding superscaffolds. [file 12915_2019_728_MOESM6_ESM.zip › AMACU.reconciled.adjacencies.grimm.txt]

>AMACU
-AXCL01002521 AXCL01000043 $
AXCL01000151 -AXCL01005104 $
AXCL01014961 AXCL01000155 AXCL01026535 $
-KI435695 AXCL01000175 $
AXCL01000176 AXCL01002473 $
-AXCL01003948 AXCL01000183 $
-KI433821 -AXCL01022797 AXCL01000209 $
-AXCL01003735 AXCL01000228 $
AXCL01000251 KI434466 $
AXCL01008411 AXCL01000276 AXCL01007277 $
AXCL01009182 -AXCL01000280 -AXCL01004255 AXCL01049605 $
AXCL01000283 AXCL01025949 $
AXCL01000308 -AXCL01007546 $
AXCL01000322 AXCL01046949 $
AXCL01000333 AXCL01020177 AXCL01018293 -AXCL01010354 $
AXCL01023090 -AXCL01000352 KI434381 AXCL01001101 $
AXCL01000355 -KI434308 $
AXCL01000386 KI437470 $
AXCL01011532 AXCL01000408 $
AXCL01000414 AXCL01003434 $
AXCL01004351 -AXCL01000420 -AXCL01007529 $
AXCL01007273 AXCL01000425 $
-AXCL01004165 AXCL01000428 $
AXCL01000475 AXCL01013627 $
AXCL01000491 AXCL01005278 -AXCL01003766 $
AXCL01000496 -AXCL01022623 $
-AXCL01024673 -AXCL01005844 -AXCL01028508 AXCL01000533 $
-KI435477 -AXCL01020475 AXCL01000539 $
AXCL01000585 AXCL01029638 $
AXCL01000605 AXCL01002872 $
-KI433446 AXCL01000670 $
AXCL01000698 -AXCL01040874 $
AXCL01003451 -AXCL01001411 -AXCL01000707 AXCL01022728 KI434327 $
AXCL01000712 AXCL01036129 $
AXCL01000742 AXCL01038687 $
AXCL01000778 -AXCL01046542 $
-AXCL01002897 AXCL01000784 $
-AXCL01017885 AXCL01020091 AXCL01000793 $
AXCL01000814 -AXCL01022120 $
AXCL01000833 -AXCL01015716 $
AXCL01000861 AXCL01002516 $
-AXCL01014681 AXCL01002074 -KI434053 AXCL01000893 AXCL01005444 $
-KI436855 AXCL01000907 $
AXCL01000928 -AXCL01003663 $
AXCL01000949 -AXCL01001304 $
AXCL01000953 AXCL01004002 -KI434997 -AXCL01012162 $
AXCL01000962 -AXCL01010548 -AXCL01033781 $
AXCL01037270 -AXCL01000963 AXCL01022459 $
-AXCL01007936 KI434773 AXCL01000970 $
AXCL01010516 AXCL01000992 $
AXCL01001008 AXCL01008489 $
AXCL01001017 KI433506 $
KI434980 AXCL01001024 $
AXCL01032633 -AXCL01001036 -AXCL01010697 $
AXCL01001048 AXCL01010596 $
AXCL01001060 KI435057 -AXCL01005681 -AXCL01031849 $
AXCL01001112 AXCL01001436 AXCL01018822 $
KI433570 AXCL01001123 AXCL01012056 KI434048 $
AXCL01002156 AXCL01001125 $
-AXCL01002884 AXCL01001129 $
AXCL01008201 AXCL01001161 $
-KI434158 AXCL01001171 $
AXCL01001177 AXCL01014308 $
-KI433881 AXCL01001220 $
AXCL01010105 -AXCL01013986 -AXCL01019539 AXCL01001232 $
AXCL01001234 AXCL01026602 $
AXCL01001252 -AXCL01023960 $
AXCL01001271 KI433815 -AXCL01013985 $
AXCL01001303 AXCL01031091 $
AXCL01049449 AXCL01001313 $
AXCL01001315 -KI433640 $
-KI433553 AXCL01001317 $
KI434204 AXCL01001318 $
AXCL01001333 -AXCL01006521 $
AXCL01005059 AXCL01001345 $
KI433780 AXCL01001364 $
AXCL01001371 -AXCL01024240 $
-AXCL01016517 AXCL01010566 AXCL01001387 $
-AXCL01028695 AXCL01001397 AXCL01034604 $
AXCL01001399 -AXCL01014362 $
AXCL01001419 -AXCL01020439 $
AXCL01028041 -AXCL01043454 AXCL01001429 KI434817 AXCL01004966 AXCL01044310 $
-KI435820 -KI435444 AXCL01001457 AXCL01024099 $
AXCL01001458 AXCL01005266 $
AXCL01001460 AXCL01010908 -AXCL01006674 $
AXCL01001556 KI433681 $
AXCL01015323 -AXCL01001681 AXCL01007287 $
-AXCL01007867 AXCL01001685 $
-AXCL01026199 AXCL01001695 $
AXCL01001699 AXCL01047904 $
-AXCL01014002 AXCL01001727 $
AXCL01001748 -KI436272 $
AXCL01001771 -AXCL01003086 -AXCL01008442 -AXCL01016802 $
AXCL01008114 -KI434541 AXCL01001777 $
AXCL01042239 -AXCL01001788 -AXCL01023457 $
-AXCL01007933 KI434102 -AXCL01001838 AXCL01009721 $
AXCL01018489 AXCL01001845 AXCL01002590 $
AXCL01001849 AXCL01011638 -AXCL01021793 AXCL01022672 $
AXCL01001872 -AXCL01009429 -AXCL01007724 $
AXCL01001892 AXCL01023701 AXCL01031878 -KI435850 $
AXCL01001898 -AXCL01018221 $
AXCL01001916 -AXCL01009410 $
AXCL01001982 -AXCL01010933 $
-KI435259 AXCL01001994 $
-KI433743 AXCL01001997 $
AXCL01009943 AXCL01002000 $
AXCL01006285 -AXCL01002049 -AXCL01003035 -KI434076 $
AXCL01049187 -AXCL01002055 AXCL01015687 $
AXCL01002059 -AXCL01015903 $
-AXCL01014837 AXCL01002066 $
-KI433970 -AXCL01016649 AXCL01002067 $
AXCL01002098 AXCL01035042 $
AXCL01002104 -AXCL01025210 $
AXCL01002113 KI436222 $
AXCL01002140 AXCL01011568 -AXCL01015722 $
AXCL01002162 -AXCL01035255 $
-AXCL01003366 -AXCL01016625 AXCL01002207 $
-KI433444 AXCL01002220 AXCL01010323 $
KI433758 AXCL01002235 $
AXCL01002247 AXCL01042315 $
AXCL01002296 -AXCL01017090 $
KI433621 -KI436385 -AXCL01002317 AXCL01033474 -AXCL01002674 AXCL01010098 $
-KI435645 AXCL01002319 AXCL01012648 $
AXCL01008239 AXCL01002379 $
AXCL01002447 -AXCL01004998 $
-KI434612 AXCL01002448 $
KI434689 AXCL01002451 $
AXCL01002454 -AXCL01041102 KI433556 $
AXCL01024203 AXCL01002478 $
-KI435428 -AXCL01016474 KI435169 AXCL01002479 $
-AXCL01013492 AXCL01029762 -AXCL01044009 AXCL01021726 AXCL01052485 AXCL01002496 $
AXCL01002510 KI435001 -AXCL01006002 $
-AXCL01007032 AXCL01002519 $
-AXCL01008415 AXCL01033215 -KI435376 AXCL01002522 $
AXCL01012283 -AXCL01002527 AXCL01028753 $
AXCL01002646 -AXCL01007357 $
AXCL01002673 AXCL01011373 $
AXCL01002690 KI434699 $
AXCL01002721 AXCL01009460 $
AXCL01002736 AXCL01023107 $
-AXCL01033541 AXCL01008091 AXCL01002751 $
AXCL01031733 -AXCL01017269 -AXCL01002753 KI434507 AXCL01029185 $
-AXCL01029267 -AXCL01020791 AXCL01002755 $
-AXCL01007627 AXCL01002768 $
AXCL01002772 KI433724 -AXCL01032092 $
AXCL01026285 -AXCL01002836 -AXCL01025141 $
-KI436861 -AXCL01015108 AXCL01018025 AXCL01002842 KI434156 $
AXCL01002922 -KI436891 $
AXCL01002926 -AXCL01010646 $
-AXCL01009524 AXCL01002949 $
-AXCL01012964 AXCL01002976 AXCL01018604 $
AXCL01011553 AXCL01002991 $
-AXCL01030370 AXCL01002992 KI435623 $
AXCL01038828 AXCL01002994 $
AXCL01003007 AXCL01023935 $
AXCL01010366 AXCL01010231 AXCL01003023 $
AXCL01003033 AXCL01012420 $
AXCL01043902 AXCL01003056 $
AXCL01003060 -AXCL01013274 $
AXCL01032270 AXCL01003061 $
AXCL01003077 AXCL01016634 $
AXCL01012719 -AXCL01003102 -AXCL01027701 $
-AXCL01020211 AXCL01003108 $
AXCL01003116 -AXCL01009019 $
-AXCL01015044 AXCL01003132 $
AXCL01003191 AXCL01018974 $
AXCL01008584 AXCL01003206 $
AXCL01014989 -AXCL01003269 -AXCL01015794 AXCL01015989 AXCL01008651 -AXCL01009375 $
AXCL01003293 AXCL01005267 AXCL01005871 -AXCL01015737 KI434792 $
AXCL01003303 -KI434050 AXCL01029906 $
AXCL01003304 -AXCL01007316 $
AXCL01003318 -AXCL01018144 $
-AXCL01017292 AXCL01003335 $
-AXCL01015800 AXCL01003374 $
AXCL01003394 AXCL01014825 $
AXCL01003428 KI435256 -AXCL01033365 $
AXCL01003429 AXCL01004784 $
AXCL01020768 AXCL01003464 $
AXCL01003469 AXCL01021549 $
AXCL01007147 AXCL01010537 AXCL01003477 $
AXCL01003481 -KI435660 $
AXCL01028534 -AXCL01003526 AXCL01014438 $
AXCL01021381 -AXCL01033361 AXCL01003554 $
AXCL01003557 AXCL01023963 $
AXCL01017511 AXCL01003586 $
AXCL01003678 -AXCL01024042 $
AXCL01003684 KI435891 $
AXCL01020876 AXCL01003715 $
AXCL01003757 -AXCL01003951 $
AXCL01003758 AXCL01006337 $
-KI433892 KI435097 AXCL01003784 $
AXCL01003819 -AXCL01018805 $
AXCL01003867 KI433715 AXCL01007411 $
AXCL01003930 AXCL01027850 $
AXCL01003982 AXCL01017208 -AXCL01031530 AXCL01007304 AXCL01034097 AXCL01039150 -KI435595 $
AXCL01003985 -AXCL01011228 $
AXCL01003993 -AXCL01029716 $
AXCL01004003 -AXCL01050976 $
-KI435453 AXCL01017427 -AXCL01004031 -AXCL01004779 AXCL01018838 $
AXCL01004035 -AXCL01029950 $
AXCL01004044 AXCL01017476 $
AXCL01004055 -AXCL01014523 $
-AXCL01009137 AXCL01004069 $
-AXCL01022062 AXCL01004104 $
-AXCL01024929 AXCL01014455 AXCL01004155 $
AXCL01009148 -AXCL01004157 AXCL01049583 $
AXCL01004260 -AXCL01010454 $
-KI435563 AXCL01004270 AXCL01004615 $
AXCL01004285 -AXCL01006664 AXCL01052558 $
-KI434473 AXCL01045611 AXCL01004297 $
AXCL01004305 -KI434622 $
AXCL01004312 AXCL01005462 $
AXCL01004323 AXCL01027335 $
AXCL01004399 AXCL01007467 AXCL01008873 $
AXCL01004405 AXCL01012906 $
AXCL01004448 AXCL01028868 $
-AXCL01004914 AXCL01004460 $
AXCL01004469 -AXCL01008787 AXCL01017594 $
AXCL01004495 -AXCL01009737 $
-KI434803 AXCL01004497 $
AXCL01004535 AXCL01028687 -AXCL01007381 $
AXCL01013191 -AXCL01004569 AXCL01012726 AXCL01009725 $
-AXCL01012388 AXCL01004624 $
AXCL01015322 -AXCL01004629 AXCL01008115 $
AXCL01045456 KI435351 AXCL01009256 AXCL01004642 $
-AXCL01008098 -AXCL01013441 AXCL01004669 AXCL01029764 $
AXCL01004701 AXCL01032830 AXCL01027188 $
AXCL01004705 AXCL01025034 $
AXCL01005744 AXCL01004741 $
AXCL01004788 -AXCL01008359 $
AXCL01004815 -AXCL01053495 $
AXCL01023773 AXCL01014930 AXCL01004842 $
AXCL01004848 -AXCL01031406 -AXCL01016292 $
AXCL01019258 KI434358 KI435206 AXCL01004887 $
AXCL01004907 -AXCL01010273 $
AXCL01004946 AXCL01017750 -AXCL01010875 -AXCL01016120 $
-AXCL01012426 KI433735 -AXCL01014073 AXCL01004954 $
AXCL01004965 -KI433718 $
AXCL01004968 AXCL01007208 -AXCL01052356 $
-AXCL01038194 AXCL01004969 $
AXCL01004977 -KI437111 $
AXCL01011287 AXCL01005010 AXCL01027241 $
AXCL01005011 -AXCL01032583 $
AXCL01005038 AXCL01005540 $
-KI434288 AXCL01005099 $
-AXCL01036523 AXCL01005114 KI436436 $
AXCL01005137 -KI434397 $
AXCL01005139 AXCL01028830 $
AXCL01005172 AXCL01026883 $
AXCL01005184 -AXCL01027919 $
AXCL01005194 -AXCL01042361 KI434669 AXCL01007459 $
AXCL01013943 -AXCL01005203 -AXCL01020777 $
AXCL01005205 -AXCL01028264 $
AXCL01023191 AXCL01015659 AXCL01005206 $
AXCL01005220 -AXCL01022412 $
AXCL01005223 -AXCL01009631 $
-AXCL01021928 AXCL01007524 AXCL01005224 $
KI434873 -AXCL01005228 AXCL01020424 -AXCL01015268 $
AXCL01005231 -AXCL01023618 $
AXCL01005883 AXCL01010978 AXCL01032591 -KI433589 -AXCL01009808 AXCL01011752 -AXCL01020500 AXCL01005249 $
AXCL01010416 AXCL01005257 $
AXCL01020029 -AXCL01005269 AXCL01008889 $
AXCL01005270 -AXCL01013743 $
AXCL01005334 AXCL01008302 AXCL01049663 AXCL01015624 -AXCL01022813 -AXCL01042617 -AXCL01050757 $
KI434238 -AXCL01005356 -AXCL01044953 $
AXCL01005386 AXCL01032196 $
AXCL01005405 -AXCL01048477 $
AXCL01005409 AXCL01051675 $
AXCL01013328 -KI436142 AXCL01005414 $
AXCL01005415 AXCL01012699 AXCL01011479 $
AXCL01052746 AXCL01005446 AXCL01052888 $
KI437505 AXCL01005449 $
AXCL01036606 AXCL01005478 $
AXCL01005534 AXCL01022178 $
AXCL01005577 -AXCL01009864 $
AXCL01005611 KI434208 $
AXCL01005612 AXCL01037799 $
-AXCL01008335 AXCL01005682 $
AXCL01005701 -AXCL01005960 $
-AXCL01008536 AXCL01005719 $
AXCL01005796 -AXCL01037124 $
AXCL01023445 AXCL01005797 $
-AXCL01020238 AXCL01005803 $
AXCL01005815 -AXCL01015629 $
AXCL01005839 -AXCL01006431 $
-AXCL01017523 AXCL01024076 AXCL01005849 AXCL01013966 $
AXCL01005869 AXCL01046995 $
AXCL01005876 AXCL01019780 $
-AXCL01034679 AXCL01007362 AXCL01005884 $
-AXCL01028089 -AXCL01011350 -AXCL01005891 AXCL01012695 -AXCL01008345 AXCL01008799 $
AXCL01007898 AXCL01016134 -KI433904 AXCL01005953 $
AXCL01005989 KI433803 $
AXCL01006015 AXCL01038110 $
AXCL01007618 AXCL01016344 AXCL01006021 $
AXCL01006029 -AXCL01010576 -AXCL01032308 $
AXCL01006085 AXCL01049498 $
AXCL01006127 -AXCL01021228 $
-AXCL01026993 AXCL01006163 $
-AXCL01008618 -AXCL01021704 -KI434057 KI434235 AXCL01006165 $
-AXCL01021588 AXCL01006220 $
-AXCL01012713 AXCL01006224 AXCL01024029 $
-AXCL01043463 AXCL01006231 $
AXCL01006232 -KI434585 -AXCL01038577 $
AXCL01006250 -KI434186 $
AXCL01006274 AXCL01038766 $
AXCL01006350 AXCL01008166 $
AXCL01006375 -AXCL01012771 $
KI434608 AXCL01006385 AXCL01012494 -AXCL01037382 AXCL01010214 $
AXCL01006387 AXCL01011250 AXCL01026820 $
AXCL01006390 -AXCL01016916 AXCL01013461 $
-KI435173 AXCL01006399 $
-AXCL01013998 AXCL01006450 $
AXCL01006462 AXCL01015685 $
AXCL01006475 AXCL01049190 $
KI437954 AXCL01006499 $
AXCL01006528 -AXCL01006948 $
AXCL01006534 -AXCL01009811 AXCL01031523 $
-AXCL01014775 AXCL01006537 $
AXCL01006538 -AXCL01007093 -AXCL01017291 $
AXCL01006581 -KI435482 $
-KI433990 AXCL01006603 $
AXCL01007598 AXCL01006617 $
AXCL01006630 -AXCL01023824 $
AXCL01006636 -AXCL01022257 $
AXCL01006641 -AXCL01020996 $
AXCL01006655 AXCL01021387 $
AXCL01006717 AXCL01030632 $
-KI433926 AXCL01006760 KI435682 $
AXCL01018872 -AXCL01006807 -AXCL01009902 $
AXCL01023665 AXCL01013169 -AXCL01006820 KI433769 $
AXCL01006833 AXCL01013211 $
AXCL01006850 -KI434256 $
AXCL01006856 AXCL01012918 $
KI434621 AXCL01006880 $
AXCL01006904 AXCL01037735 $
AXCL01006919 KI436486 $
AXCL01006970 AXCL01022009 -AXCL01046562 -AXCL01013206 $
AXCL01006982 KI435180 $
-AXCL01014828 AXCL01006995 $
AXCL01007021 AXCL01020228 $
AXCL01020942 AXCL01007039 $
AXCL01007055 -AXCL01029722 $
AXCL01007081 -AXCL01048849 $
AXCL01007097 AXCL01013137 -AXCL01018835 $
AXCL01007124 AXCL01028307 $
AXCL01007189 AXCL01053354 $
-AXCL01017602 AXCL01007202 AXCL01008399 $
AXCL01007233 AXCL01012461 $
AXCL01007249 -AXCL01020781 $
AXCL01007267 AXCL01023540 $
AXCL01007268 AXCL01016283 -AXCL01012335 $
AXCL01007274 AXCL01017944 $
AXCL01007334 AXCL01015369 $
AXCL01007413 AXCL01011653 $
KI434510 AXCL01007421 $
AXCL01007426 -AXCL01047767 $
AXCL01024507 AXCL01007427 $
AXCL01007447 -AXCL01053741 $
AXCL01007451 -AXCL01017851 -AXCL01035017 AXCL01009553 AXCL01040783 $
AXCL01007490 -KI433818 $
AXCL01007504 AXCL01049327 $
AXCL01017132 -AXCL01007515 -KI433443 $
AXCL01007591 -AXCL01041072 $
AXCL01029357 -AXCL01007647 AXCL01034628 $
AXCL01007689 -KI435806 $
AXCL01032977 AXCL01007696 $
AXCL01048970 AXCL01007698 $
AXCL01007699 -AXCL01011907 $
AXCL01007738 -AXCL01041117 $
AXCL01007779 -AXCL01010497 -KI434723 -KI436643 -AXCL01021817 $
AXCL01007782 -AXCL01008738 $
AXCL01007808 -AXCL01013860 $
-AXCL01022411 AXCL01007862 $
AXCL01007893 -KI437804 $
KI434458 AXCL01007937 $
AXCL01007959 KI435314 $
-AXCL01008836 AXCL01007968 $
AXCL01007974 AXCL01029850 AXCL01044313 -AXCL01008788 $
AXCL01008022 AXCL01014041 $
AXCL01008027 -AXCL01028046 $
-AXCL01042006 AXCL01008039 $
AXCL01008045 -AXCL01038313 $
AXCL01018065 -AXCL01008053 AXCL01026371 $
AXCL01008069 -AXCL01034336 $
AXCL01008085 KI437243 -AXCL01036636 $
AXCL01035206 AXCL01008233 $
AXCL01008247 AXCL01036405 $
AXCL01008280 -AXCL01024098 $
-AXCL01017220 KI433613 AXCL01008294 $
AXCL01032177 AXCL01039744 -AXCL01008312 AXCL01009579 $
AXCL01040284 -AXCL01019338 AXCL01008325 AXCL01017450 $
AXCL01008375 -AXCL01010737 $
AXCL01008380 -KI434067 AXCL01013495 AXCL01023417 $
AXCL01008393 -AXCL01034472 $
-AXCL01029269 -AXCL01035596 -AXCL01008404 KI434754 $
-AXCL01013873 AXCL01008475 $
-AXCL01035720 AXCL01008493 AXCL01050534 $
AXCL01008497 -AXCL01029385 $
AXCL01008498 -AXCL01039267 $
AXCL01008502 KI436394 $
KI436039 -AXCL01021462 AXCL01008511 AXCL01019021 $
AXCL01008659 AXCL01052227 $
KI434586 -AXCL01008682 AXCL01012817 $
AXCL01008689 -AXCL01013835 $
AXCL01008746 -AXCL01038357 $
AXCL01008765 AXCL01009853 $
AXCL01008773 -AXCL01016715 $
AXCL01008894 -KI433638 $
AXCL01008906 -AXCL01052342 $
AXCL01008912 -KI436026 $
AXCL01008920 AXCL01017912 $
AXCL01013238 AXCL01008936 $
AXCL01008939 AXCL01033304 $
AXCL01008942 -AXCL01015557 -AXCL01011969 -KI434301 $
AXCL01013487 AXCL01008944 $
-KI434882 AXCL01012746 -AXCL01014578 AXCL01008981 $
KI434283 AXCL01011838 -AXCL01008983 AXCL01011782 $
AXCL01009009 -AXCL01033709 $
AXCL01022730 AXCL01009025 $
AXCL01043057 -AXCL01009043 AXCL01020647 $
AXCL01009048 -AXCL01039422 -AXCL01028577 $
AXCL01009063 -AXCL01032339 -AXCL01021289 AXCL01022666 $
AXCL01043374 AXCL01009082 $
AXCL01009142 AXCL01015371 -AXCL01035977 $
AXCL01009172 -KI433437 $
AXCL01009206 -KI436697 $
AXCL01009245 AXCL01032318 $
AXCL01009347 -AXCL01038227 $
-AXCL01037017 AXCL01009369 $
AXCL01021589 AXCL01009395 $
AXCL01046181 -AXCL01009425 AXCL01050305 $
AXCL01009437 -AXCL01031065 $
-AXCL01022189 AXCL01009466 $
AXCL01009570 AXCL01016711 $
-AXCL01015736 AXCL01009578 $
AXCL01009582 -KI434266 $
AXCL01009586 AXCL01042599 $
KI434574 -AXCL01010401 AXCL01009591 $
-AXCL01017564 AXCL01009598 $
AXCL01020520 AXCL01009607 $
AXCL01009609 -AXCL01011161 KI434733 -AXCL01031123 $
AXCL01009616 AXCL01015079 $
AXCL01009638 -AXCL01022437 $
AXCL01009655 -AXCL01020195 $
AXCL01009700 -AXCL01032050 $
AXCL01009709 AXCL01035225 -AXCL01014917 -KI437537 $
AXCL01009713 -KI434310 $
-KI434425 AXCL01009724 $
AXCL01009809 -AXCL01013776 $
AXCL01009827 KI438056 $
-KI434127 AXCL01009852 $
AXCL01009866 -AXCL01023221 $
AXCL01009871 AXCL01036359 -AXCL01023334 $
AXCL01017886 -AXCL01009893 -KI433757 $
-AXCL01011498 AXCL01009930 $
AXCL01021734 -AXCL01009940 AXCL01015218 $
AXCL01026637 -AXCL01009953 -AXCL01029840 AXCL01015332 $
AXCL01009962 AXCL01028914 AXCL01029806 -AXCL01013044 -AXCL01031908 $
AXCL01011400 AXCL01009976 $
-AXCL01014987 -AXCL01013876 KI433592 AXCL01009987 $
AXCL01017532 AXCL01009990 $
KI433425 AXCL01009998 $
AXCL01010000 -AXCL01024112 $
AXCL01010118 AXCL01032299 $
-AXCL01014781 AXCL01010149 AXCL01039117 $
AXCL01010176 -AXCL01029485 $
AXCL01046345 AXCL01010181 $
-KI434910 AXCL01018355 -AXCL01016475 AXCL01010195 $
-AXCL01017874 AXCL01026454 AXCL01022180 AXCL01010227 $
KI435120 AXCL01010260 $
AXCL01010263 -AXCL01027246 AXCL01010614 KI435762 -AXCL01015445 KI433790 $
-AXCL01022937 AXCL01010265 $
-KI434538 AXCL01010309 $
AXCL01010312 -KI437865 $
AXCL01010317 -AXCL01011801 $
AXCL01010334 -KI437428 $
-AXCL01025965 AXCL01010338 AXCL01021220 $
AXCL01010340 AXCL01022000 $
AXCL01010344 -KI434216 $
-AXCL01047299 AXCL01010349 AXCL01035288 $
AXCL01010389 AXCL01020877 $
AXCL01018831 AXCL01010394 $
AXCL01010395 AXCL01013961 $
AXCL01010396 -AXCL01038716 $
AXCL01010402 KI433866 $
AXCL01026781 -AXCL01010445 -AXCL01015166 $
AXCL01010539 AXCL01011770 $
AXCL01010550 AXCL01045734 $
AXCL01027360 -AXCL01011122 AXCL01010554 $
AXCL01010564 AXCL01023185 $
AXCL01010647 -KI435313 $
AXCL01010666 KI434034 $
AXCL01010684 KI433442 $
AXCL01010696 KI438554 $
AXCL01010705 -AXCL01019739 $
AXCL01010723 AXCL01050581 $
AXCL01010776 -AXCL01013276 $
AXCL01010779 AXCL01021128 $
AXCL01021099 AXCL01010817 $
AXCL01010894 AXCL01010834 $
AXCL01010864 -AXCL01015721 $
AXCL01010877 -KI433763 $
AXCL01010959 AXCL01018131 $
AXCL01011013 AXCL01018274 -KI434124 $
AXCL01011044 -AXCL01016606 $
AXCL01011080 -KI436411 $
AXCL01011081 -AXCL01051011 $
AXCL01011938 -AXCL01011083 -KI434371 $
AXCL01011086 AXCL01035990 $
AXCL01011093 KI433958 $
-AXCL01022521 AXCL01011096 $
AXCL01011110 -AXCL01019677 $
AXCL01011221 AXCL01011757 $
AXCL01011234 -AXCL01031337 $
AXCL01011251 -AXCL01027008 $
-AXCL01022365 AXCL01011308 $
AXCL01011316 -AXCL01019018 $
AXCL01011386 -AXCL01044412 $
-AXCL01029662 AXCL01011412 $
AXCL01011425 AXCL01017204 $
AXCL01011451 KI434323 $
AXCL01011459 KI436887 $
AXCL01015546 AXCL01011483 $
AXCL01011499 -AXCL01026787 $
AXCL01011527 KI433824 $
-KI435674 -AXCL01017754 KI436676 AXCL01011645 $
AXCL01011663 -AXCL01015011 $
-KI433472 -KI435445 -AXCL01011713 AXCL01019437 AXCL01032079 $
AXCL01011729 KI434893 $
AXCL01011775 -KI436014 -AXCL01026361 $
AXCL01011835 -AXCL01024451 $
AXCL01011842 KI435942 $
AXCL01011898 -AXCL01028127 $
AXCL01011953 -KI438058 $
AXCL01011983 AXCL01034561 $
AXCL01012126 KI435036 $
AXCL01012149 -KI436732 $
-AXCL01015410 AXCL01012155 $
KI436535 KI436371 -AXCL01034630 AXCL01012200 $
AXCL01012210 -AXCL01014034 $
AXCL01012244 -AXCL01018861 $
-KI434139 AXCL01012255 $
-KI434716 AXCL01012263 $
AXCL01012265 -AXCL01016397 $
-KI433445 AXCL01012302 $
AXCL01012334 AXCL01017042 -KI434363 $
AXCL01032446 KI436936 AXCL01012428 $
AXCL01012441 AXCL01015855 $
AXCL01012489 -AXCL01021904 $
AXCL01012492 AXCL01018097 $
AXCL01019743 AXCL01012525 $
-AXCL01019405 AXCL01012568 $
AXCL01012677 -AXCL01020728 $
-AXCL01015512 AXCL01012720 $
AXCL01012860 AXCL01018427 $
AXCL01012921 AXCL01036777 $
AXCL01012958 KI437843 -AXCL01031216 $
AXCL01046604 AXCL01012975 $
AXCL01014103 AXCL01013006 $
-AXCL01024622 AXCL01013029 $
AXCL01013032 -AXCL01013823 KI434966 $
AXCL01013072 AXCL01013095 $
AXCL01013077 KI434095 $
AXCL01013133 AXCL01036718 $
AXCL01013170 AXCL01022735 $
-AXCL01022982 -AXCL01033862 AXCL01013259 $
-AXCL01036945 AXCL01013265 $
AXCL01033611 AXCL01013286 $
-AXCL01046830 AXCL01013399 AXCL01013304 $
AXCL01013329 KI437760 $
AXCL01037617 AXCL01013381 $
AXCL01013408 AXCL01035371 $
AXCL01013409 AXCL01037915 $
AXCL01013419 -KI436079 $
AXCL01013420 -AXCL01036528 $
AXCL01013445 -KI436284 $
AXCL01013489 AXCL01044333 $
-AXCL01020569 AXCL01013496 $
AXCL01013511 AXCL01039986 $
AXCL01013549 AXCL01043727 $
AXCL01013553 -AXCL01015294 $
AXCL01013574 -AXCL01019368 $
AXCL01013656 AXCL01048563 $
AXCL01013663 -AXCL01020686 $
-AXCL01033847 AXCL01013675 $
AXCL01047315 AXCL01013697 $
AXCL01013733 -AXCL01019431 $
AXCL01013804 KI436332 KI434489 $
AXCL01013872 KI436784 $
AXCL01034476 AXCL01019495 AXCL01013883 $
AXCL01014075 AXCL01014814 $
AXCL01038257 -AXCL01014083 -AXCL01017873 $
AXCL01014088 AXCL01017468 $
-AXCL01042020 AXCL01014109 $
AXCL01014136 AXCL01047206 $
AXCL01014141 AXCL01022925 $
AXCL01014193 -AXCL01018726 $
-AXCL01023483 AXCL01014247 $
AXCL01014258 -AXCL01039978 $
AXCL01014312 -AXCL01037760 $
KI435973 AXCL01014365 $
AXCL01014504 KI435758 $
AXCL01014543 KI433936 $
AXCL01014554 -AXCL01050895 $
AXCL01014601 -AXCL01032632 $
AXCL01014633 AXCL01026450 $
AXCL01014646 -KI435617 $
AXCL01014720 KI434155 $
AXCL01014722 -AXCL01049299 $
AXCL01014733 AXCL01030125 $
-KI434811 AXCL01014909 $
AXCL01014919 AXCL01036703 $
-KI438227 AXCL01014950 $
AXCL01014953 -AXCL01037428 $
-AXCL01020975 AXCL01014999 $
AXCL01016020 AXCL01015014 AXCL01022503 $
KI433945 AXCL01015016 -AXCL01041854 AXCL01044125 AXCL01048695 $
AXCL01015132 -KI433816 $
AXCL01015133 -KI434925 $
AXCL01015141 AXCL01048349 $
AXCL01015142 -AXCL01017365 $
AXCL01015233 -AXCL01039569 $
AXCL01015266 KI434364 $
-AXCL01022860 AXCL01015271 $
AXCL01015481 -AXCL01042310 $
-AXCL01018772 AXCL01015504 $
AXCL01015534 -KI434604 $
AXCL01015554 AXCL01044284 $
AXCL01022722 -AXCL01015560 AXCL01017847 $
AXCL01015590 -AXCL01016978 $
AXCL01015609 -AXCL01043286 AXCL01020138 $
AXCL01015655 -AXCL01042504 $
-KI435504 AXCL01015664 $
AXCL01015732 AXCL01024611 $
AXCL01015767 AXCL01029931 $
AXCL01015801 KI433529 $
-AXCL01041335 AXCL01015832 AXCL01041069 $
AXCL01015858 -AXCL01043726 AXCL01028783 $
-AXCL01046544 AXCL01015878 $
-AXCL01035731 AXCL01015894 $
-AXCL01026135 AXCL01015922 $
AXCL01040738 AXCL01015960 $
KI436899 -AXCL01027304 AXCL01015981 $
AXCL01019650 KI434040 -AXCL01015988 KI433691 $
AXCL01016001 -AXCL01022523 $
-AXCL01020003 AXCL01016011 AXCL01017238 $
AXCL01016162 AXCL01026900 $
KI437049 -AXCL01016185 AXCL01036641 $
KI437493 AXCL01016225 $
AXCL01016238 AXCL01035057 $
AXCL01016268 -AXCL01049621 $
AXCL01016282 AXCL01028750 $
AXCL01016362 KI435023 KI433916 $
KI436154 -AXCL01017449 AXCL01016452 $
KI436282 AXCL01016455 AXCL01033666 $
AXCL01016456 -KI436434 $
AXCL01029454 -AXCL01022632 AXCL01016542 AXCL01021803 $
AXCL01016577 -AXCL01027802 $
AXCL01016605 AXCL01029632 -AXCL01032347 $
AXCL01036751 -AXCL01016650 AXCL01051846 $
AXCL01016714 -AXCL01026804 $
AXCL01020171 -AXCL01028755 AXCL01016792 $
AXCL01016868 AXCL01020893 $
-KI434175 AXCL01030447 -AXCL01024841 AXCL01016936 $
AXCL01030323 AXCL01016961 $
AXCL01017015 KI435464 $
AXCL01017027 KI434441 $
AXCL01017057 KI433896 $
AXCL01017104 -AXCL01033408 $
AXCL01021097 AXCL01017122 AXCL01050000 $
-KI434793 KI433465 AXCL01017248 $
-AXCL01047815 -AXCL01017743 -AXCL01037886 AXCL01017435 $
AXCL01017494 -AXCL01030755 $
AXCL01017505 -AXCL01027509 $
AXCL01017527 -AXCL01027165 $
AXCL01017629 -AXCL01031868 AXCL01020531 AXCL01026134 KI436145 $
AXCL01017725 -AXCL01022359 $
AXCL01040328 AXCL01024493 AXCL01017852 $
AXCL01017865 AXCL01031483 $
AXCL01017896 -KI433531 $
AXCL01017927 AXCL01043241 $
KI434562 AXCL01017933 $
KI438789 AXCL01017990 $
AXCL01018017 AXCL01023766 $
KI436083 -AXCL01033858 KI436144 AXCL01018039 $
AXCL01018040 AXCL01034815 $
AXCL01018142 -AXCL01024734 -AXCL01046943 $
-KI434190 AXCL01018173 $
AXCL01031994 AXCL01044179 AXCL01018234 AXCL01028660 $
-KI437594 -AXCL01053226 AXCL01018237 $
AXCL01018275 KI433925 AXCL01020800 $
AXCL01043556 AXCL01018287 $
-AXCL01050200 -KI433785 AXCL01018344 $
-KI437595 AXCL01018390 KI435731 $
AXCL01020741 AXCL01018396 $
AXCL01050357 AXCL01018498 $
-AXCL01025834 AXCL01018700 $
AXCL01018773 -AXCL01040428 $
AXCL01018787 -AXCL01053511 $
AXCL01018800 -AXCL01031181 AXCL01024447 -AXCL01034802 $
AXCL01018814 AXCL01027330 $
AXCL01018863 -AXCL01022935 $
AXCL01018901 AXCL01050352 $
AXCL01018920 -AXCL01031170 $
AXCL01018984 -AXCL01029247 $
-AXCL01019272 AXCL01019061 $
AXCL01019062 -AXCL01019783 $
-AXCL01041680 AXCL01019089 $
AXCL01019097 KI438059 $
-AXCL01037175 -AXCL01045797 AXCL01019139 $
AXCL01019151 -AXCL01026001 $
AXCL01019202 AXCL01024909 $
AXCL01019226 AXCL01033591 $
AXCL01019257 AXCL01037244 $
-AXCL01028186 AXCL01019286 $
AXCL01019294 KI437096 $
-AXCL01019927 AXCL01019316 $
AXCL01019373 -AXCL01042963 $
AXCL01037580 -AXCL01019389 AXCL01040896 $
AXCL01019393 -AXCL01022026 $
AXCL01019400 AXCL01032737 $
AXCL01019438 -AXCL01034100 $
AXCL01019445 AXCL01034464 $
AXCL01019467 -AXCL01022133 $
AXCL01019472 -AXCL01022725 $
-AXCL01053574 AXCL01019482 $
AXCL01019576 -AXCL01037849 $
AXCL01019604 -AXCL01020435 $
AXCL01019644 AXCL01020092 $
AXCL01019690 AXCL01053369 $
AXCL01019717 AXCL01047218 KI436640 $
AXCL01019746 AXCL01024816 $
AXCL01030586 AXCL01019759 $
AXCL01019779 AXCL01031353 $
AXCL01025010 AXCL01019809 $
AXCL01019863 AXCL01036374 $
AXCL01042258 -AXCL01019882 -AXCL01023586 $
AXCL01033935 KI437768 AXCL01019888 $
AXCL01019980 AXCL01024191 $
AXCL01020051 -AXCL01030493 $
AXCL01020204 AXCL01041193 $
AXCL01020218 -KI434248 $
AXCL01020239 -AXCL01034287 $
AXCL01020255 -KI436862 $
AXCL01020278 -AXCL01029875 $
-KI435796 AXCL01020293 $
AXCL01020302 -AXCL01040243 $
AXCL01020360 KI436803 $
AXCL01020386 KI434744 $
AXCL01023173 AXCL01020428 $
AXCL01039965 AXCL01020452 $
AXCL01020568 AXCL01033412 $
AXCL01029117 AXCL01020641 $
AXCL01020663 -AXCL01051851 $
-KI436498 AXCL01020716 $
AXCL01020790 -AXCL01051974 $
AXCL01031206 -AXCL01020962 -AXCL01023896 $
AXCL01021075 -AXCL01034277 $
AXCL01021125 -AXCL01022660 $
AXCL01021262 AXCL01023192 $
AXCL01021323 -AXCL01039618 $
-AXCL01047306 AXCL01021362 $
AXCL01021450 AXCL01027270 $
KI434579 AXCL01044316 AXCL01021483 KI433716 $
AXCL01021489 -AXCL01024106 $
AXCL01021646 -AXCL01030438 $
AXCL01021649 AXCL01039321 $
-AXCL01044759 AXCL01021722 $
AXCL01021737 -AXCL01050742 -AXCL01037544 $
AXCL01021758 -KI434667 $
AXCL01021794 -AXCL01031007 $
AXCL01021796 AXCL01025293 $
-AXCL01027534 AXCL01021841 $
AXCL01021860 -KI437798 $
AXCL01050423 AXCL01021868 AXCL01048523 $
AXCL01021876 AXCL01023646 $
AXCL01021882 -KI436621 $
AXCL01021899 AXCL01036272 $
-KI437740 AXCL01021911 KI437489 $
AXCL01021914 -AXCL01046118 $
AXCL01022001 -AXCL01039109 $
AXCL01022061 AXCL01049144 $
AXCL01022086 KI437735 $
AXCL01022105 AXCL01048894 $
AXCL01022115 -AXCL01029144 $
AXCL01022150 AXCL01026225 $
AXCL01022166 -KI433781 $
-AXCL01025993 -AXCL01022792 AXCL01022177 $
AXCL01022204 AXCL01053332 $
AXCL01027424 -AXCL01022219 -AXCL01034031 $
-AXCL01034633 AXCL01022242 $
AXCL01022316 KI437400 $
-AXCL01032928 AXCL01022335 $
AXCL01022401 -AXCL01040063 $
AXCL01022478 -AXCL01051471 $
AXCL01022515 -KI433814 $
AXCL01022519 KI438135 $
AXCL01022528 -AXCL01048511 $
-AXCL01052086 AXCL01022599 $
AXCL01022614 AXCL01025376 KI434887 AXCL01047153 $
AXCL01022681 KI436417 $
-AXCL01027276 AXCL01022714 $
KI434366 AXCL01022727 $
AXCL01022733 AXCL01042863 $
AXCL01022738 -AXCL01026027 $
AXCL01022765 -AXCL01051536 AXCL01024132 AXCL01034904 $
-AXCL01052148 -AXCL01035131 -AXCL01031328 AXCL01030883 AXCL01022829 $
AXCL01023003 AXCL01022886 $
AXCL01022922 KI435462 $
AXCL01022965 AXCL01031657 $
AXCL01022994 -AXCL01030385 $
AXCL01023006 -KI435176 $
AXCL01035698 AXCL01023111 KI438560 $
KI434564 AXCL01023147 $
AXCL01023287 AXCL01047205 $
AXCL01038122 AXCL01023315 $
AXCL01023451 KI437872 $
AXCL01038408 AXCL01023754 $
AXCL01033227 -AXCL01023838 -AXCL01035696 $
AXCL01023868 -AXCL01042353 $
AXCL01023887 -AXCL01051771 $
AXCL01023909 AXCL01041504 $
AXCL01024316 AXCL01023953 $
AXCL01023993 AXCL01036456 $
AXCL01024001 AXCL01049917 $
AXCL01024046 AXCL01050803 $
AXCL01024198 KI436596 $
AXCL01024238 AXCL01045712 $
AXCL01024243 -KI438450 $
AXCL01048987 AXCL01024271 $
AXCL01024279 KI434336 $
KI434218 AXCL01024362 $
KI433731 AXCL01024379 $
-AXCL01036087 AXCL01024424 $
AXCL01024597 AXCL01038354 $
AXCL01040140 AXCL01024610 $
AXCL01024739 -AXCL01025463 $
-AXCL01040876 AXCL01024787 $
AXCL01024852 KI436900 $
AXCL01024882 -AXCL01025551 $
-AXCL01039957 AXCL01025023 $
-AXCL01041131 -KI436164 AXCL01025047 $
KI435096 AXCL01025231 $
AXCL01025246 -AXCL01028458 $
AXCL01025280 -AXCL01041372 $
KI434193 AXCL01025365 $
KI436493 -KI437361 AXCL01025519 $
AXCL01025530 AXCL01026161 $
AXCL01025585 -AXCL01036341 $
AXCL01025602 KI435047 $
AXCL01025607 -KI434840 $
-KI433480 -KI436091 AXCL01025648 $
AXCL01025698 AXCL01052420 $
AXCL01025760 AXCL01039741 $
AXCL01025826 -AXCL01041985 $
-AXCL01039912 -KI435892 AXCL01025918 $
AXCL01025941 -AXCL01027581 $
AXCL01025944 AXCL01053683 $
AXCL01026019 -AXCL01046030 $
AXCL01026025 -AXCL01046738 -AXCL01035859 $
-AXCL01049254 -KI434841 AXCL01026092 $
AXCL01026107 -KI434299 $
AXCL01026301 -AXCL01030790 $
AXCL01026307 KI435117 $
AXCL01026367 -KI433835 $
AXCL01026398 -AXCL01036070 $
AXCL01026516 KI436369 $
AXCL01026606 AXCL01027399 $
AXCL01026624 -AXCL01041240 $
-AXCL01049083 AXCL01026658 $
AXCL01026734 -AXCL01030691 $
AXCL01026768 KI434429 $
AXCL01026809 -AXCL01030119 $
AXCL01026892 -AXCL01033071 $
AXCL01026910 AXCL01027068 $
AXCL01027056 AXCL01031302 $
AXCL01027096 AXCL01033784 $
AXCL01027109 -AXCL01027781 $
AXCL01027153 -AXCL01043534 $
AXCL01027179 -KI438271 $
AXCL01027209 -AXCL01043321 $
AXCL01027210 -KI436997 $
AXCL01027220 -AXCL01043817 $
-AXCL01032574 AXCL01027410 $
AXCL01027419 -AXCL01038981 $
AXCL01027421 -KI438669 $
AXCL01027435 -KI435840 $
AXCL01027552 AXCL01048363 $
AXCL01027604 -KI434938 $
AXCL01027628 AXCL01030587 -AXCL01042667 $
-AXCL01044194 AXCL01027647 $
AXCL01027649 KI435937 $
-AXCL01040244 AXCL01027673 $
AXCL01027779 -AXCL01027975 -AXCL01041645 $
AXCL01028047 AXCL01046160 $
AXCL01028058 AXCL01035892 $
AXCL01028157 -AXCL01032544 $
KI437136 AXCL01028187 $
AXCL01028188 AXCL01030065 $
AXCL01028352 -AXCL01051640 $
AXCL01028394 AXCL01030766 $
AXCL01028401 KI436046 $
AXCL01028421 AXCL01036700 $
AXCL01028472 -KI436357 $
AXCL01028507 AXCL01044889 $
AXCL01028526 -AXCL01035328 $
AXCL01028576 -AXCL01031043 $
AXCL01028848 AXCL01050924 $
AXCL01028874 KI437065 $
AXCL01029181 KI434176 $
-AXCL01039837 AXCL01029217 $
AXCL01029254 -AXCL01034916 $
AXCL01029351 -KI436655 $
AXCL01029450 KI437637 $
AXCL01029551 AXCL01039171 AXCL01050249 $
AXCL01029588 AXCL01051840 $
AXCL01029672 KI436625 $
AXCL01029724 AXCL01041768 $
AXCL01030113 KI434206 AXCL01029912 $
AXCL01029972 KI437237 $
AXCL01030018 -KI437689 $
AXCL01030154 -AXCL01053208 $
AXCL01041981 AXCL01030188 $
AXCL01030374 -AXCL01031095 $
AXCL01031856 -AXCL01030498 -AXCL01040168 $
AXCL01030579 -AXCL01033175 $
AXCL01030708 -KI437035 $
AXCL01030810 -AXCL01049181 $
AXCL01039275 AXCL01030842 $
AXCL01051669 AXCL01031056 $
AXCL01031229 AXCL01031879 $
AXCL01031390 -KI433660 $
AXCL01031441 AXCL01032682 $
AXCL01031537 KI438125 $
KI436111 AXCL01031724 $
AXCL01031801 KI434951 $
AXCL01031988 -AXCL01032257 $
AXCL01032026 AXCL01048598 $
-KI434649 AXCL01032043 $
AXCL01032097 AXCL01032688 $
AXCL01032108 AXCL01037633 $
AXCL01032144 -AXCL01053104 $
-AXCL01036059 AXCL01032176 $
AXCL01032228 AXCL01037640 $
AXCL01032232 -KI434636 $
AXCL01032337 AXCL01043695 $
AXCL01032344 KI437473 $
AXCL01032554 AXCL01041832 $
-KI434618 AXCL01032649 $
AXCL01032650 -KI435981 $
-KI434691 AXCL01032701 $
AXCL01032702 -AXCL01049774 $
KI433952 AXCL01032966 $
AXCL01032981 AXCL01039534 $
-KI435281 AXCL01033026 $
AXCL01033056 -AXCL01036396 $
AXCL01033118 AXCL01040145 $
AXCL01044982 AXCL01033344 $
AXCL01033392 -AXCL01042125 $
AXCL01033423 -AXCL01052932 $
AXCL01037839 AXCL01033480 $
AXCL01033657 -KI434192 $
AXCL01033758 AXCL01043317 $
AXCL01033874 -KI436179 $
AXCL01033904 AXCL01037153 $
-KI435855 AXCL01033946 $
AXCL01034052 -KI437105 $
AXCL01034178 -AXCL01043875 $
AXCL01034183 -AXCL01052993 $
-KI435897 AXCL01034398 $
AXCL01034407 KI437206 $
-KI437576 AXCL01034474 $
AXCL01034480 KI438229 $
AXCL01034883 -KI436112 AXCL01036909 $
AXCL01034997 AXCL01037987 -AXCL01050505 $
-AXCL01037493 AXCL01035307 $
AXCL01035356 -AXCL01043429 $
AXCL01038644 AXCL01035677 $
AXCL01035709 -KI436809 $
AXCL01035710 -AXCL01052281 $
AXCL01035817 AXCL01052023 $
AXCL01037862 AXCL01035856 $
AXCL01035982 KI437465 -AXCL01046196 -AXCL01044921 $
AXCL01036033 -KI436344 $
AXCL01036231 -AXCL01048202 $
KI434226 -KI433528 AXCL01036237 $
AXCL01036498 -AXCL01051216 $
AXCL01040914 AXCL01036599 AXCL01038834 $
AXCL01036728 -KI437222 $
AXCL01036754 AXCL01043415 $
AXCL01036806 -AXCL01046906 $
AXCL01036844 -AXCL01043042 $
AXCL01036897 AXCL01043488 $
-AXCL01051129 AXCL01036940 $
-KI434219 AXCL01037128 $
AXCL01037158 KI438207 $
AXCL01037227 -KI436389 $
AXCL01037755 AXCL01039043 $
AXCL01037990 -KI433483 $
-AXCL01041370 AXCL01038176 $
AXCL01038217 -AXCL01053049 $
AXCL01038325 KI435427 $
AXCL01038455 -AXCL01048424 $
-KI437762 AXCL01039012 $
AXCL01039241 -AXCL01047339 $
AXCL01039393 KI438800 $
AXCL01039394 KI435471 $
AXCL01039409 AXCL01050727 $
-KI435179 AXCL01039437 $
AXCL01039655 AXCL01047493 $
KI437577 AXCL01039866 $
AXCL01039929 AXCL01044577 $
AXCL01040009 -AXCL01049859 $
AXCL01040110 -KI436787 $
AXCL01042556 AXCL01040188 $
AXCL01040209 -KI435316 $
AXCL01040232 AXCL01041369 $
AXCL01040275 KI434090 $
KI433507 AXCL01040420 $
AXCL01040436 AXCL01050584 $
AXCL01040494 -AXCL01044791 $
AXCL01040820 -AXCL01050535 $
AXCL01040947 AXCL01047008 $
AXCL01041152 AXCL01045263 $
AXCL01041159 -AXCL01048146 $
-KI433860 AXCL01041175 $
KI437047 AXCL01041472 $
AXCL01041775 AXCL01049052 $
AXCL01041810 -KI434837 $
AXCL01042029 AXCL01042233 $
AXCL01042033 -AXCL01048430 $
AXCL01042156 AXCL01050566 $
AXCL01042602 KI433939 $
AXCL01042991 KI435146 $
-KI434868 AXCL01043008 $
AXCL01043596 AXCL01044504 $
AXCL01044461 AXCL01053709 $
AXCL01044536 -AXCL01047672 $
AXCL01045113 KI436770 $
AXCL01045367 -KI437107 $
AXCL01045452 -AXCL01047125 $
-KI433694 AXCL01045787 $
AXCL01046325 AXCL01048322 $
-KI436437 AXCL01046588 $
AXCL01046828 AXCL01047715 $
AXCL01046959 AXCL01052832 $
AXCL01047165 -KI437525 $
AXCL01047174 -AXCL01052661 $
AXCL01047399 -KI435127 $
AXCL01047566 -KI436994 $
AXCL01047637 -KI437849 $
AXCL01047852 -AXCL01049120 $
AXCL01048453 -AXCL01053012 $
-KI436199 AXCL01048522 $
AXCL01048679 KI436354 $
-KI434698 AXCL01049075 $
AXCL01049529 AXCL01050712 $
AXCL01050034 -KI435048 $
AXCL01050269 KI436034 $
AXCL01050511 KI438642 $
AXCL01050677 -KI437569 $
AXCL01051148 AXCL01052029 $
AXCL01051172 -AXCL01053303 $
AXCL01051895 -KI433726 $
AXCL01052308 KI433915 $
AXCL01052579 -KI436815 $
AXCL01053241 KI438202 $
KI433590 KI433873 $
KI434791 KI433603 $
-KI437538 KI433643 $
KI434166 KI433745 $
KI433802 KI433995 KI433766 $
KI434170 -KI434650 $
KI434202 KI435045 $
KI434279 -KI435162 $
-KI434700 KI434326 $
KI434347 -KI434784 $
KI434467 -KI435288 $
KI434490 -KI434540 $
KI434703 KI435917 $
KI434819 KI436973 $
KI435039 KI435498 $
KI435198 KI435410 $
KI435350 -KI435716 $
KI435364 KI436432 $
KI435927 KI438262 $
KI436085 KI436651 $
-KI438221 KI436134 $
KI436599 KI436649 $
KI437652 KI437460 $
KI437821 KI438430 $
