# Supplementary material for: Evolutionary superscaffolding and chromosome anchoring to improve Anopheles genome assemblies
Source: BMC Biol. 2020 Jan 2;18:1. doi: 10.1186/s12915-019-0728-3 (PMC6939337; doi:10.1186/s12915-019-0728-3)
Supplement: Supplementary file 6 — Additional file 6. Adjacency and superscaffold data. Reconciled sets of scaffold adjacencies and corresponding superscaffolds. [file 12915_2019_728_MOESM6_ESM.zip › AMACU.reconciled.adjacencies.txt]

AMACU	AXCL01000043	-	AXCL01002521	+	CedMaxRob
AMACU	AXCL01000151	+	AXCL01005104	-	CedMaxRob
AMACU	AXCL01000155	+	AXCL01026535	+	CedRob
AMACU	AXCL01000155	-	AXCL01014961	-	CedRob
AMACU	AXCL01000175	-	KI435695	+	CedMaxRob
AMACU	AXCL01000176	+	AXCL01002473	+	CedMaxRob
AMACU	AXCL01000183	-	AXCL01003948	+	CedMax
AMACU	AXCL01000209	-	AXCL01022797	+	CedMax
AMACU	AXCL01000228	-	AXCL01003735	+	CedRob
AMACU	AXCL01000251	+	KI434466	+	CedMaxRob
AMACU	AXCL01000276	+	AXCL01007277	+	CedMax
AMACU	AXCL01000276	-	AXCL01008411	-	CedRob
AMACU	AXCL01000280	+	AXCL01009182	-	CedRob
AMACU	AXCL01000280	-	AXCL01004255	-	CedMaxRob
AMACU	AXCL01000283	+	AXCL01025949	+	RobMax
AMACU	AXCL01000308	+	AXCL01007546	-	CedRob
AMACU	AXCL01000322	+	AXCL01046949	+	CedRob
AMACU	AXCL01000333	+	AXCL01020177	+	CedMax
AMACU	AXCL01000352	+	AXCL01023090	-	CedMaxRob
AMACU	AXCL01000352	-	KI434381	+	CedMax
AMACU	AXCL01000355	+	KI434308	-	CedRob
AMACU	AXCL01000386	+	KI437470	+	CedMaxRob
AMACU	AXCL01000408	-	AXCL01011532	-	CedMaxRob
AMACU	AXCL01000414	+	AXCL01003434	+	CedRob
AMACU	AXCL01000420	+	AXCL01004351	-	CedRob
AMACU	AXCL01000420	-	AXCL01007529	-	CedMax
AMACU	AXCL01000425	-	AXCL01007273	-	CedMaxRob
AMACU	AXCL01000428	-	AXCL01004165	+	CedRob
AMACU	AXCL01000475	+	AXCL01013627	+	CedRob
AMACU	AXCL01000491	+	AXCL01005278	+	CedMax
AMACU	AXCL01000496	+	AXCL01022623	-	CedRob
AMACU	AXCL01000533	-	AXCL01028508	+	CedMaxRob
AMACU	AXCL01000539	-	AXCL01020475	+	CedMax
AMACU	AXCL01000585	+	AXCL01029638	+	CedRob
AMACU	AXCL01000605	+	AXCL01002872	+	CedRob
AMACU	AXCL01000670	-	KI433446	+	CedMax
AMACU	AXCL01000698	+	AXCL01040874	-	CedRob
AMACU	AXCL01000707	+	AXCL01001411	+	CedMax
AMACU	AXCL01000707	-	AXCL01022728	+	CedMax
AMACU	AXCL01000712	+	AXCL01036129	+	CedRob
AMACU	AXCL01000742	+	AXCL01038687	+	CedRob
AMACU	AXCL01000778	+	AXCL01046542	-	CedRob
AMACU	AXCL01000784	-	AXCL01002897	+	CedMaxRob
AMACU	AXCL01000793	-	AXCL01020091	-	CedMax
AMACU	AXCL01000814	+	AXCL01022120	-	CedMax
AMACU	AXCL01000833	+	AXCL01015716	-	CedMaxRob
AMACU	AXCL01000861	+	AXCL01002516	+	CedMax
AMACU	AXCL01000893	+	AXCL01005444	+	CedRob
AMACU	AXCL01000893	-	KI434053	+	CedMax
AMACU	AXCL01000907	-	KI436855	+	CedRob
AMACU	AXCL01000928	+	AXCL01003663	-	CedRob
AMACU	AXCL01000949	+	AXCL01001304	-	CedRob
AMACU	AXCL01000953	+	AXCL01004002	+	CedRob
AMACU	AXCL01000962	+	AXCL01010548	-	CedRob
AMACU	AXCL01000963	+	AXCL01037270	-	CedRob
AMACU	AXCL01000963	-	AXCL01022459	+	CedRob
AMACU	AXCL01000970	-	KI434773	-	CedMaxRob
AMACU	AXCL01000992	-	AXCL01010516	-	CedMax
AMACU	AXCL01001008	+	AXCL01008489	+	CedRob
AMACU	AXCL01001017	+	KI433506	+	CedRob
AMACU	AXCL01001024	-	KI434980	-	CedMax
AMACU	AXCL01001036	+	AXCL01032633	-	CedMaxRob
AMACU	AXCL01001036	-	AXCL01010697	-	CedMaxRob
AMACU	AXCL01001048	+	AXCL01010596	+	CedRob
AMACU	AXCL01001060	+	KI435057	+	CedMaxRob
AMACU	AXCL01001101	-	KI434381	-	CedMaxRob
AMACU	AXCL01001112	+	AXCL01001436	+	CedMax
AMACU	AXCL01001123	+	AXCL01012056	+	CedMaxRob
AMACU	AXCL01001123	-	KI433570	-	CedRob
AMACU	AXCL01001125	-	AXCL01002156	-	CedRob
AMACU	AXCL01001129	-	AXCL01002884	+	CedRob
AMACU	AXCL01001161	-	AXCL01008201	-	CedRob
AMACU	AXCL01001171	-	KI434158	+	CedRob
AMACU	AXCL01001177	+	AXCL01014308	+	CedRob
AMACU	AXCL01001220	-	KI433881	+	CedRob
AMACU	AXCL01001232	-	AXCL01019539	+	CedRob
AMACU	AXCL01001234	+	AXCL01026602	+	CedRob
AMACU	AXCL01001252	+	AXCL01023960	-	CedRob
AMACU	AXCL01001271	+	KI433815	+	CedRob
AMACU	AXCL01001303	+	AXCL01031091	+	CedRob
AMACU	AXCL01001313	-	AXCL01049449	-	CedRob
AMACU	AXCL01001315	+	KI433640	-	CedRob
AMACU	AXCL01001317	-	KI433553	+	CedRob
AMACU	AXCL01001318	-	KI434204	-	CedRob
AMACU	AXCL01001333	+	AXCL01006521	-	CedMax
AMACU	AXCL01001345	-	AXCL01005059	-	CedMaxRob
AMACU	AXCL01001364	-	KI433780	-	CedRob
AMACU	AXCL01001371	+	AXCL01024240	-	CedMaxRob
AMACU	AXCL01001387	-	AXCL01010566	-	CedMaxRob
AMACU	AXCL01001397	+	AXCL01034604	+	CedRob
AMACU	AXCL01001397	-	AXCL01028695	+	CedMaxRob
AMACU	AXCL01001399	+	AXCL01014362	-	CedRob
AMACU	AXCL01001411	+	AXCL01003451	-	CedRob
AMACU	AXCL01001419	+	AXCL01020439	-	CedRob
AMACU	AXCL01001429	+	KI434817	+	CedMax
AMACU	AXCL01001429	-	AXCL01043454	+	CedMax
AMACU	AXCL01001436	+	AXCL01018822	+	CedRob
AMACU	AXCL01001457	+	AXCL01024099	+	CedRob
AMACU	AXCL01001457	-	KI435444	+	CedMaxRob
AMACU	AXCL01001458	+	AXCL01005266	+	CedRob
AMACU	AXCL01001460	+	AXCL01010908	+	CedMaxRob
AMACU	AXCL01001556	+	KI433681	+	CedRob
AMACU	AXCL01001681	+	AXCL01015323	-	CedRob
AMACU	AXCL01001681	-	AXCL01007287	+	CedMax
AMACU	AXCL01001685	-	AXCL01007867	+	CedRob
AMACU	AXCL01001695	-	AXCL01026199	+	CedRob
AMACU	AXCL01001699	+	AXCL01047904	+	CedRob
AMACU	AXCL01001727	-	AXCL01014002	+	CedRob
AMACU	AXCL01001748	+	KI436272	-	CedMaxRob
AMACU	AXCL01001771	+	AXCL01003086	-	CedRob
AMACU	AXCL01001777	-	KI434541	+	CedMax
AMACU	AXCL01001788	+	AXCL01042239	-	CedRob
AMACU	AXCL01001788	-	AXCL01023457	-	CedMaxRob
AMACU	AXCL01001838	+	KI434102	-	CedMax
AMACU	AXCL01001838	-	AXCL01009721	+	CedMax
AMACU	AXCL01001845	+	AXCL01002590	+	CedRob
AMACU	AXCL01001845	-	AXCL01018489	-	CedRob
AMACU	AXCL01001849	+	AXCL01011638	+	CedMaxRob
AMACU	AXCL01001872	+	AXCL01009429	-	CedRob
AMACU	AXCL01001892	+	AXCL01023701	+	CedMax
AMACU	AXCL01001898	+	AXCL01018221	-	CedRob
AMACU	AXCL01001916	+	AXCL01009410	-	CedRob
AMACU	AXCL01001982	+	AXCL01010933	-	CedMax
AMACU	AXCL01001994	-	KI435259	+	CedRob
AMACU	AXCL01001997	-	KI433743	+	CedMaxRob
AMACU	AXCL01002000	-	AXCL01009943	-	CedRob
AMACU	AXCL01002049	+	AXCL01006285	-	CedRob
AMACU	AXCL01002049	-	AXCL01003035	-	CedMax
AMACU	AXCL01002055	+	AXCL01049187	-	CedMax
AMACU	AXCL01002055	-	AXCL01015687	+	CedMax
AMACU	AXCL01002059	+	AXCL01015903	-	CedMaxRob
AMACU	AXCL01002066	-	AXCL01014837	+	CedMaxRob
AMACU	AXCL01002067	-	AXCL01016649	+	CedMaxRob
AMACU	AXCL01002074	+	KI434053	-	CedMaxRob
AMACU	AXCL01002074	-	AXCL01014681	+	CedRob
AMACU	AXCL01002098	+	AXCL01035042	+	CedRob
AMACU	AXCL01002104	+	AXCL01025210	-	CedMax
AMACU	AXCL01002113	+	KI436222	+	CedRob
AMACU	AXCL01002140	+	AXCL01011568	+	CedMax
AMACU	AXCL01002162	+	AXCL01035255	-	CedMaxRob
AMACU	AXCL01002207	-	AXCL01016625	+	CedMax
AMACU	AXCL01002220	+	AXCL01010323	+	CedMax
AMACU	AXCL01002220	-	KI433444	+	CedMaxRob
AMACU	AXCL01002235	-	KI433758	-	CedRob
AMACU	AXCL01002247	+	AXCL01042315	+	CedRob
AMACU	AXCL01002296	+	AXCL01017090	-	CedMaxRob
AMACU	AXCL01002317	+	KI436385	+	CedMax
AMACU	AXCL01002317	-	AXCL01033474	+	CedMax
AMACU	AXCL01002319	+	AXCL01012648	+	CedMaxRob
AMACU	AXCL01002319	-	KI435645	+	CedMaxRob
AMACU	AXCL01002379	-	AXCL01008239	-	CedRob
AMACU	AXCL01002447	+	AXCL01004998	-	CedMaxRob
AMACU	AXCL01002448	-	KI434612	+	CedRob
AMACU	AXCL01002451	-	KI434689	-	CedMaxRob
AMACU	AXCL01002454	+	AXCL01041102	-	CedRob
AMACU	AXCL01002478	-	AXCL01024203	-	CedMax
AMACU	AXCL01002479	-	KI435169	-	CedMaxRob
AMACU	AXCL01002496	-	AXCL01052485	-	CedMax
AMACU	AXCL01002510	+	KI435001	+	CedMax
AMACU	AXCL01002519	-	AXCL01007032	+	CedMaxRob
AMACU	AXCL01002522	-	KI435376	+	CedMaxRob
AMACU	AXCL01002527	+	AXCL01012283	-	CedMaxRob
AMACU	AXCL01002527	-	AXCL01028753	+	CedRob
AMACU	AXCL01002646	+	AXCL01007357	-	CedMaxRob
AMACU	AXCL01002673	+	AXCL01011373	+	CedRob
AMACU	AXCL01002674	+	AXCL01033474	-	CedMax
AMACU	AXCL01002674	-	AXCL01010098	+	CedMaxRob
AMACU	AXCL01002690	+	KI434699	+	CedRob
AMACU	AXCL01002721	+	AXCL01009460	+	CedRob
AMACU	AXCL01002736	+	AXCL01023107	+	CedRob
AMACU	AXCL01002751	-	AXCL01008091	-	CedMaxRob
AMACU	AXCL01002753	+	AXCL01017269	+	CedRob
AMACU	AXCL01002753	-	KI434507	+	CedRob
AMACU	AXCL01002755	-	AXCL01020791	+	CedMax
AMACU	AXCL01002768	-	AXCL01007627	+	CedMax
AMACU	AXCL01002772	+	KI433724	+	CedRob
AMACU	AXCL01002836	+	AXCL01026285	-	CedMaxRob
AMACU	AXCL01002836	-	AXCL01025141	-	CedMax
AMACU	AXCL01002842	+	KI434156	+	CedRob
AMACU	AXCL01002842	-	AXCL01018025	-	CedMax
AMACU	AXCL01002922	+	KI436891	-	CedMaxRob
AMACU	AXCL01002926	+	AXCL01010646	-	CedMax
AMACU	AXCL01002949	-	AXCL01009524	+	CedRob
AMACU	AXCL01002976	+	AXCL01018604	+	CedMaxRob
AMACU	AXCL01002976	-	AXCL01012964	+	CedMaxRob
AMACU	AXCL01002991	-	AXCL01011553	-	CedMaxRob
AMACU	AXCL01002992	+	KI435623	+	CedMax
AMACU	AXCL01002992	-	AXCL01030370	+	CedMaxRob
AMACU	AXCL01002994	-	AXCL01038828	-	CedRob
AMACU	AXCL01003007	+	AXCL01023935	+	CedRob
AMACU	AXCL01003023	-	AXCL01010231	-	CedMaxRob
AMACU	AXCL01003033	+	AXCL01012420	+	CedMaxRob
AMACU	AXCL01003035	-	KI434076	-	CedMaxRob
AMACU	AXCL01003056	-	AXCL01043902	-	CedMax
AMACU	AXCL01003060	+	AXCL01013274	-	CedRob
AMACU	AXCL01003061	-	AXCL01032270	-	CedRob
AMACU	AXCL01003077	+	AXCL01016634	+	CedRob
AMACU	AXCL01003086	-	AXCL01008442	-	CedMax
AMACU	AXCL01003102	+	AXCL01012719	-	CedRob
AMACU	AXCL01003102	-	AXCL01027701	-	CedRob
AMACU	AXCL01003108	-	AXCL01020211	+	CedMax
AMACU	AXCL01003116	+	AXCL01009019	-	CedMax
AMACU	AXCL01003132	-	AXCL01015044	+	CedMax
AMACU	AXCL01003191	+	AXCL01018974	+	CedMax
AMACU	AXCL01003206	-	AXCL01008584	-	CedMax
AMACU	AXCL01003269	+	AXCL01014989	-	CedRob
AMACU	AXCL01003269	-	AXCL01015794	-	CedMaxRob
AMACU	AXCL01003293	+	AXCL01005267	+	CedRob
AMACU	AXCL01003303	+	KI434050	-	RobMax
AMACU	AXCL01003304	+	AXCL01007316	-	CedRob
AMACU	AXCL01003318	+	AXCL01018144	-	CedMaxRob
AMACU	AXCL01003335	-	AXCL01017292	+	CedMax
AMACU	AXCL01003366	-	AXCL01016625	-	CedRob
AMACU	AXCL01003374	-	AXCL01015800	+	CedRob
AMACU	AXCL01003394	+	AXCL01014825	+	CedRob
AMACU	AXCL01003428	+	KI435256	+	CedMaxRob
AMACU	AXCL01003429	+	AXCL01004784	+	CedRob
AMACU	AXCL01003464	-	AXCL01020768	-	CedMaxRob
AMACU	AXCL01003469	+	AXCL01021549	+	CedRob
AMACU	AXCL01003477	-	AXCL01010537	-	CedMax
AMACU	AXCL01003481	+	KI435660	-	CedRob
AMACU	AXCL01003526	+	AXCL01028534	-	CedMaxRob
AMACU	AXCL01003526	-	AXCL01014438	+	CedRob
AMACU	AXCL01003554	-	AXCL01033361	+	CedMax
AMACU	AXCL01003557	+	AXCL01023963	+	CedRob
AMACU	AXCL01003586	-	AXCL01017511	-	CedMax
AMACU	AXCL01003678	+	AXCL01024042	-	CedMax
AMACU	AXCL01003684	+	KI435891	+	CedRob
AMACU	AXCL01003715	-	AXCL01020876	-	CedRob
AMACU	AXCL01003757	+	AXCL01003951	-	CedMaxRob
AMACU	AXCL01003758	+	AXCL01006337	+	CedRob
AMACU	AXCL01003766	+	AXCL01005278	-	CedRob
AMACU	AXCL01003784	-	KI435097	-	CedMaxRob
AMACU	AXCL01003819	+	AXCL01018805	-	CedRob
AMACU	AXCL01003867	+	KI433715	+	CedMax
AMACU	AXCL01003930	+	AXCL01027850	+	CedRob
AMACU	AXCL01003982	+	AXCL01017208	+	CedMax
AMACU	AXCL01003985	+	AXCL01011228	-	CedRob
AMACU	AXCL01003993	+	AXCL01029716	-	CedRob
AMACU	AXCL01004002	+	KI434997	-	CedMax
AMACU	AXCL01004003	+	AXCL01050976	-	CedRob
AMACU	AXCL01004031	+	AXCL01017427	-	CedMaxRob
AMACU	AXCL01004031	-	AXCL01004779	-	CedMaxRob
AMACU	AXCL01004035	+	AXCL01029950	-	CedRob
AMACU	AXCL01004044	+	AXCL01017476	+	CedMaxRob
AMACU	AXCL01004055	+	AXCL01014523	-	CedMax
AMACU	AXCL01004069	-	AXCL01009137	+	CedMax
AMACU	AXCL01004104	-	AXCL01022062	+	RobMax
AMACU	AXCL01004155	-	AXCL01014455	-	CedRob
AMACU	AXCL01004157	+	AXCL01009148	-	CedRob
AMACU	AXCL01004157	-	AXCL01049583	+	CedMax
AMACU	AXCL01004255	-	AXCL01049605	+	CedMax
AMACU	AXCL01004260	+	AXCL01010454	-	RobMax
AMACU	AXCL01004270	+	AXCL01004615	+	CedRob
AMACU	AXCL01004270	-	KI435563	+	CedRob
AMACU	AXCL01004285	+	AXCL01006664	-	CedRob
AMACU	AXCL01004297	-	AXCL01045611	-	CedMax
AMACU	AXCL01004305	+	KI434622	-	CedRob
AMACU	AXCL01004312	+	AXCL01005462	+	CedRob
AMACU	AXCL01004323	+	AXCL01027335	+	CedRob
AMACU	AXCL01004399	+	AXCL01007467	+	CedMax
AMACU	AXCL01004405	+	AXCL01012906	+	CedRob
AMACU	AXCL01004448	+	AXCL01028868	+	CedMax
AMACU	AXCL01004460	-	AXCL01004914	+	CedRob
AMACU	AXCL01004469	+	AXCL01008787	-	CedRob
AMACU	AXCL01004495	+	AXCL01009737	-	CedRob
AMACU	AXCL01004497	-	KI434803	+	CedMaxRob
AMACU	AXCL01004535	+	AXCL01028687	+	CedMax
AMACU	AXCL01004569	+	AXCL01013191	-	CedRob
AMACU	AXCL01004569	-	AXCL01012726	+	CedMaxRob
AMACU	AXCL01004624	-	AXCL01012388	+	CedMaxRob
AMACU	AXCL01004629	+	AXCL01015322	-	CedRob
AMACU	AXCL01004629	-	AXCL01008115	+	CedMax
AMACU	AXCL01004642	-	AXCL01009256	-	CedMaxRob
AMACU	AXCL01004669	+	AXCL01029764	+	CedMax
AMACU	AXCL01004669	-	AXCL01013441	+	CedMax
AMACU	AXCL01004701	+	AXCL01032830	+	CedMaxRob
AMACU	AXCL01004705	+	AXCL01025034	+	CedRob
AMACU	AXCL01004741	-	AXCL01005744	-	CedMax
AMACU	AXCL01004779	-	AXCL01018838	+	CedRob
AMACU	AXCL01004788	+	AXCL01008359	-	CedRob
AMACU	AXCL01004815	+	AXCL01053495	-	CedMaxRob
AMACU	AXCL01004842	-	AXCL01014930	-	CedRob
AMACU	AXCL01004848	+	AXCL01031406	-	CedMax
AMACU	AXCL01004887	-	KI435206	-	CedMax
AMACU	AXCL01004907	+	AXCL01010273	-	CedRob
AMACU	AXCL01004946	+	AXCL01017750	+	CedMax
AMACU	AXCL01004954	-	AXCL01014073	+	CedMaxRob
AMACU	AXCL01004965	+	KI433718	-	CedRob
AMACU	AXCL01004966	+	AXCL01044310	+	CedRob
AMACU	AXCL01004966	-	KI434817	-	CedMax
AMACU	AXCL01004968	+	AXCL01007208	+	CedRob
AMACU	AXCL01004969	-	AXCL01038194	+	CedMax
AMACU	AXCL01004977	+	KI437111	-	CedRob
AMACU	AXCL01005010	+	AXCL01027241	+	CedMaxRob
AMACU	AXCL01005010	-	AXCL01011287	-	CedMax
AMACU	AXCL01005011	+	AXCL01032583	-	CedMaxRob
AMACU	AXCL01005038	+	AXCL01005540	+	CedMaxRob
AMACU	AXCL01005099	-	KI434288	+	CedRob
AMACU	AXCL01005114	+	KI436436	+	CedMaxRob
AMACU	AXCL01005114	-	AXCL01036523	+	CedRob
AMACU	AXCL01005137	+	KI434397	-	CedMaxRob
AMACU	AXCL01005139	+	AXCL01028830	+	CedRob
AMACU	AXCL01005172	+	AXCL01026883	+	CedRob
AMACU	AXCL01005184	+	AXCL01027919	-	CedMax
AMACU	AXCL01005194	+	AXCL01042361	-	CedRob
AMACU	AXCL01005203	+	AXCL01013943	-	CedMaxRob
AMACU	AXCL01005203	-	AXCL01020777	-	CedMax
AMACU	AXCL01005205	+	AXCL01028264	-	CedMaxRob
AMACU	AXCL01005206	-	AXCL01015659	-	CedRob
AMACU	AXCL01005220	+	AXCL01022412	-	CedRob
AMACU	AXCL01005223	+	AXCL01009631	-	CedRob
AMACU	AXCL01005224	-	AXCL01007524	-	CedMax
AMACU	AXCL01005228	+	KI434873	-	CedMaxRob
AMACU	AXCL01005228	-	AXCL01020424	+	CedMax
AMACU	AXCL01005231	+	AXCL01023618	-	CedRob
AMACU	AXCL01005249	-	AXCL01020500	+	CedRob
AMACU	AXCL01005257	-	AXCL01010416	-	CedRob
AMACU	AXCL01005267	+	AXCL01005871	+	CedMax
AMACU	AXCL01005269	+	AXCL01020029	-	CedMaxRob
AMACU	AXCL01005269	-	AXCL01008889	+	CedMax
AMACU	AXCL01005270	+	AXCL01013743	-	CedRob
AMACU	AXCL01005334	+	AXCL01008302	+	CedMaxRob
AMACU	AXCL01005356	+	KI434238	-	CedMaxRob
AMACU	AXCL01005356	-	AXCL01044953	-	CedMax
AMACU	AXCL01005386	+	AXCL01032196	+	CedRob
AMACU	AXCL01005405	+	AXCL01048477	-	CedRob
AMACU	AXCL01005409	+	AXCL01051675	+	CedRob
AMACU	AXCL01005414	-	KI436142	+	CedMax
AMACU	AXCL01005415	+	AXCL01012699	+	CedMaxRob
AMACU	AXCL01005446	+	AXCL01052888	+	CedMaxRob
AMACU	AXCL01005446	-	AXCL01052746	-	CedMaxRob
AMACU	AXCL01005449	-	KI437505	-	CedMaxRob
AMACU	AXCL01005478	-	AXCL01036606	-	CedRob
AMACU	AXCL01005534	+	AXCL01022178	+	CedRob
AMACU	AXCL01005577	+	AXCL01009864	-	CedRob
AMACU	AXCL01005611	+	KI434208	+	CedMax
AMACU	AXCL01005612	+	AXCL01037799	+	CedRob
AMACU	AXCL01005681	+	KI435057	-	CedRob
AMACU	AXCL01005681	-	AXCL01031849	-	CedRob
AMACU	AXCL01005682	-	AXCL01008335	+	CedRob
AMACU	AXCL01005701	+	AXCL01005960	-	CedRob
AMACU	AXCL01005719	-	AXCL01008536	+	CedRob
AMACU	AXCL01005796	+	AXCL01037124	-	CedMax
AMACU	AXCL01005797	-	AXCL01023445	-	CedRob
AMACU	AXCL01005803	-	AXCL01020238	+	CedMax
AMACU	AXCL01005815	+	AXCL01015629	-	CedRob
AMACU	AXCL01005839	+	AXCL01006431	-	CedMax
AMACU	AXCL01005844	+	AXCL01024673	+	CedRob
AMACU	AXCL01005844	-	AXCL01028508	-	CedMax
AMACU	AXCL01005849	+	AXCL01013966	+	CedMax
AMACU	AXCL01005849	-	AXCL01024076	-	CedMax
AMACU	AXCL01005869	+	AXCL01046995	+	CedMaxRob
AMACU	AXCL01005871	+	AXCL01015737	-	CedMaxRob
AMACU	AXCL01005876	+	AXCL01019780	+	CedMax
AMACU	AXCL01005883	+	AXCL01010978	+	CedMax
AMACU	AXCL01005884	-	AXCL01007362	-	CedMaxRob
AMACU	AXCL01005891	+	AXCL01011350	+	CedMax
AMACU	AXCL01005891	-	AXCL01012695	+	CedMax
AMACU	AXCL01005953	-	KI433904	+	CedMaxRob
AMACU	AXCL01005989	+	KI433803	+	CedRob
AMACU	AXCL01006002	+	KI435001	-	CedRob
AMACU	AXCL01006015	+	AXCL01038110	+	CedRob
AMACU	AXCL01006021	-	AXCL01016344	-	CedMaxRob
AMACU	AXCL01006029	+	AXCL01010576	-	CedRob
AMACU	AXCL01006085	+	AXCL01049498	+	CedRob
AMACU	AXCL01006127	+	AXCL01021228	-	CedMaxRob
AMACU	AXCL01006163	-	AXCL01026993	+	CedMax
AMACU	AXCL01006165	-	KI434235	-	CedMax
AMACU	AXCL01006220	-	AXCL01021588	+	CedMaxRob
AMACU	AXCL01006224	+	AXCL01024029	+	CedMaxRob
AMACU	AXCL01006224	-	AXCL01012713	+	CedRob
AMACU	AXCL01006231	-	AXCL01043463	+	CedRob
AMACU	AXCL01006232	+	KI434585	-	CedMax
AMACU	AXCL01006250	+	KI434186	-	CedRob
AMACU	AXCL01006274	+	AXCL01038766	+	CedRob
AMACU	AXCL01006350	+	AXCL01008166	+	CedRob
AMACU	AXCL01006375	+	AXCL01012771	-	CedMaxRob
AMACU	AXCL01006385	+	AXCL01012494	+	CedMax
AMACU	AXCL01006385	-	KI434608	-	CedMaxRob
AMACU	AXCL01006387	+	AXCL01011250	+	CedMax
AMACU	AXCL01006390	+	AXCL01016916	-	CedRob
AMACU	AXCL01006399	-	KI435173	+	CedRob
AMACU	AXCL01006450	-	AXCL01013998	+	CedRob
AMACU	AXCL01006462	+	AXCL01015685	+	CedMaxRob
AMACU	AXCL01006475	+	AXCL01049190	+	CedRob
AMACU	AXCL01006499	-	KI437954	-	CedMax
AMACU	AXCL01006528	+	AXCL01006948	-	CedMaxRob
AMACU	AXCL01006534	+	AXCL01009811	-	CedMaxRob
AMACU	AXCL01006537	-	AXCL01014775	+	CedRob
AMACU	AXCL01006538	+	AXCL01007093	-	CedMaxRob
AMACU	AXCL01006581	+	KI435482	-	CedRob
AMACU	AXCL01006603	-	KI433990	+	CedMaxRob
AMACU	AXCL01006617	-	AXCL01007598	-	CedRob
AMACU	AXCL01006630	+	AXCL01023824	-	CedMaxRob
AMACU	AXCL01006636	+	AXCL01022257	-	CedRob
AMACU	AXCL01006641	+	AXCL01020996	-	CedMaxRob
AMACU	AXCL01006655	+	AXCL01021387	+	CedMax
AMACU	AXCL01006664	-	AXCL01052558	+	CedRob
AMACU	AXCL01006674	+	AXCL01010908	-	CedMax
AMACU	AXCL01006717	+	AXCL01030632	+	CedMax
AMACU	AXCL01006760	+	KI435682	+	CedRob
AMACU	AXCL01006760	-	KI433926	+	CedRob
AMACU	AXCL01006807	+	AXCL01018872	-	CedMaxRob
AMACU	AXCL01006807	-	AXCL01009902	-	CedRob
AMACU	AXCL01006820	+	AXCL01013169	-	CedMax
AMACU	AXCL01006820	-	KI433769	+	CedMax
AMACU	AXCL01006833	+	AXCL01013211	+	CedRob
AMACU	AXCL01006850	+	KI434256	-	CedRob
AMACU	AXCL01006856	+	AXCL01012918	+	CedRob
AMACU	AXCL01006880	-	KI434621	-	CedRob
AMACU	AXCL01006904	+	AXCL01037735	+	CedMax
AMACU	AXCL01006919	+	KI436486	+	CedRob
AMACU	AXCL01006970	+	AXCL01022009	+	CedMaxRob
AMACU	AXCL01006982	+	KI435180	+	CedRob
AMACU	AXCL01006995	-	AXCL01014828	+	CedMax
AMACU	AXCL01007021	+	AXCL01020228	+	CedMaxRob
AMACU	AXCL01007039	-	AXCL01020942	-	CedRob
AMACU	AXCL01007055	+	AXCL01029722	-	CedMaxRob
AMACU	AXCL01007081	+	AXCL01048849	-	CedRob
AMACU	AXCL01007093	-	AXCL01017291	-	CedMax
AMACU	AXCL01007097	+	AXCL01013137	+	CedMaxRob
AMACU	AXCL01007124	+	AXCL01028307	+	CedRob
AMACU	AXCL01007147	+	AXCL01010537	+	CedRob
AMACU	AXCL01007189	+	AXCL01053354	+	CedMax
AMACU	AXCL01007202	+	AXCL01008399	+	CedRob
AMACU	AXCL01007202	-	AXCL01017602	+	CedMax
AMACU	AXCL01007208	+	AXCL01052356	-	CedRob
AMACU	AXCL01007233	+	AXCL01012461	+	CedRob
AMACU	AXCL01007249	+	AXCL01020781	-	CedMaxRob
AMACU	AXCL01007267	+	AXCL01023540	+	CedMax
AMACU	AXCL01007268	+	AXCL01016283	+	CedMaxRob
AMACU	AXCL01007274	+	AXCL01017944	+	RobMax
AMACU	AXCL01007304	+	AXCL01034097	+	CedMaxRob
AMACU	AXCL01007304	-	AXCL01031530	+	CedMaxRob
AMACU	AXCL01007334	+	AXCL01015369	+	CedMax
AMACU	AXCL01007362	-	AXCL01034679	+	CedMaxRob
AMACU	AXCL01007381	+	AXCL01028687	-	CedMaxRob
AMACU	AXCL01007411	-	KI433715	-	CedMax
AMACU	AXCL01007413	+	AXCL01011653	+	CedRob
AMACU	AXCL01007421	-	KI434510	-	CedRob
AMACU	AXCL01007426	+	AXCL01047767	-	CedRob
AMACU	AXCL01007427	-	AXCL01024507	-	CedMax
AMACU	AXCL01007447	+	AXCL01053741	-	CedRob
AMACU	AXCL01007451	+	AXCL01017851	-	CedMaxRob
AMACU	AXCL01007459	-	KI434669	-	CedRob
AMACU	AXCL01007467	+	AXCL01008873	+	CedMax
AMACU	AXCL01007490	+	KI433818	-	CedMax
AMACU	AXCL01007504	+	AXCL01049327	+	CedMaxRob
AMACU	AXCL01007515	+	AXCL01017132	-	CedRob
AMACU	AXCL01007515	-	KI433443	-	CedMax
AMACU	AXCL01007524	-	AXCL01021928	+	CedMax
AMACU	AXCL01007591	+	AXCL01041072	-	CedRob
AMACU	AXCL01007618	+	AXCL01016344	+	CedMax
AMACU	AXCL01007647	+	AXCL01029357	-	CedMaxRob
AMACU	AXCL01007647	-	AXCL01034628	+	CedMaxRob
AMACU	AXCL01007689	+	KI435806	-	RobMax
AMACU	AXCL01007696	-	AXCL01032977	-	CedMax
AMACU	AXCL01007698	-	AXCL01048970	-	CedMax
AMACU	AXCL01007699	+	AXCL01011907	-	CedRob
AMACU	AXCL01007724	+	AXCL01009429	+	CedMax
AMACU	AXCL01007738	+	AXCL01041117	-	CedMaxRob
AMACU	AXCL01007779	+	AXCL01010497	-	CedMaxRob
AMACU	AXCL01007782	+	AXCL01008738	-	CedRob
AMACU	AXCL01007808	+	AXCL01013860	-	CedRob
AMACU	AXCL01007862	-	AXCL01022411	+	CedMax
AMACU	AXCL01007893	+	KI437804	-	CedRob
AMACU	AXCL01007898	+	AXCL01016134	+	CedMaxRob
AMACU	AXCL01007933	-	KI434102	+	CedMax
AMACU	AXCL01007936	-	KI434773	+	CedMaxRob
AMACU	AXCL01007937	-	KI434458	-	CedMaxRob
AMACU	AXCL01007959	+	KI435314	+	CedMax
AMACU	AXCL01007968	-	AXCL01008836	+	CedRob
AMACU	AXCL01007974	+	AXCL01029850	+	CedMax
AMACU	AXCL01008022	+	AXCL01014041	+	CedRob
AMACU	AXCL01008027	+	AXCL01028046	-	CedMaxRob
AMACU	AXCL01008039	-	AXCL01042006	+	CedMax
AMACU	AXCL01008045	+	AXCL01038313	-	CedRob
AMACU	AXCL01008053	+	AXCL01018065	-	CedMaxRob
AMACU	AXCL01008053	-	AXCL01026371	+	CedMax
AMACU	AXCL01008069	+	AXCL01034336	-	CedRob
AMACU	AXCL01008085	+	KI437243	+	CedMaxRob
AMACU	AXCL01008091	-	AXCL01033541	+	CedMax
AMACU	AXCL01008098	-	AXCL01013441	-	CedMaxRob
AMACU	AXCL01008114	+	KI434541	-	CedMaxRob
AMACU	AXCL01008233	-	AXCL01035206	-	CedRob
AMACU	AXCL01008247	+	AXCL01036405	+	CedMaxRob
AMACU	AXCL01008280	+	AXCL01024098	-	CedRob
AMACU	AXCL01008294	-	KI433613	-	CedMax
AMACU	AXCL01008302	+	AXCL01049663	+	CedMaxRob
AMACU	AXCL01008312	+	AXCL01039744	-	CedMaxRob
AMACU	AXCL01008312	-	AXCL01009579	+	CedRob
AMACU	AXCL01008325	+	AXCL01017450	+	CedMax
AMACU	AXCL01008325	-	AXCL01019338	+	CedMax
AMACU	AXCL01008345	+	AXCL01012695	-	CedMax
AMACU	AXCL01008345	-	AXCL01008799	+	CedMax
AMACU	AXCL01008375	+	AXCL01010737	-	CedMax
AMACU	AXCL01008380	+	KI434067	-	CedRob
AMACU	AXCL01008393	+	AXCL01034472	-	CedRob
AMACU	AXCL01008404	+	AXCL01035596	+	CedMax
AMACU	AXCL01008404	-	KI434754	+	CedMax
AMACU	AXCL01008415	-	AXCL01033215	+	CedMax
AMACU	AXCL01008442	-	AXCL01016802	-	CedRob
AMACU	AXCL01008475	-	AXCL01013873	+	CedMax
AMACU	AXCL01008493	+	AXCL01050534	+	CedRob
AMACU	AXCL01008493	-	AXCL01035720	+	CedRob
AMACU	AXCL01008497	+	AXCL01029385	-	CedRob
AMACU	AXCL01008498	+	AXCL01039267	-	CedMaxRob
AMACU	AXCL01008502	+	KI436394	+	CedMax
AMACU	AXCL01008511	+	AXCL01019021	+	CedMax
AMACU	AXCL01008511	-	AXCL01021462	+	CedMax
AMACU	AXCL01008618	-	AXCL01021704	-	CedMaxRob
AMACU	AXCL01008651	+	AXCL01009375	-	CedMax
AMACU	AXCL01008651	-	AXCL01015989	-	CedMax
AMACU	AXCL01008659	+	AXCL01052227	+	CedRob
AMACU	AXCL01008682	+	KI434586	-	CedMax
AMACU	AXCL01008682	-	AXCL01012817	+	CedMaxRob
AMACU	AXCL01008689	+	AXCL01013835	-	CedMax
AMACU	AXCL01008746	+	AXCL01038357	-	CedMaxRob
AMACU	AXCL01008765	+	AXCL01009853	+	CedRob
AMACU	AXCL01008773	+	AXCL01016715	-	CedMaxRob
AMACU	AXCL01008787	-	AXCL01017594	+	CedRob
AMACU	AXCL01008788	+	AXCL01044313	-	CedMaxRob
AMACU	AXCL01008894	+	KI433638	-	CedMax
AMACU	AXCL01008906	+	AXCL01052342	-	CedRob
AMACU	AXCL01008912	+	KI436026	-	CedRob
AMACU	AXCL01008920	+	AXCL01017912	+	CedRob
AMACU	AXCL01008936	-	AXCL01013238	-	CedMax
AMACU	AXCL01008939	+	AXCL01033304	+	CedMaxRob
AMACU	AXCL01008942	+	AXCL01015557	-	CedMax
AMACU	AXCL01008944	-	AXCL01013487	-	CedMaxRob
AMACU	AXCL01008981	-	AXCL01014578	+	CedMax
AMACU	AXCL01008983	+	AXCL01011838	-	CedMaxRob
AMACU	AXCL01008983	-	AXCL01011782	+	CedMax
AMACU	AXCL01009009	+	AXCL01033709	-	CedMaxRob
AMACU	AXCL01009025	-	AXCL01022730	-	CedMax
AMACU	AXCL01009043	+	AXCL01043057	-	CedMaxRob
AMACU	AXCL01009043	-	AXCL01020647	+	CedMax
AMACU	AXCL01009048	+	AXCL01039422	-	CedMax
AMACU	AXCL01009063	+	AXCL01032339	-	CedMaxRob
AMACU	AXCL01009082	-	AXCL01043374	-	CedRob
AMACU	AXCL01009142	+	AXCL01015371	+	CedMaxRob
AMACU	AXCL01009172	+	KI433437	-	CedRob
AMACU	AXCL01009206	+	KI436697	-	CedRob
AMACU	AXCL01009245	+	AXCL01032318	+	CedRob
AMACU	AXCL01009256	-	KI435351	-	CedMax
AMACU	AXCL01009347	+	AXCL01038227	-	RobMax
AMACU	AXCL01009369	-	AXCL01037017	+	CedMax
AMACU	AXCL01009395	-	AXCL01021589	-	CedMax
AMACU	AXCL01009425	+	AXCL01046181	-	CedMax
AMACU	AXCL01009425	-	AXCL01050305	+	CedMax
AMACU	AXCL01009437	+	AXCL01031065	-	CedRob
AMACU	AXCL01009466	-	AXCL01022189	+	CedMax
AMACU	AXCL01009553	+	AXCL01040783	+	CedMaxRob
AMACU	AXCL01009553	-	AXCL01035017	+	CedMax
AMACU	AXCL01009570	+	AXCL01016711	+	CedMax
AMACU	AXCL01009578	-	AXCL01015736	+	CedRob
AMACU	AXCL01009582	+	KI434266	-	CedRob
AMACU	AXCL01009586	+	AXCL01042599	+	CedRob
AMACU	AXCL01009591	-	AXCL01010401	+	CedRob
AMACU	AXCL01009598	-	AXCL01017564	+	CedRob
AMACU	AXCL01009607	-	AXCL01020520	-	CedMaxRob
AMACU	AXCL01009609	+	AXCL01011161	-	CedRob
AMACU	AXCL01009616	+	AXCL01015079	+	CedRob
AMACU	AXCL01009638	+	AXCL01022437	-	CedMax
AMACU	AXCL01009655	+	AXCL01020195	-	CedRob
AMACU	AXCL01009700	+	AXCL01032050	-	CedRob
AMACU	AXCL01009709	+	AXCL01035225	+	CedMax
AMACU	AXCL01009713	+	KI434310	-	CedMax
AMACU	AXCL01009724	-	KI434425	+	CedRob
AMACU	AXCL01009725	-	AXCL01012726	-	CedMaxRob
AMACU	AXCL01009808	+	KI433589	+	CedMax
AMACU	AXCL01009808	-	AXCL01011752	+	CedMax
AMACU	AXCL01009809	+	AXCL01013776	-	CedMaxRob
AMACU	AXCL01009811	-	AXCL01031523	+	CedMax
AMACU	AXCL01009827	+	KI438056	+	CedRob
AMACU	AXCL01009852	-	KI434127	+	CedRob
AMACU	AXCL01009866	+	AXCL01023221	-	CedMaxRob
AMACU	AXCL01009871	+	AXCL01036359	+	CedMax
AMACU	AXCL01009893	+	AXCL01017886	-	CedMaxRob
AMACU	AXCL01009893	-	KI433757	-	CedMax
AMACU	AXCL01009930	-	AXCL01011498	+	CedMax
AMACU	AXCL01009940	+	AXCL01021734	-	CedRob
AMACU	AXCL01009940	-	AXCL01015218	+	CedMaxRob
AMACU	AXCL01009953	+	AXCL01026637	-	CedRob
AMACU	AXCL01009953	-	AXCL01029840	-	CedMax
AMACU	AXCL01009962	+	AXCL01028914	+	CedMaxRob
AMACU	AXCL01009976	-	AXCL01011400	-	CedRob
AMACU	AXCL01009987	-	KI433592	-	CedRob
AMACU	AXCL01009990	-	AXCL01017532	-	CedMaxRob
AMACU	AXCL01009998	-	KI433425	-	CedRob
AMACU	AXCL01010000	+	AXCL01024112	-	CedRob
AMACU	AXCL01010105	+	AXCL01013986	-	CedMax
AMACU	AXCL01010118	+	AXCL01032299	+	CedRob
AMACU	AXCL01010149	+	AXCL01039117	+	CedMaxRob
AMACU	AXCL01010149	-	AXCL01014781	+	CedMax
AMACU	AXCL01010176	+	AXCL01029485	-	CedRob
AMACU	AXCL01010181	-	AXCL01046345	-	CedMax
AMACU	AXCL01010195	-	AXCL01016475	+	CedMax
AMACU	AXCL01010214	-	AXCL01037382	+	CedMax
AMACU	AXCL01010227	-	AXCL01022180	-	CedRob
AMACU	AXCL01010231	-	AXCL01010366	-	CedRob
AMACU	AXCL01010260	-	KI435120	-	CedRob
AMACU	AXCL01010263	+	AXCL01027246	-	CedMaxRob
AMACU	AXCL01010265	-	AXCL01022937	+	CedMax
AMACU	AXCL01010309	-	KI434538	+	CedMaxRob
AMACU	AXCL01010312	+	KI437865	-	CedRob
AMACU	AXCL01010317	+	AXCL01011801	-	CedRob
AMACU	AXCL01010334	+	KI437428	-	CedRob
AMACU	AXCL01010338	+	AXCL01021220	+	CedMax
AMACU	AXCL01010338	-	AXCL01025965	+	CedMax
AMACU	AXCL01010340	+	AXCL01022000	+	CedRob
AMACU	AXCL01010344	+	KI434216	-	CedMax
AMACU	AXCL01010349	+	AXCL01035288	+	CedMax
AMACU	AXCL01010349	-	AXCL01047299	+	CedMaxRob
AMACU	AXCL01010354	+	AXCL01018293	-	CedMax
AMACU	AXCL01010389	+	AXCL01020877	+	CedRob
AMACU	AXCL01010394	-	AXCL01018831	-	CedRob
AMACU	AXCL01010395	+	AXCL01013961	+	CedMax
AMACU	AXCL01010396	+	AXCL01038716	-	CedMaxRob
AMACU	AXCL01010401	+	KI434574	-	CedMaxRob
AMACU	AXCL01010402	+	KI433866	+	CedRob
AMACU	AXCL01010445	+	AXCL01026781	-	CedMax
AMACU	AXCL01010445	-	AXCL01015166	-	CedMaxRob
AMACU	AXCL01010497	-	KI434723	-	CedRob
AMACU	AXCL01010539	+	AXCL01011770	+	CedMaxRob
AMACU	AXCL01010548	-	AXCL01033781	-	CedRob
AMACU	AXCL01010550	+	AXCL01045734	+	CedMaxRob
AMACU	AXCL01010554	-	AXCL01011122	+	CedMaxRob
AMACU	AXCL01010564	+	AXCL01023185	+	CedRob
AMACU	AXCL01010566	-	AXCL01016517	+	CedMax
AMACU	AXCL01010576	-	AXCL01032308	-	CedMaxRob
AMACU	AXCL01010614	+	KI435762	+	CedMax
AMACU	AXCL01010614	-	AXCL01027246	+	CedMax
AMACU	AXCL01010647	+	KI435313	-	CedRob
AMACU	AXCL01010666	+	KI434034	+	CedRob
AMACU	AXCL01010684	+	KI433442	+	CedRob
AMACU	AXCL01010696	+	KI438554	+	CedRob
AMACU	AXCL01010705	+	AXCL01019739	-	CedRob
AMACU	AXCL01010723	+	AXCL01050581	+	CedMaxRob
AMACU	AXCL01010776	+	AXCL01013276	-	CedMaxRob
AMACU	AXCL01010779	+	AXCL01021128	+	CedMaxRob
AMACU	AXCL01010817	-	AXCL01021099	-	CedMaxRob
AMACU	AXCL01010834	-	AXCL01010894	-	CedRob
AMACU	AXCL01010864	+	AXCL01015721	-	CedMaxRob
AMACU	AXCL01010875	+	AXCL01017750	-	CedMaxRob
AMACU	AXCL01010875	-	AXCL01016120	-	CedRob
AMACU	AXCL01010877	+	KI433763	-	CedMaxRob
AMACU	AXCL01010959	+	AXCL01018131	+	CedMaxRob
AMACU	AXCL01010978	+	AXCL01032591	+	CedRob
AMACU	AXCL01011013	+	AXCL01018274	+	CedMax
AMACU	AXCL01011044	+	AXCL01016606	-	CedMaxRob
AMACU	AXCL01011080	+	KI436411	-	CedMaxRob
AMACU	AXCL01011081	+	AXCL01051011	-	CedRob
AMACU	AXCL01011083	+	AXCL01011938	-	CedMaxRob
AMACU	AXCL01011083	-	KI434371	-	CedMaxRob
AMACU	AXCL01011086	+	AXCL01035990	+	CedRob
AMACU	AXCL01011093	+	KI433958	+	CedMaxRob
AMACU	AXCL01011096	-	AXCL01022521	+	CedRob
AMACU	AXCL01011110	+	AXCL01019677	-	CedRob
AMACU	AXCL01011122	+	AXCL01027360	-	CedMax
AMACU	AXCL01011161	-	KI434733	+	CedRob
AMACU	AXCL01011221	+	AXCL01011757	+	RobMax
AMACU	AXCL01011234	+	AXCL01031337	-	CedMaxRob
AMACU	AXCL01011250	+	AXCL01026820	+	CedMaxRob
AMACU	AXCL01011251	+	AXCL01027008	-	CedRob
AMACU	AXCL01011308	-	AXCL01022365	+	CedMaxRob
AMACU	AXCL01011316	+	AXCL01019018	-	CedRob
AMACU	AXCL01011350	+	AXCL01028089	+	CedMaxRob
AMACU	AXCL01011386	+	AXCL01044412	-	CedRob
AMACU	AXCL01011412	-	AXCL01029662	+	CedMaxRob
AMACU	AXCL01011425	+	AXCL01017204	+	CedRob
AMACU	AXCL01011451	+	KI434323	+	CedMaxRob
AMACU	AXCL01011459	+	KI436887	+	CedMaxRob
AMACU	AXCL01011479	-	AXCL01012699	-	CedMax
AMACU	AXCL01011483	-	AXCL01015546	-	CedMax
AMACU	AXCL01011499	+	AXCL01026787	-	CedRob
AMACU	AXCL01011527	+	KI433824	+	CedMaxRob
AMACU	AXCL01011568	+	AXCL01015722	-	CedMax
AMACU	AXCL01011638	+	AXCL01021793	-	CedMax
AMACU	AXCL01011645	-	KI436676	-	CedMax
AMACU	AXCL01011663	+	AXCL01015011	-	CedRob
AMACU	AXCL01011713	+	KI435445	+	CedMaxRob
AMACU	AXCL01011713	-	AXCL01019437	+	CedMax
AMACU	AXCL01011729	+	KI434893	+	CedRob
AMACU	AXCL01011752	+	AXCL01020500	-	CedRob
AMACU	AXCL01011775	+	KI436014	-	CedMax
AMACU	AXCL01011835	+	AXCL01024451	-	CedRob
AMACU	AXCL01011838	-	KI434283	-	CedMax
AMACU	AXCL01011842	+	KI435942	+	CedRob
AMACU	AXCL01011898	+	AXCL01028127	-	CedMax
AMACU	AXCL01011953	+	KI438058	-	CedRob
AMACU	AXCL01011969	+	AXCL01015557	+	CedMaxRob
AMACU	AXCL01011969	-	KI434301	-	CedMaxRob
AMACU	AXCL01011983	+	AXCL01034561	+	CedRob
AMACU	AXCL01012056	+	KI434048	+	CedMax
AMACU	AXCL01012126	+	KI435036	+	CedRob
AMACU	AXCL01012149	+	KI436732	-	CedMaxRob
AMACU	AXCL01012155	-	AXCL01015410	+	CedMax
AMACU	AXCL01012162	+	KI434997	+	CedRob
AMACU	AXCL01012200	-	AXCL01034630	+	CedRob
AMACU	AXCL01012210	+	AXCL01014034	-	CedMaxRob
AMACU	AXCL01012244	+	AXCL01018861	-	CedRob
AMACU	AXCL01012255	-	KI434139	+	CedRob
AMACU	AXCL01012263	-	KI434716	+	CedMaxRob
AMACU	AXCL01012265	+	AXCL01016397	-	CedMax
AMACU	AXCL01012302	-	KI433445	+	CedRob
AMACU	AXCL01012334	+	AXCL01017042	+	CedMax
AMACU	AXCL01012335	+	AXCL01016283	-	CedMaxRob
AMACU	AXCL01012426	-	KI433735	+	CedMax
AMACU	AXCL01012428	-	KI436936	-	CedMax
AMACU	AXCL01012441	+	AXCL01015855	+	CedRob
AMACU	AXCL01012489	+	AXCL01021904	-	CedMaxRob
AMACU	AXCL01012492	+	AXCL01018097	+	CedMax
AMACU	AXCL01012494	+	AXCL01037382	-	CedMaxRob
AMACU	AXCL01012525	-	AXCL01019743	-	CedRob
AMACU	AXCL01012568	-	AXCL01019405	+	CedMaxRob
AMACU	AXCL01012677	+	AXCL01020728	-	CedRob
AMACU	AXCL01012720	-	AXCL01015512	+	CedMax
AMACU	AXCL01012746	+	AXCL01014578	-	CedMaxRob
AMACU	AXCL01012746	-	KI434882	+	CedMax
AMACU	AXCL01012860	+	AXCL01018427	+	CedMaxRob
AMACU	AXCL01012921	+	AXCL01036777	+	CedRob
AMACU	AXCL01012958	+	KI437843	+	CedMax
AMACU	AXCL01012975	-	AXCL01046604	-	CedRob
AMACU	AXCL01013006	-	AXCL01014103	-	CedMax
AMACU	AXCL01013029	-	AXCL01024622	+	CedMax
AMACU	AXCL01013032	+	AXCL01013823	-	CedMax
AMACU	AXCL01013044	+	AXCL01029806	-	CedMaxRob
AMACU	AXCL01013044	-	AXCL01031908	-	CedMaxRob
AMACU	AXCL01013072	+	AXCL01013095	+	CedRob
AMACU	AXCL01013077	+	KI434095	+	CedMaxRob
AMACU	AXCL01013133	+	AXCL01036718	+	CedRob
AMACU	AXCL01013137	+	AXCL01018835	-	CedRob
AMACU	AXCL01013169	-	AXCL01023665	-	CedMax
AMACU	AXCL01013170	+	AXCL01022735	+	CedMaxRob
AMACU	AXCL01013206	+	AXCL01046562	+	CedMaxRob
AMACU	AXCL01013259	-	AXCL01033862	+	CedRob
AMACU	AXCL01013265	-	AXCL01036945	+	CedRob
AMACU	AXCL01013286	-	AXCL01033611	-	CedMaxRob
AMACU	AXCL01013304	-	AXCL01013399	-	RobMax
AMACU	AXCL01013328	+	KI436142	-	CedMaxRob
AMACU	AXCL01013329	+	KI437760	+	CedMaxRob
AMACU	AXCL01013381	-	AXCL01037617	-	CedMax
AMACU	AXCL01013399	-	AXCL01046830	+	CedMax
AMACU	AXCL01013408	+	AXCL01035371	+	CedMax
AMACU	AXCL01013409	+	AXCL01037915	+	CedRob
AMACU	AXCL01013419	+	KI436079	-	CedRob
AMACU	AXCL01013420	+	AXCL01036528	-	CedRob
AMACU	AXCL01013445	+	KI436284	-	CedRob
AMACU	AXCL01013461	-	AXCL01016916	+	CedMax
AMACU	AXCL01013489	+	AXCL01044333	+	CedRob
AMACU	AXCL01013492	-	AXCL01029762	+	CedMax
AMACU	AXCL01013495	+	AXCL01023417	+	CedMax
AMACU	AXCL01013495	-	KI434067	+	CedMax
AMACU	AXCL01013496	-	AXCL01020569	+	CedMax
AMACU	AXCL01013511	+	AXCL01039986	+	CedMaxRob
AMACU	AXCL01013549	+	AXCL01043727	+	CedMaxRob
AMACU	AXCL01013553	+	AXCL01015294	-	CedRob
AMACU	AXCL01013574	+	AXCL01019368	-	CedMaxRob
AMACU	AXCL01013656	+	AXCL01048563	+	CedRob
AMACU	AXCL01013663	+	AXCL01020686	-	CedRob
AMACU	AXCL01013675	-	AXCL01033847	+	CedMax
AMACU	AXCL01013697	-	AXCL01047315	-	CedRob
AMACU	AXCL01013733	+	AXCL01019431	-	RobMax
AMACU	AXCL01013804	+	KI436332	+	CedMaxRob
AMACU	AXCL01013823	-	KI434966	+	CedMax
AMACU	AXCL01013872	+	KI436784	+	CedMaxRob
AMACU	AXCL01013876	+	AXCL01014987	+	CedRob
AMACU	AXCL01013876	-	KI433592	+	CedRob
AMACU	AXCL01013883	-	AXCL01019495	-	CedMax
AMACU	AXCL01013985	+	KI433815	-	CedRob
AMACU	AXCL01013986	-	AXCL01019539	-	CedMax
AMACU	AXCL01014073	+	KI433735	-	CedMax
AMACU	AXCL01014075	+	AXCL01014814	+	CedRob
AMACU	AXCL01014083	+	AXCL01038257	-	CedRob
AMACU	AXCL01014083	-	AXCL01017873	-	CedMax
AMACU	AXCL01014088	+	AXCL01017468	+	CedRob
AMACU	AXCL01014109	-	AXCL01042020	+	CedMaxRob
AMACU	AXCL01014136	+	AXCL01047206	+	CedRob
AMACU	AXCL01014141	+	AXCL01022925	+	CedRob
AMACU	AXCL01014193	+	AXCL01018726	-	RobMax
AMACU	AXCL01014247	-	AXCL01023483	+	CedMax
AMACU	AXCL01014258	+	AXCL01039978	-	CedRob
AMACU	AXCL01014312	+	AXCL01037760	-	CedMaxRob
AMACU	AXCL01014365	-	KI435973	-	CedRob
AMACU	AXCL01014455	-	AXCL01024929	+	CedRob
AMACU	AXCL01014504	+	KI435758	+	CedRob
AMACU	AXCL01014543	+	KI433936	+	CedMaxRob
AMACU	AXCL01014554	+	AXCL01050895	-	CedRob
AMACU	AXCL01014601	+	AXCL01032632	-	CedRob
AMACU	AXCL01014633	+	AXCL01026450	+	CedMax
AMACU	AXCL01014646	+	KI435617	-	CedRob
AMACU	AXCL01014720	+	KI434155	+	CedRob
AMACU	AXCL01014722	+	AXCL01049299	-	CedMaxRob
AMACU	AXCL01014733	+	AXCL01030125	+	CedRob
AMACU	AXCL01014909	-	KI434811	+	CedMax
AMACU	AXCL01014917	+	AXCL01035225	-	CedRob
AMACU	AXCL01014917	-	KI437537	-	CedRob
AMACU	AXCL01014919	+	AXCL01036703	+	CedRob
AMACU	AXCL01014930	-	AXCL01023773	-	CedMaxRob
AMACU	AXCL01014950	-	KI438227	+	CedMax
AMACU	AXCL01014953	+	AXCL01037428	-	CedRob
AMACU	AXCL01014999	-	AXCL01020975	+	CedMaxRob
AMACU	AXCL01015014	+	AXCL01022503	+	CedMax
AMACU	AXCL01015014	-	AXCL01016020	-	CedMax
AMACU	AXCL01015016	+	AXCL01041854	-	CedMaxRob
AMACU	AXCL01015016	-	KI433945	-	CedMaxRob
AMACU	AXCL01015108	+	KI436861	+	CedMaxRob
AMACU	AXCL01015108	-	AXCL01018025	+	CedMax
AMACU	AXCL01015132	+	KI433816	-	CedMaxRob
AMACU	AXCL01015133	+	KI434925	-	CedMax
AMACU	AXCL01015141	+	AXCL01048349	+	CedMax
AMACU	AXCL01015142	+	AXCL01017365	-	CedRob
AMACU	AXCL01015233	+	AXCL01039569	-	CedRob
AMACU	AXCL01015266	+	KI434364	+	CedMax
AMACU	AXCL01015268	+	AXCL01020424	-	CedMaxRob
AMACU	AXCL01015271	-	AXCL01022860	+	CedRob
AMACU	AXCL01015332	-	AXCL01029840	+	CedMax
AMACU	AXCL01015371	+	AXCL01035977	-	CedMax
AMACU	AXCL01015445	+	KI435762	-	CedRob
AMACU	AXCL01015445	-	KI433790	+	CedRob
AMACU	AXCL01015481	+	AXCL01042310	-	CedMaxRob
AMACU	AXCL01015504	-	AXCL01018772	+	CedMaxRob
AMACU	AXCL01015534	+	KI434604	-	CedRob
AMACU	AXCL01015554	+	AXCL01044284	+	CedRob
AMACU	AXCL01015560	+	AXCL01022722	-	CedMaxRob
AMACU	AXCL01015560	-	AXCL01017847	+	CedMax
AMACU	AXCL01015590	+	AXCL01016978	-	CedMaxRob
AMACU	AXCL01015609	+	AXCL01043286	-	CedMax
AMACU	AXCL01015624	+	AXCL01022813	-	CedMax
AMACU	AXCL01015624	-	AXCL01049663	-	CedMax
AMACU	AXCL01015655	+	AXCL01042504	-	CedRob
AMACU	AXCL01015659	-	AXCL01023191	-	CedMaxRob
AMACU	AXCL01015664	-	KI435504	+	CedMax
AMACU	AXCL01015732	+	AXCL01024611	+	CedRob
AMACU	AXCL01015737	-	KI434792	+	CedMax
AMACU	AXCL01015767	+	AXCL01029931	+	CedMax
AMACU	AXCL01015794	-	AXCL01015989	+	CedMax
AMACU	AXCL01015801	+	KI433529	+	CedRob
AMACU	AXCL01015832	+	AXCL01041069	+	CedMax
AMACU	AXCL01015832	-	AXCL01041335	+	CedMax
AMACU	AXCL01015858	+	AXCL01043726	-	RobMax
AMACU	AXCL01015878	-	AXCL01046544	+	CedMax
AMACU	AXCL01015894	-	AXCL01035731	+	CedMaxRob
AMACU	AXCL01015922	-	AXCL01026135	+	CedRob
AMACU	AXCL01015960	-	AXCL01040738	-	CedMax
AMACU	AXCL01015981	-	AXCL01027304	+	CedMax
AMACU	AXCL01015988	+	KI434040	-	CedRob
AMACU	AXCL01015988	-	KI433691	+	CedMax
AMACU	AXCL01016001	+	AXCL01022523	-	CedRob
AMACU	AXCL01016011	+	AXCL01017238	+	CedMaxRob
AMACU	AXCL01016011	-	AXCL01020003	+	CedMaxRob
AMACU	AXCL01016134	+	KI433904	-	CedRob
AMACU	AXCL01016162	+	AXCL01026900	+	CedRob
AMACU	AXCL01016185	+	KI437049	-	CedMax
AMACU	AXCL01016185	-	AXCL01036641	+	RobMax
AMACU	AXCL01016225	-	KI437493	-	CedMaxRob
AMACU	AXCL01016238	+	AXCL01035057	+	CedRob
AMACU	AXCL01016268	+	AXCL01049621	-	CedRob
AMACU	AXCL01016282	+	AXCL01028750	+	CedRob
AMACU	AXCL01016292	+	AXCL01031406	+	CedMaxRob
AMACU	AXCL01016362	+	KI435023	+	CedMax
AMACU	AXCL01016452	-	AXCL01017449	+	CedRob
AMACU	AXCL01016455	+	AXCL01033666	+	CedMaxRob
AMACU	AXCL01016455	-	KI436282	-	CedMax
AMACU	AXCL01016456	+	KI436434	-	CedMaxRob
AMACU	AXCL01016474	+	KI435428	+	CedMaxRob
AMACU	AXCL01016474	-	KI435169	+	CedMax
AMACU	AXCL01016475	+	AXCL01018355	-	CedMax
AMACU	AXCL01016542	+	AXCL01021803	+	CedRob
AMACU	AXCL01016542	-	AXCL01022632	+	CedMax
AMACU	AXCL01016577	+	AXCL01027802	-	CedRob
AMACU	AXCL01016605	+	AXCL01029632	+	CedMaxRob
AMACU	AXCL01016649	+	KI433970	+	CedMax
AMACU	AXCL01016650	+	AXCL01036751	-	CedMaxRob
AMACU	AXCL01016650	-	AXCL01051846	+	CedMax
AMACU	AXCL01016714	+	AXCL01026804	-	CedRob
AMACU	AXCL01016792	-	AXCL01028755	+	CedMax
AMACU	AXCL01016868	+	AXCL01020893	+	CedRob
AMACU	AXCL01016936	-	AXCL01024841	+	CedMax
AMACU	AXCL01016961	-	AXCL01030323	-	CedMax
AMACU	AXCL01017015	+	KI435464	+	CedRob
AMACU	AXCL01017027	+	KI434441	+	CedRob
AMACU	AXCL01017042	+	KI434363	-	CedRob
AMACU	AXCL01017057	+	KI433896	+	RobMax
AMACU	AXCL01017104	+	AXCL01033408	-	CedMax
AMACU	AXCL01017122	+	AXCL01050000	+	CedMaxRob
AMACU	AXCL01017122	-	AXCL01021097	-	CedMax
AMACU	AXCL01017208	+	AXCL01031530	-	CedMax
AMACU	AXCL01017220	-	KI433613	+	CedRob
AMACU	AXCL01017248	-	KI433465	-	CedRob
AMACU	AXCL01017269	+	AXCL01031733	-	CedRob
AMACU	AXCL01017427	-	KI435453	+	CedMax
AMACU	AXCL01017435	-	AXCL01037886	+	CedMaxRob
AMACU	AXCL01017449	+	KI436154	-	CedRob
AMACU	AXCL01017494	+	AXCL01030755	-	CedMax
AMACU	AXCL01017505	+	AXCL01027509	-	CedRob
AMACU	AXCL01017523	-	AXCL01024076	+	CedRob
AMACU	AXCL01017527	+	AXCL01027165	-	CedRob
AMACU	AXCL01017629	+	AXCL01031868	-	CedMaxRob
AMACU	AXCL01017725	+	AXCL01022359	-	CedRob
AMACU	AXCL01017743	+	AXCL01047815	+	CedRob
AMACU	AXCL01017743	-	AXCL01037886	-	CedMax
AMACU	AXCL01017754	+	KI435674	+	CedRob
AMACU	AXCL01017754	-	KI436676	+	CedMax
AMACU	AXCL01017851	-	AXCL01035017	-	CedMaxRob
AMACU	AXCL01017852	-	AXCL01024493	-	CedMax
AMACU	AXCL01017865	+	AXCL01031483	+	CedRob
AMACU	AXCL01017874	-	AXCL01026454	+	CedMax
AMACU	AXCL01017885	-	AXCL01020091	+	CedMax
AMACU	AXCL01017896	+	KI433531	-	CedRob
AMACU	AXCL01017927	+	AXCL01043241	+	CedMaxRob
AMACU	AXCL01017933	-	KI434562	-	CedMax
AMACU	AXCL01017990	-	KI438789	-	CedMax
AMACU	AXCL01018017	+	AXCL01023766	+	CedRob
AMACU	AXCL01018039	-	KI436144	-	CedMaxRob
AMACU	AXCL01018040	+	AXCL01034815	+	CedRob
AMACU	AXCL01018142	+	AXCL01024734	-	CedMax
AMACU	AXCL01018173	-	KI434190	+	CedMaxRob
AMACU	AXCL01018234	+	AXCL01028660	+	CedRob
AMACU	AXCL01018234	-	AXCL01044179	-	CedRob
AMACU	AXCL01018237	-	AXCL01053226	+	CedMax
AMACU	AXCL01018274	+	KI434124	-	CedRob
AMACU	AXCL01018275	+	KI433925	+	CedRob
AMACU	AXCL01018287	-	AXCL01043556	-	CedMax
AMACU	AXCL01018293	-	AXCL01020177	-	CedMaxRob
AMACU	AXCL01018344	-	KI433785	+	CedRob
AMACU	AXCL01018355	-	KI434910	+	CedMax
AMACU	AXCL01018390	+	KI435731	+	CedMax
AMACU	AXCL01018390	-	KI437595	+	CedRob
AMACU	AXCL01018396	-	AXCL01020741	-	CedMax
AMACU	AXCL01018498	-	AXCL01050357	-	CedRob
AMACU	AXCL01018700	-	AXCL01025834	+	CedMax
AMACU	AXCL01018773	+	AXCL01040428	-	CedRob
AMACU	AXCL01018787	+	AXCL01053511	-	CedMaxRob
AMACU	AXCL01018800	+	AXCL01031181	-	CedMaxRob
AMACU	AXCL01018814	+	AXCL01027330	+	CedMaxRob
AMACU	AXCL01018863	+	AXCL01022935	-	CedRob
AMACU	AXCL01018901	+	AXCL01050352	+	CedRob
AMACU	AXCL01018920	+	AXCL01031170	-	CedMax
AMACU	AXCL01018984	+	AXCL01029247	-	CedRob
AMACU	AXCL01019061	-	AXCL01019272	+	CedRob
AMACU	AXCL01019062	+	AXCL01019783	-	CedMax
AMACU	AXCL01019089	-	AXCL01041680	+	CedMax
AMACU	AXCL01019097	+	KI438059	+	CedMax
AMACU	AXCL01019139	-	AXCL01045797	+	CedRob
AMACU	AXCL01019151	+	AXCL01026001	-	CedRob
AMACU	AXCL01019202	+	AXCL01024909	+	CedMax
AMACU	AXCL01019226	+	AXCL01033591	+	CedMaxRob
AMACU	AXCL01019257	+	AXCL01037244	+	CedMax
AMACU	AXCL01019258	+	KI434358	+	RobMax
AMACU	AXCL01019286	-	AXCL01028186	+	CedMax
AMACU	AXCL01019294	+	KI437096	+	CedMax
AMACU	AXCL01019316	-	AXCL01019927	+	CedMaxRob
AMACU	AXCL01019338	+	AXCL01040284	-	CedMax
AMACU	AXCL01019373	+	AXCL01042963	-	CedMaxRob
AMACU	AXCL01019389	+	AXCL01037580	-	CedMaxRob
AMACU	AXCL01019389	-	AXCL01040896	+	CedRob
AMACU	AXCL01019393	+	AXCL01022026	-	CedMaxRob
AMACU	AXCL01019400	+	AXCL01032737	+	CedMaxRob
AMACU	AXCL01019437	+	AXCL01032079	+	CedRob
AMACU	AXCL01019438	+	AXCL01034100	-	CedRob
AMACU	AXCL01019445	+	AXCL01034464	+	CedRob
AMACU	AXCL01019467	+	AXCL01022133	-	CedMax
AMACU	AXCL01019472	+	AXCL01022725	-	CedMaxRob
AMACU	AXCL01019482	-	AXCL01053574	+	CedRob
AMACU	AXCL01019495	-	AXCL01034476	-	CedMaxRob
AMACU	AXCL01019576	+	AXCL01037849	-	CedMaxRob
AMACU	AXCL01019604	+	AXCL01020435	-	CedRob
AMACU	AXCL01019644	+	AXCL01020092	+	CedMaxRob
AMACU	AXCL01019650	+	KI434040	+	RobMax
AMACU	AXCL01019690	+	AXCL01053369	+	CedRob
AMACU	AXCL01019717	+	AXCL01047218	+	CedMax
AMACU	AXCL01019746	+	AXCL01024816	+	CedRob
AMACU	AXCL01019759	-	AXCL01030586	-	CedMax
AMACU	AXCL01019779	+	AXCL01031353	+	CedRob
AMACU	AXCL01019809	-	AXCL01025010	-	CedMax
AMACU	AXCL01019863	+	AXCL01036374	+	CedRob
AMACU	AXCL01019882	+	AXCL01042258	-	CedMaxRob
AMACU	AXCL01019882	-	AXCL01023586	-	CedMax
AMACU	AXCL01019888	-	KI437768	-	CedMax
AMACU	AXCL01019980	+	AXCL01024191	+	CedRob
AMACU	AXCL01020051	+	AXCL01030493	-	CedMaxRob
AMACU	AXCL01020138	-	AXCL01043286	+	CedMax
AMACU	AXCL01020171	+	AXCL01028755	-	CedMaxRob
AMACU	AXCL01020204	+	AXCL01041193	+	CedRob
AMACU	AXCL01020218	+	KI434248	-	CedMax
AMACU	AXCL01020239	+	AXCL01034287	-	MAN
AMACU	AXCL01020255	+	KI436862	-	CedRob
AMACU	AXCL01020278	+	AXCL01029875	-	CedRob
AMACU	AXCL01020293	-	KI435796	+	CedMax
AMACU	AXCL01020302	+	AXCL01040243	-	CedRob
AMACU	AXCL01020360	+	KI436803	+	CedRob
AMACU	AXCL01020386	+	KI434744	+	CedRob
AMACU	AXCL01020428	-	AXCL01023173	-	CedMaxRob
AMACU	AXCL01020452	-	AXCL01039965	-	CedRob
AMACU	AXCL01020475	+	KI435477	+	CedMax
AMACU	AXCL01020531	+	AXCL01026134	+	CedMax
AMACU	AXCL01020531	-	AXCL01031868	+	CedMax
AMACU	AXCL01020568	+	AXCL01033412	+	CedRob
AMACU	AXCL01020641	-	AXCL01029117	-	CedMax
AMACU	AXCL01020663	+	AXCL01051851	-	CedMaxRob
AMACU	AXCL01020716	-	KI436498	+	CedRob
AMACU	AXCL01020790	+	AXCL01051974	-	CedMaxRob
AMACU	AXCL01020791	+	AXCL01029267	+	CedMaxRob
AMACU	AXCL01020800	-	KI433925	-	CedRob
AMACU	AXCL01020962	+	AXCL01031206	-	CedRob
AMACU	AXCL01020962	-	AXCL01023896	-	CedRob
AMACU	AXCL01021075	+	AXCL01034277	-	CedMaxRob
AMACU	AXCL01021125	+	AXCL01022660	-	CedMaxRob
AMACU	AXCL01021262	+	AXCL01023192	+	CedRob
AMACU	AXCL01021289	+	AXCL01032339	+	CedMax
AMACU	AXCL01021289	-	AXCL01022666	+	CedMax
AMACU	AXCL01021323	+	AXCL01039618	-	CedRob
AMACU	AXCL01021362	-	AXCL01047306	+	CedRob
AMACU	AXCL01021381	+	AXCL01033361	-	CedMaxRob
AMACU	AXCL01021450	+	AXCL01027270	+	CedRob
AMACU	AXCL01021462	+	KI436039	-	CedMaxRob
AMACU	AXCL01021483	+	KI433716	+	CedMaxRob
AMACU	AXCL01021483	-	AXCL01044316	-	CedMax
AMACU	AXCL01021489	+	AXCL01024106	-	CedRob
AMACU	AXCL01021646	+	AXCL01030438	-	CedRob
AMACU	AXCL01021649	+	AXCL01039321	+	CedMaxRob
AMACU	AXCL01021704	-	KI434057	-	CedMax
AMACU	AXCL01021722	-	AXCL01044759	+	CedRob
AMACU	AXCL01021726	+	AXCL01052485	+	CedMaxRob
AMACU	AXCL01021726	-	AXCL01044009	+	CedMax
AMACU	AXCL01021737	+	AXCL01050742	-	CedMax
AMACU	AXCL01021758	+	KI434667	-	CedRob
AMACU	AXCL01021793	-	AXCL01022672	+	CedMaxRob
AMACU	AXCL01021794	+	AXCL01031007	-	CedRob
AMACU	AXCL01021796	+	AXCL01025293	+	CedMaxRob
AMACU	AXCL01021817	+	KI436643	+	CedMaxRob
AMACU	AXCL01021841	-	AXCL01027534	+	CedMax
AMACU	AXCL01021860	+	KI437798	-	CedRob
AMACU	AXCL01021868	+	AXCL01048523	+	CedMax
AMACU	AXCL01021868	-	AXCL01050423	-	CedMax
AMACU	AXCL01021876	+	AXCL01023646	+	CedRob
AMACU	AXCL01021882	+	KI436621	-	CedMax
AMACU	AXCL01021899	+	AXCL01036272	+	CedRob
AMACU	AXCL01021911	+	KI437489	+	RobMax
AMACU	AXCL01021911	-	KI437740	+	CedRob
AMACU	AXCL01021914	+	AXCL01046118	-	CedRob
AMACU	AXCL01022001	+	AXCL01039109	-	CedMax
AMACU	AXCL01022009	+	AXCL01046562	-	CedMax
AMACU	AXCL01022061	+	AXCL01049144	+	CedRob
AMACU	AXCL01022086	+	KI437735	+	CedMaxRob
AMACU	AXCL01022105	+	AXCL01048894	+	CedMaxRob
AMACU	AXCL01022115	+	AXCL01029144	-	CedRob
AMACU	AXCL01022150	+	AXCL01026225	+	CedRob
AMACU	AXCL01022166	+	KI433781	-	CedMaxRob
AMACU	AXCL01022177	-	AXCL01022792	+	CedMax
AMACU	AXCL01022180	-	AXCL01026454	-	CedRob
AMACU	AXCL01022204	+	AXCL01053332	+	CedMax
AMACU	AXCL01022219	+	AXCL01027424	-	CedRob
AMACU	AXCL01022219	-	AXCL01034031	-	CedMax
AMACU	AXCL01022242	-	AXCL01034633	+	CedMax
AMACU	AXCL01022316	+	KI437400	+	CedMax
AMACU	AXCL01022335	-	AXCL01032928	+	CedMaxRob
AMACU	AXCL01022401	+	AXCL01040063	-	CedRob
AMACU	AXCL01022478	+	AXCL01051471	-	CedRob
AMACU	AXCL01022515	+	KI433814	-	CedMaxRob
AMACU	AXCL01022519	+	KI438135	+	CedRob
AMACU	AXCL01022528	+	AXCL01048511	-	CedRob
AMACU	AXCL01022599	-	AXCL01052086	+	CedRob
AMACU	AXCL01022614	+	AXCL01025376	+	CedRob
AMACU	AXCL01022632	+	AXCL01029454	-	CedMax
AMACU	AXCL01022681	+	KI436417	+	CedRob
AMACU	AXCL01022714	-	AXCL01027276	+	CedMax
AMACU	AXCL01022727	-	KI434366	-	CedMax
AMACU	AXCL01022728	+	KI434327	+	CedMaxRob
AMACU	AXCL01022733	+	AXCL01042863	+	CedRob
AMACU	AXCL01022738	+	AXCL01026027	-	CedRob
AMACU	AXCL01022765	+	AXCL01051536	-	CedRob
AMACU	AXCL01022792	+	AXCL01025993	+	CedMaxRob
AMACU	AXCL01022797	+	KI433821	+	CedMaxRob
AMACU	AXCL01022813	-	AXCL01042617	-	CedMax
AMACU	AXCL01022829	-	AXCL01030883	-	CedMax
AMACU	AXCL01022886	-	AXCL01023003	-	CedMax
AMACU	AXCL01022922	+	KI435462	+	CedRob
AMACU	AXCL01022965	+	AXCL01031657	+	CedRob
AMACU	AXCL01022982	-	AXCL01033862	-	CedMaxRob
AMACU	AXCL01022994	+	AXCL01030385	-	CedRob
AMACU	AXCL01023006	+	KI435176	-	CedMaxRob
AMACU	AXCL01023111	+	KI438560	+	CedMaxRob
AMACU	AXCL01023111	-	AXCL01035698	-	CedRob
AMACU	AXCL01023147	-	KI434564	-	CedMax
AMACU	AXCL01023287	+	AXCL01047205	+	CedMax
AMACU	AXCL01023315	-	AXCL01038122	-	CedMax
AMACU	AXCL01023334	+	AXCL01036359	-	CedMaxRob
AMACU	AXCL01023451	+	KI437872	+	CedRob
AMACU	AXCL01023701	+	AXCL01031878	+	CedMaxRob
AMACU	AXCL01023754	-	AXCL01038408	-	CedMax
AMACU	AXCL01023838	+	AXCL01033227	-	CedRob
AMACU	AXCL01023838	-	AXCL01035696	-	CedMax
AMACU	AXCL01023868	+	AXCL01042353	-	CedMaxRob
AMACU	AXCL01023887	+	AXCL01051771	-	CedMax
AMACU	AXCL01023909	+	AXCL01041504	+	CedRob
AMACU	AXCL01023953	-	AXCL01024316	-	CedMaxRob
AMACU	AXCL01023993	+	AXCL01036456	+	CedRob
AMACU	AXCL01024001	+	AXCL01049917	+	CedRob
AMACU	AXCL01024046	+	AXCL01050803	+	CedRob
AMACU	AXCL01024132	+	AXCL01034904	+	CedMaxRob
AMACU	AXCL01024132	-	AXCL01051536	+	CedMax
AMACU	AXCL01024198	+	KI436596	+	CedMaxRob
AMACU	AXCL01024238	+	AXCL01045712	+	CedRob
AMACU	AXCL01024243	+	KI438450	-	CedRob
AMACU	AXCL01024271	-	AXCL01048987	-	CedMax
AMACU	AXCL01024279	+	KI434336	+	CedRob
AMACU	AXCL01024362	-	KI434218	-	CedRob
AMACU	AXCL01024379	-	KI433731	-	CedRob
AMACU	AXCL01024424	-	AXCL01036087	+	CedRob
AMACU	AXCL01024447	+	AXCL01034802	-	CedRob
AMACU	AXCL01024447	-	AXCL01031181	+	CedMax
AMACU	AXCL01024493	-	AXCL01040328	-	CedRob
AMACU	AXCL01024597	+	AXCL01038354	+	CedRob
AMACU	AXCL01024610	-	AXCL01040140	-	CedRob
AMACU	AXCL01024734	-	AXCL01046943	-	CedMax
AMACU	AXCL01024739	+	AXCL01025463	-	CedMax
AMACU	AXCL01024787	-	AXCL01040876	+	CedMaxRob
AMACU	AXCL01024841	+	AXCL01030447	-	CedMaxRob
AMACU	AXCL01024852	+	KI436900	+	CedRob
AMACU	AXCL01024882	+	AXCL01025551	-	CedRob
AMACU	AXCL01025023	-	AXCL01039957	+	CedMax
AMACU	AXCL01025047	-	KI436164	+	CedRob
AMACU	AXCL01025231	-	KI435096	-	CedRob
AMACU	AXCL01025246	+	AXCL01028458	-	CedRob
AMACU	AXCL01025280	+	AXCL01041372	-	CedRob
AMACU	AXCL01025365	-	KI434193	-	CedRob
AMACU	AXCL01025376	+	KI434887	+	CedRob
AMACU	AXCL01025519	-	KI437361	+	CedMax
AMACU	AXCL01025530	+	AXCL01026161	+	CedMaxRob
AMACU	AXCL01025585	+	AXCL01036341	-	CedRob
AMACU	AXCL01025602	+	KI435047	+	CedMax
AMACU	AXCL01025607	+	KI434840	-	CedMaxRob
AMACU	AXCL01025648	-	KI436091	+	CedMax
AMACU	AXCL01025698	+	AXCL01052420	+	CedRob
AMACU	AXCL01025760	+	AXCL01039741	+	CedRob
AMACU	AXCL01025826	+	AXCL01041985	-	CedRob
AMACU	AXCL01025918	-	KI435892	+	CedMaxRob
AMACU	AXCL01025941	+	AXCL01027581	-	CedRob
AMACU	AXCL01025944	+	AXCL01053683	+	CedRob
AMACU	AXCL01026019	+	AXCL01046030	-	CedRob
AMACU	AXCL01026025	+	AXCL01046738	-	CedRob
AMACU	AXCL01026092	-	KI434841	+	CedRob
AMACU	AXCL01026107	+	KI434299	-	CedRob
AMACU	AXCL01026134	+	KI436145	+	CedMaxRob
AMACU	AXCL01026301	+	AXCL01030790	-	CedMaxRob
AMACU	AXCL01026307	+	KI435117	+	CedRob
AMACU	AXCL01026361	+	KI436014	+	CedMaxRob
AMACU	AXCL01026367	+	KI433835	-	CedMaxRob
AMACU	AXCL01026398	+	AXCL01036070	-	RobMax
AMACU	AXCL01026516	+	KI436369	+	CedRob
AMACU	AXCL01026606	+	AXCL01027399	+	CedRob
AMACU	AXCL01026624	+	AXCL01041240	-	CedRob
AMACU	AXCL01026658	-	AXCL01049083	+	CedMaxRob
AMACU	AXCL01026734	+	AXCL01030691	-	CedRob
AMACU	AXCL01026768	+	KI434429	+	CedRob
AMACU	AXCL01026809	+	AXCL01030119	-	CedRob
AMACU	AXCL01026892	+	AXCL01033071	-	CedRob
AMACU	AXCL01026910	+	AXCL01027068	+	CedRob
AMACU	AXCL01027056	+	AXCL01031302	+	CedMax
AMACU	AXCL01027096	+	AXCL01033784	+	CedRob
AMACU	AXCL01027109	+	AXCL01027781	-	CedRob
AMACU	AXCL01027153	+	AXCL01043534	-	CedMaxRob
AMACU	AXCL01027179	+	KI438271	-	CedMaxRob
AMACU	AXCL01027188	-	AXCL01032830	-	CedMax
AMACU	AXCL01027209	+	AXCL01043321	-	CedMaxRob
AMACU	AXCL01027210	+	KI436997	-	CedRob
AMACU	AXCL01027220	+	AXCL01043817	-	CedMax
AMACU	AXCL01027304	+	KI436899	-	CedMaxRob
AMACU	AXCL01027410	-	AXCL01032574	+	CedRob
AMACU	AXCL01027419	+	AXCL01038981	-	CedRob
AMACU	AXCL01027421	+	KI438669	-	CedMaxRob
AMACU	AXCL01027435	+	KI435840	-	CedRob
AMACU	AXCL01027552	+	AXCL01048363	+	CedMaxRob
AMACU	AXCL01027604	+	KI434938	-	CedRob
AMACU	AXCL01027628	+	AXCL01030587	+	CedRob
AMACU	AXCL01027647	-	AXCL01044194	+	CedRob
AMACU	AXCL01027649	+	KI435937	+	CedRob
AMACU	AXCL01027673	-	AXCL01040244	+	CedMax
AMACU	AXCL01027779	+	AXCL01027975	-	RobMax
AMACU	AXCL01027975	-	AXCL01041645	-	CedMax
AMACU	AXCL01028041	+	AXCL01043454	-	CedMaxRob
AMACU	AXCL01028047	+	AXCL01046160	+	CedMax
AMACU	AXCL01028058	+	AXCL01035892	+	CedMax
AMACU	AXCL01028157	+	AXCL01032544	-	CedRob
AMACU	AXCL01028187	-	KI437136	-	CedRob
AMACU	AXCL01028188	+	AXCL01030065	+	CedRob
AMACU	AXCL01028352	+	AXCL01051640	-	CedRob
AMACU	AXCL01028394	+	AXCL01030766	+	CedRob
AMACU	AXCL01028401	+	KI436046	+	CedRob
AMACU	AXCL01028421	+	AXCL01036700	+	CedRob
AMACU	AXCL01028472	+	KI436357	-	CedRob
AMACU	AXCL01028507	+	AXCL01044889	+	CedMax
AMACU	AXCL01028526	+	AXCL01035328	-	CedRob
AMACU	AXCL01028576	+	AXCL01031043	-	CedRob
AMACU	AXCL01028577	+	AXCL01039422	+	CedMax
AMACU	AXCL01028783	-	AXCL01043726	+	CedMax
AMACU	AXCL01028848	+	AXCL01050924	+	CedRob
AMACU	AXCL01028874	+	KI437065	+	CedRob
AMACU	AXCL01028914	+	AXCL01029806	+	CedMax
AMACU	AXCL01029181	+	KI434176	+	CedRob
AMACU	AXCL01029185	-	KI434507	-	CedRob
AMACU	AXCL01029217	-	AXCL01039837	+	CedRob
AMACU	AXCL01029254	+	AXCL01034916	-	CedRob
AMACU	AXCL01029269	-	AXCL01035596	-	CedMax
AMACU	AXCL01029351	+	KI436655	-	CedMaxRob
AMACU	AXCL01029450	+	KI437637	+	CedMaxRob
AMACU	AXCL01029551	+	AXCL01039171	+	CedRob
AMACU	AXCL01029588	+	AXCL01051840	+	CedRob
AMACU	AXCL01029632	+	AXCL01032347	-	CedMaxRob
AMACU	AXCL01029672	+	KI436625	+	CedRob
AMACU	AXCL01029724	+	AXCL01041768	+	CedRob
AMACU	AXCL01029762	+	AXCL01044009	-	CedMaxRob
AMACU	AXCL01029850	+	AXCL01044313	+	CedMaxRob
AMACU	AXCL01029906	-	KI434050	+	CedRob
AMACU	AXCL01029912	-	KI434206	-	CedMaxRob
AMACU	AXCL01029972	+	KI437237	+	RobMax
AMACU	AXCL01030018	+	KI437689	-	CedMaxRob
AMACU	AXCL01030113	+	KI434206	+	CedMax
AMACU	AXCL01030154	+	AXCL01053208	-	CedRob
AMACU	AXCL01030188	-	AXCL01041981	-	CedMax
AMACU	AXCL01030374	+	AXCL01031095	-	CedMax
AMACU	AXCL01030447	-	KI434175	+	CedMax
AMACU	AXCL01030498	+	AXCL01031856	-	CedMaxRob
AMACU	AXCL01030498	-	AXCL01040168	-	CedMax
AMACU	AXCL01030579	+	AXCL01033175	-	CedRob
AMACU	AXCL01030587	+	AXCL01042667	-	CedRob
AMACU	AXCL01030708	+	KI437035	-	CedMaxRob
AMACU	AXCL01030810	+	AXCL01049181	-	RobMax
AMACU	AXCL01030842	-	AXCL01039275	-	CedMax
AMACU	AXCL01030883	-	AXCL01031328	+	CedMax
AMACU	AXCL01031056	-	AXCL01051669	-	CedMaxRob
AMACU	AXCL01031123	+	KI434733	-	CedRob
AMACU	AXCL01031216	+	KI437843	-	CedMaxRob
AMACU	AXCL01031229	+	AXCL01031879	+	CedRob
AMACU	AXCL01031328	+	AXCL01035131	+	CedMax
AMACU	AXCL01031390	+	KI433660	-	CedRob
AMACU	AXCL01031441	+	AXCL01032682	+	CedRob
AMACU	AXCL01031537	+	KI438125	+	CedRob
AMACU	AXCL01031724	-	KI436111	-	RobMax
AMACU	AXCL01031801	+	KI434951	+	CedRob
AMACU	AXCL01031878	+	KI435850	-	CedRob
AMACU	AXCL01031988	+	AXCL01032257	-	CedRob
AMACU	AXCL01031994	+	AXCL01044179	+	CedRob
AMACU	AXCL01032026	+	AXCL01048598	+	CedRob
AMACU	AXCL01032043	-	KI434649	+	CedRob
AMACU	AXCL01032092	+	KI433724	-	CedRob
AMACU	AXCL01032097	+	AXCL01032688	+	CedMaxRob
AMACU	AXCL01032108	+	AXCL01037633	+	CedRob
AMACU	AXCL01032144	+	AXCL01053104	-	CedRob
AMACU	AXCL01032176	-	AXCL01036059	+	CedRob
AMACU	AXCL01032177	+	AXCL01039744	+	CedMax
AMACU	AXCL01032228	+	AXCL01037640	+	CedRob
AMACU	AXCL01032232	+	KI434636	-	CedMaxRob
AMACU	AXCL01032337	+	AXCL01043695	+	CedRob
AMACU	AXCL01032344	+	KI437473	+	CedRob
AMACU	AXCL01032446	+	KI436936	+	CedRob
AMACU	AXCL01032554	+	AXCL01041832	+	CedRob
AMACU	AXCL01032591	+	KI433589	-	CedMaxRob
AMACU	AXCL01032649	-	KI434618	+	CedRob
AMACU	AXCL01032650	+	KI435981	-	CedMaxRob
AMACU	AXCL01032701	-	KI434691	+	CedRob
AMACU	AXCL01032702	+	AXCL01049774	-	CedRob
AMACU	AXCL01032966	-	KI433952	-	CedMaxRob
AMACU	AXCL01032981	+	AXCL01039534	+	CedMaxRob
AMACU	AXCL01033026	-	KI435281	+	CedMaxRob
AMACU	AXCL01033056	+	AXCL01036396	-	RobMax
AMACU	AXCL01033118	+	AXCL01040145	+	CedRob
AMACU	AXCL01033215	+	KI435376	-	CedMaxRob
AMACU	AXCL01033344	-	AXCL01044982	-	CedMax
AMACU	AXCL01033365	+	KI435256	-	CedMax
AMACU	AXCL01033392	+	AXCL01042125	-	CedMaxRob
AMACU	AXCL01033423	+	AXCL01052932	-	CedMaxRob
AMACU	AXCL01033480	-	AXCL01037839	-	CedMax
AMACU	AXCL01033657	+	KI434192	-	CedMax
AMACU	AXCL01033758	+	AXCL01043317	+	CedRob
AMACU	AXCL01033858	+	KI436083	-	CedRob
AMACU	AXCL01033858	-	KI436144	+	CedMax
AMACU	AXCL01033874	+	KI436179	-	CedMaxRob
AMACU	AXCL01033904	+	AXCL01037153	+	CedRob
AMACU	AXCL01033935	+	KI437768	+	CedMaxRob
AMACU	AXCL01033946	-	KI435855	+	CedMaxRob
AMACU	AXCL01034052	+	KI437105	-	CedRob
AMACU	AXCL01034097	+	AXCL01039150	+	CedMax
AMACU	AXCL01034178	+	AXCL01043875	-	CedRob
AMACU	AXCL01034183	+	AXCL01052993	-	CedRob
AMACU	AXCL01034398	-	KI435897	+	CedMax
AMACU	AXCL01034407	+	KI437206	+	CedRob
AMACU	AXCL01034474	-	KI437576	+	CedRob
AMACU	AXCL01034480	+	KI438229	+	CedRob
AMACU	AXCL01034630	+	KI436371	-	CedMaxRob
AMACU	AXCL01034883	+	KI436112	-	CedRob
AMACU	AXCL01034997	+	AXCL01037987	+	CedMaxRob
AMACU	AXCL01035131	+	AXCL01052148	+	CedMaxRob
AMACU	AXCL01035307	-	AXCL01037493	+	CedMax
AMACU	AXCL01035356	+	AXCL01043429	-	CedRob
AMACU	AXCL01035677	-	AXCL01038644	-	CedMax
AMACU	AXCL01035709	+	KI436809	-	CedMaxRob
AMACU	AXCL01035710	+	AXCL01052281	-	CedRob
AMACU	AXCL01035817	+	AXCL01052023	+	CedRob
AMACU	AXCL01035856	-	AXCL01037862	-	CedMax
AMACU	AXCL01035859	+	AXCL01046738	+	CedRob
AMACU	AXCL01035982	+	KI437465	+	CedMax
AMACU	AXCL01036033	+	KI436344	-	CedMaxRob
AMACU	AXCL01036231	+	AXCL01048202	-	CedRob
AMACU	AXCL01036237	-	KI433528	+	CedRob
AMACU	AXCL01036498	+	AXCL01051216	-	CedMaxRob
AMACU	AXCL01036599	+	AXCL01038834	+	CedMaxRob
AMACU	AXCL01036599	-	AXCL01040914	-	CedMax
AMACU	AXCL01036636	+	KI437243	-	CedMaxRob
AMACU	AXCL01036728	+	KI437222	-	CedRob
AMACU	AXCL01036754	+	AXCL01043415	+	CedRob
AMACU	AXCL01036806	+	AXCL01046906	-	CedRob
AMACU	AXCL01036844	+	AXCL01043042	-	CedRob
AMACU	AXCL01036897	+	AXCL01043488	+	CedMaxRob
AMACU	AXCL01036909	-	KI436112	+	CedRob
AMACU	AXCL01036940	-	AXCL01051129	+	CedRob
AMACU	AXCL01037128	-	KI434219	+	CedMax
AMACU	AXCL01037158	+	KI438207	+	CedRob
AMACU	AXCL01037175	-	AXCL01045797	-	CedRob
AMACU	AXCL01037227	+	KI436389	-	CedMaxRob
AMACU	AXCL01037544	+	AXCL01050742	+	CedRob
AMACU	AXCL01037755	+	AXCL01039043	+	CedRob
AMACU	AXCL01037987	+	AXCL01050505	-	CedMaxRob
AMACU	AXCL01037990	+	KI433483	-	CedMaxRob
AMACU	AXCL01038176	-	AXCL01041370	+	CedRob
AMACU	AXCL01038217	+	AXCL01053049	-	CedRob
AMACU	AXCL01038325	+	KI435427	+	CedRob
AMACU	AXCL01038455	+	AXCL01048424	-	MAN
AMACU	AXCL01038577	+	KI434585	+	CedRob
AMACU	AXCL01039012	-	KI437762	+	CedRob
AMACU	AXCL01039150	+	KI435595	-	CedMaxRob
AMACU	AXCL01039171	+	AXCL01050249	+	CedRob
AMACU	AXCL01039241	+	AXCL01047339	-	CedRob
AMACU	AXCL01039393	+	KI438800	+	CedRob
AMACU	AXCL01039394	+	KI435471	+	CedRob
AMACU	AXCL01039409	+	AXCL01050727	+	CedRob
AMACU	AXCL01039437	-	KI435179	+	CedRob
AMACU	AXCL01039655	+	AXCL01047493	+	CedRob
AMACU	AXCL01039866	-	KI437577	-	CedMax
AMACU	AXCL01039912	-	KI435892	-	CedRob
AMACU	AXCL01039929	+	AXCL01044577	+	CedRob
AMACU	AXCL01040009	+	AXCL01049859	-	CedRob
AMACU	AXCL01040110	+	KI436787	-	CedMaxRob
AMACU	AXCL01040188	-	AXCL01042556	-	CedMax
AMACU	AXCL01040209	+	KI435316	-	CedMaxRob
AMACU	AXCL01040232	+	AXCL01041369	+	CedRob
AMACU	AXCL01040275	+	KI434090	+	CedRob
AMACU	AXCL01040420	-	KI433507	-	CedMaxRob
AMACU	AXCL01040436	+	AXCL01050584	+	CedRob
AMACU	AXCL01040494	+	AXCL01044791	-	CedRob
AMACU	AXCL01040820	+	AXCL01050535	-	CedRob
AMACU	AXCL01040947	+	AXCL01047008	+	CedRob
AMACU	AXCL01041102	-	KI433556	+	CedMaxRob
AMACU	AXCL01041131	-	KI436164	-	CedMaxRob
AMACU	AXCL01041152	+	AXCL01045263	+	CedRob
AMACU	AXCL01041159	+	AXCL01048146	-	CedRob
AMACU	AXCL01041175	-	KI433860	+	CedMaxRob
AMACU	AXCL01041472	-	KI437047	-	CedMaxRob
AMACU	AXCL01041775	+	AXCL01049052	+	CedRob
AMACU	AXCL01041810	+	KI434837	-	CedRob
AMACU	AXCL01041854	-	AXCL01044125	+	CedMax
AMACU	AXCL01042029	+	AXCL01042233	+	RobMax
AMACU	AXCL01042033	+	AXCL01048430	-	CedRob
AMACU	AXCL01042156	+	AXCL01050566	+	CedRob
AMACU	AXCL01042361	-	KI434669	+	CedMax
AMACU	AXCL01042602	+	KI433939	+	CedRob
AMACU	AXCL01042617	-	AXCL01050757	-	CedMax
AMACU	AXCL01042991	+	KI435146	+	CedRob
AMACU	AXCL01043008	-	KI434868	+	CedRob
AMACU	AXCL01043596	+	AXCL01044504	+	RobMax
AMACU	AXCL01044125	+	AXCL01048695	+	CedMaxRob
AMACU	AXCL01044316	-	KI434579	-	CedMaxRob
AMACU	AXCL01044461	+	AXCL01053709	+	CedRob
AMACU	AXCL01044536	+	AXCL01047672	-	CedRob
AMACU	AXCL01044921	+	AXCL01046196	+	CedMax
AMACU	AXCL01045113	+	KI436770	+	RobMax
AMACU	AXCL01045367	+	KI437107	-	CedRob
AMACU	AXCL01045452	+	AXCL01047125	-	CedRob
AMACU	AXCL01045456	+	KI435351	+	CedMaxRob
AMACU	AXCL01045611	-	KI434473	+	CedMaxRob
AMACU	AXCL01045787	-	KI433694	+	CedRob
AMACU	AXCL01046196	+	KI437465	-	CedMaxRob
AMACU	AXCL01046325	+	AXCL01048322	+	CedRob
AMACU	AXCL01046588	-	KI436437	+	CedRob
AMACU	AXCL01046828	+	AXCL01047715	+	CedRob
AMACU	AXCL01046959	+	AXCL01052832	+	CedRob
AMACU	AXCL01047153	-	KI434887	-	CedMaxRob
AMACU	AXCL01047165	+	KI437525	-	CedMaxRob
AMACU	AXCL01047174	+	AXCL01052661	-	CedRob
AMACU	AXCL01047218	+	KI436640	+	CedMaxRob
AMACU	AXCL01047399	+	KI435127	-	CedRob
AMACU	AXCL01047566	+	KI436994	-	CedRob
AMACU	AXCL01047637	+	KI437849	-	CedRob
AMACU	AXCL01047852	+	AXCL01049120	-	CedRob
AMACU	AXCL01048453	+	AXCL01053012	-	CedRob
AMACU	AXCL01048522	-	KI436199	+	CedRob
AMACU	AXCL01048679	+	KI436354	+	CedRob
AMACU	AXCL01049075	-	KI434698	+	CedRob
AMACU	AXCL01049254	-	KI434841	-	CedMaxRob
AMACU	AXCL01049529	+	AXCL01050712	+	CedRob
AMACU	AXCL01050034	+	KI435048	-	CedRob
AMACU	AXCL01050200	-	KI433785	-	CedRob
AMACU	AXCL01050269	+	KI436034	+	CedRob
AMACU	AXCL01050511	+	KI438642	+	CedMaxRob
AMACU	AXCL01050677	+	KI437569	-	CedMaxRob
AMACU	AXCL01051148	+	AXCL01052029	+	CedRob
AMACU	AXCL01051172	+	AXCL01053303	-	CedRob
AMACU	AXCL01051895	+	KI433726	-	CedRob
AMACU	AXCL01052308	+	KI433915	+	CedRob
AMACU	AXCL01052579	+	KI436815	-	CedRob
AMACU	AXCL01053226	+	KI437594	+	CedMaxRob
AMACU	AXCL01053241	+	KI438202	+	CedRob
AMACU	KI433465	-	KI434793	+	CedMaxRob
AMACU	KI433472	-	KI435445	-	CedMax
AMACU	KI433480	-	KI436091	-	CedMax
AMACU	KI433528	+	KI434226	-	CedRob
AMACU	KI433590	+	KI433873	+	CedMaxRob
AMACU	KI433603	-	KI434791	-	CedMax
AMACU	KI433621	+	KI436385	-	CedMax
AMACU	KI433643	-	KI437538	+	CedMaxRob
AMACU	KI433745	-	KI434166	-	CedRob
AMACU	KI433766	-	KI433995	-	CedMax
AMACU	KI433802	+	KI433995	+	CedMaxRob
AMACU	KI433892	-	KI435097	+	CedMax
AMACU	KI433916	-	KI435023	-	CedMaxRob
AMACU	KI434057	-	KI434235	+	CedMaxRob
AMACU	KI434170	+	KI434650	-	CedRob
AMACU	KI434202	+	KI435045	+	CedMaxRob
AMACU	KI434279	+	KI435162	-	CedRob
AMACU	KI434326	-	KI434700	+	CedRob
AMACU	KI434347	+	KI434784	-	CedRob
AMACU	KI434358	+	KI435206	+	CedMax
AMACU	KI434467	+	KI435288	-	CedRob
AMACU	KI434489	-	KI436332	-	CedMax
AMACU	KI434490	+	KI434540	-	CedMaxRob
AMACU	KI434703	+	KI435917	+	CedRob
AMACU	KI434723	-	KI436643	-	CedMax
AMACU	KI434819	+	KI436973	+	CedMaxRob
AMACU	KI435039	+	KI435498	+	CedRob
AMACU	KI435198	+	KI435410	+	CedMaxRob
AMACU	KI435350	+	KI435716	-	CedMax
AMACU	KI435364	+	KI436432	+	CedMaxRob
AMACU	KI435444	+	KI435820	+	CedRob
AMACU	KI435927	+	KI438262	+	CedRob
AMACU	KI436085	+	KI436651	+	CedMax
AMACU	KI436134	-	KI438221	+	CedMax
AMACU	KI436371	-	KI436535	-	CedMax
AMACU	KI436493	+	KI437361	-	CedRob
AMACU	KI436599	+	KI436649	+	CedRob
AMACU	KI437460	-	KI437652	-	CedMax
AMACU	KI437821	+	KI438430	+	CedRob
