# Supplementary material for: Evolutionary superscaffolding and chromosome anchoring to improve Anopheles genome assemblies
Source: BMC Biol. 2020 Jan 2;18:1. doi: 10.1186/s12915-019-0728-3 (PMC6939337; doi:10.1186/s12915-019-0728-3)
Supplement: Supplementary file 6 — Additional file 6. Adjacency and superscaffold data. Reconciled sets of scaffold adjacencies and corresponding superscaffolds. [file 12915_2019_728_MOESM6_ESM.zip › AMELA.reconciled.adjacencies.grimm.txt]

>AMELA
AXCO02011616 AXCO02000039 $
-AXCO02005361 -AXCO02007711 AXCO02000059 $
KI920776 -KI920312 KI919961 AXCO02000061 $
KI922028 AXCO02012666 AXCO02000111 AXCO02010295 $
KI920822 KI919741 -AXCO02000136 AXCO02007229 $
KI919612 AXCO02000143 $
-AXCO02001525 AXCO02000248 AXCO02001042 $
AXCO02000273 -KI919330 -AXCO02017126 $
AXCO02000279 KI921209 $
KI919825 -AXCO02000289 AXCO02007945 $
-AXCO02016661 AXCO02000323 $
-KI921664 AXCO02000328 $
AXCO02006919 -KI919298 AXCO02000362 $
AXCO02009435 AXCO02003870 -AXCO02000363 AXCO02015401 $
-AXCO02002351 AXCO02000368 $
-AXCO02019389 AXCO02000417 $
AXCO02000442 AXCO02018330 $
AXCO02000466 AXCO02014604 AXCO02005581 $
AXCO02000475 AXCO02011540 $
AXCO02000486 -AXCO02012318 $
AXCO02000550 -AXCO02019266 AXCO02002317 -AXCO02000902 KI919694 $
AXCO02000589 -KI920237 $
AXCO02026639 AXCO02009543 AXCO02000666 $
AXCO02012419 AXCO02006543 AXCO02000716 AXCO02004240 $
-AXCO02006620 AXCO02000765 $
AXCO02000804 -KI919603 $
AXCO02000805 -AXCO02003606 -KI920353 $
AXCO02000823 KI920849 $
KI921948 -AXCO02000846 AXCO02007530 KI922403 $
AXCO02016680 AXCO02017278 -AXCO02017254 -AXCO02000915 KI919984 $
AXCO02000931 AXCO02008653 $
AXCO02001419 -AXCO02011390 AXCO02000954 KI920049 $
KI919946 -AXCO02000979 KI919349 $
AXCO02001004 KI919705 KI921210 $
AXCO02001005 AXCO02023334 $
AXCO02001017 AXCO02016301 $
AXCO02001033 KI920075 AXCO02007208 $
AXCO02001230 -AXCO02001041 -AXCO02022254 $
AXCO02001052 -AXCO02016413 -AXCO02001056 $
AXCO02002589 AXCO02001087 AXCO02024018 -KI920333 $
AXCO02006350 AXCO02001094 $
AXCO02001150 AXCO02001290 $
AXCO02019019 AXCO02001176 AXCO02021048 $
AXCO02001177 AXCO02013923 $
-KI921085 AXCO02001229 $
-KI919367 -KI919559 -AXCO02001958 AXCO02002624 -AXCO02001231 AXCO02018179 $
-AXCO02004330 -AXCO02015878 -AXCO02001243 AXCO02019943 $
AXCO02008674 KI921198 KI920887 AXCO02001292 $
-AXCO02006658 AXCO02001299 $
-KI920159 AXCO02001323 $
AXCO02013687 AXCO02001348 $
-AXCO02009098 AXCO02001361 $
AXCO02001427 -KI922796 -KI920695 KI920393 $
AXCO02008394 KI921105 AXCO02010360 AXCO02001430 $
AXCO02012160 KI919362 AXCO02001458 $
AXCO02001467 -AXCO02008118 $
KI920833 AXCO02006458 -AXCO02001511 KI919846 -AXCO02009063 $
KI919464 AXCO02004949 AXCO02001541 $
-KI919557 AXCO02001561 $
AXCO02001567 KI921641 AXCO02013761 $
AXCO02001576 AXCO02004888 $
AXCO02009837 -AXCO02001590 AXCO02016553 $
AXCO02017623 AXCO02001593 KI920206 $
AXCO02001753 AXCO02001594 $
-KI924086 -AXCO02002430 -AXCO02012884 AXCO02016175 KI920056 -AXCO02008150 AXCO02001613 $
-AXCO02007549 AXCO02001629 $
-KI919583 AXCO02001630 $
AXCO02001644 AXCO02011438 $
AXCO02001667 -KI920238 $
AXCO02001728 AXCO02020136 AXCO02010268 $
AXCO02004247 AXCO02001748 $
KI919451 AXCO02001781 -AXCO02005422 AXCO02012585 AXCO02021735 $
-KI919562 AXCO02013994 AXCO02001831 AXCO02018427 -AXCO02009754 AXCO02001967 AXCO02013508 $
AXCO02006138 AXCO02001842 AXCO02011050 -KI919291 $
AXCO02006761 AXCO02001870 $
KI922497 -AXCO02009713 AXCO02004112 AXCO02001877 AXCO02002967 $
AXCO02001882 AXCO02003602 -AXCO02017947 $
-AXCO02010372 -AXCO02021333 AXCO02001918 $
AXCO02015750 -AXCO02001924 AXCO02017353 $
KI919535 -KI922036 AXCO02008896 AXCO02001928 $
AXCO02006293 -AXCO02001943 -KI923179 $
AXCO02001999 -AXCO02009686 $
AXCO02015769 -AXCO02002046 -AXCO02017725 -AXCO02008248 -AXCO02016939 $
AXCO02002984 KI919940 AXCO02002060 $
AXCO02006259 AXCO02015725 AXCO02002078 $
AXCO02003437 AXCO02002087 $
AXCO02010212 KI922076 AXCO02002109 $
AXCO02002114 AXCO02003947 KI920617 $
AXCO02010422 AXCO02002120 -KI920624 AXCO02006057 $
AXCO02010016 AXCO02002142 AXCO02007846 $
-KI920434 AXCO02002144 $
AXCO02018596 AXCO02002150 $
-AXCO02004590 AXCO02002151 $
AXCO02002171 -AXCO02004756 $
AXCO02002240 AXCO02005273 AXCO02013402 $
AXCO02010094 AXCO02002254 $
AXCO02004585 AXCO02002260 $
AXCO02022157 AXCO02007966 AXCO02017591 AXCO02020267 AXCO02002296 $
AXCO02002311 -KI920266 AXCO02009826 AXCO02020327 $
AXCO02005272 AXCO02002328 AXCO02011690 AXCO02015845 KI920297 $
AXCO02002330 -KI921813 $
AXCO02012404 AXCO02003108 AXCO02002691 AXCO02002339 $
AXCO02002344 AXCO02016448 AXCO02019421 $
AXCO02002378 AXCO02027435 $
-KI919554 AXCO02002393 $
-KI923621 AXCO02002394 $
-KI919855 AXCO02002398 $
AXCO02019082 AXCO02002404 $
AXCO02002446 -AXCO02012346 $
AXCO02017441 AXCO02002477 $
AXCO02002493 AXCO02012650 -AXCO02005180 $
AXCO02002505 AXCO02013059 -KI920465 $
-KI919388 AXCO02002513 $
AXCO02002533 AXCO02006976 -KI920174 $
AXCO02002593 AXCO02013965 $
AXCO02002901 AXCO02002604 AXCO02005963 AXCO02012178 AXCO02019283 AXCO02012761 KI923131 AXCO02014049 $
KI920795 AXCO02002614 AXCO02020692 $
AXCO02002621 AXCO02015244 $
AXCO02002650 -KI919382 $
AXCO02002657 AXCO02003226 $
KI919306 KI921374 -AXCO02020151 AXCO02002699 $
AXCO02002701 KI921991 KI919454 KI919771 KI920803 $
AXCO02002741 AXCO02023297 $
-KI920092 -KI919355 AXCO02002791 -AXCO02011740 -AXCO02021213 -AXCO02010020 KI922081 $
AXCO02002794 KI921123 AXCO02015623 AXCO02020665 KI923056 $
KI922227 AXCO02002808 AXCO02006812 -KI919540 KI919578 $
AXCO02002842 -KI921463 $
AXCO02002843 -AXCO02005612 $
-KI921583 KI919448 AXCO02002884 $
AXCO02002933 -AXCO02005076 -KI919313 $
AXCO02016492 AXCO02002939 $
AXCO02015853 AXCO02002940 $
AXCO02002956 KI921332 $
AXCO02002959 KI920404 -AXCO02005243 $
AXCO02014164 KI922090 AXCO02003002 $
AXCO02003030 KI920433 $
-KI919517 AXCO02003042 $
AXCO02003046 AXCO02021269 $
AXCO02003053 AXCO02020310 $
AXCO02003062 AXCO02017415 KI920808 AXCO02006277 -KI920176 -KI919284 $
AXCO02003071 -AXCO02015757 -AXCO02003086 $
-AXCO02007773 AXCO02003076 $
AXCO02003077 AXCO02009487 $
AXCO02009291 AXCO02003083 $
KI920524 -AXCO02003107 KI921422 -AXCO02004588 $
AXCO02028680 AXCO02003116 $
AXCO02003130 AXCO02012068 KI922085 $
AXCO02012057 AXCO02023053 KI922870 AXCO02009022 AXCO02003168 $
AXCO02003188 -KI923629 $
AXCO02011281 AXCO02003217 $
AXCO02003218 -AXCO02014771 -AXCO02019608 $
AXCO02014317 AXCO02003241 AXCO02015107 $
KI919917 -AXCO02003242 -KI920670 KI922784 $
AXCO02003258 AXCO02003318 $
AXCO02014826 AXCO02003259 AXCO02014067 AXCO02003260 $
-AXCO02004994 AXCO02003276 $
AXCO02003284 -KI919293 AXCO02008953 AXCO02007757 -KI919300 $
-KI920450 -AXCO02013022 -KI922610 AXCO02003317 $
AXCO02003345 KI921274 AXCO02012727 $
-AXCO02016728 AXCO02003346 $
AXCO02003380 -AXCO02011568 -AXCO02019235 AXCO02007590 -AXCO02008490 $
AXCO02003424 -AXCO02015926 $
AXCO02014363 AXCO02016618 AXCO02003446 $
-AXCO02021917 AXCO02003459 KI919893 $
AXCO02012655 AXCO02012356 AXCO02003460 $
AXCO02017141 AXCO02011319 -AXCO02012431 -AXCO02003478 AXCO02011497 $
AXCO02003493 AXCO02015051 KI921331 $
AXCO02003499 -KI921226 $
-AXCO02020218 -KI919924 AXCO02003507 AXCO02006694 $
KI919539 AXCO02003521 $
AXCO02003540 KI919978 AXCO02009345 $
KI920699 AXCO02003558 $
-AXCO02006931 AXCO02003575 $
AXCO02013091 -AXCO02011752 -AXCO02009845 AXCO02006105 AXCO02015444 AXCO02003586 $
-AXCO02011105 AXCO02003590 $
-KI919509 AXCO02003607 $
AXCO02006743 AXCO02013379 AXCO02003608 $
AXCO02003623 KI921228 $
-KI919435 -AXCO02020303 -KI921108 -AXCO02003627 AXCO02017014 $
-AXCO02017395 AXCO02003635 $
AXCO02003639 KI921968 $
KI922280 AXCO02003676 $
AXCO02013788 AXCO02023909 AXCO02003684 -KI922884 -KI920920 AXCO02014013 $
AXCO02003698 AXCO02004859 $
AXCO02007990 KI920864 AXCO02019983 AXCO02025255 AXCO02003769 $
AXCO02003771 KI919960 $
AXCO02003810 AXCO02010653 $
AXCO02003812 -KI921700 AXCO02005411 $
AXCO02005819 AXCO02003845 $
AXCO02003908 AXCO02009633 AXCO02015823 KI922375 -KI921846 $
-KI921293 AXCO02003909 $
-AXCO02022470 AXCO02003925 $
AXCO02003929 -AXCO02007024 -AXCO02009486 AXCO02007318 $
AXCO02003934 -KI920510 $
AXCO02009052 AXCO02003940 $
AXCO02003946 AXCO02005582 $
AXCO02003980 AXCO02007583 $
AXCO02006045 -AXCO02003986 -AXCO02008873 $
AXCO02003997 -AXCO02007854 $
-KI922953 AXCO02003998 $
KI919706 -AXCO02017920 AXCO02004026 AXCO02006754 $
AXCO02004048 -AXCO02009185 -AXCO02018043 $
AXCO02004111 KI922456 $
AXCO02004130 AXCO02013636 AXCO02014119 $
AXCO02005902 AXCO02004202 -KI923374 KI920089 KI922546 $
AXCO02015803 AXCO02010124 AXCO02019894 AXCO02015897 AXCO02024242 -KI922833 AXCO02004238 $
AXCO02004279 AXCO02017036 AXCO02016010 $
-KI921296 AXCO02004300 $
AXCO02025552 -AXCO02004301 KI920630 KI919985 $
AXCO02006155 AXCO02004307 $
AXCO02004309 -AXCO02005259 $
AXCO02004321 -KI921795 $
AXCO02020083 AXCO02004348 $
-AXCO02008567 AXCO02004349 $
-AXCO02011445 AXCO02023518 AXCO02004360 $
-AXCO02011846 -AXCO02009652 -AXCO02004361 AXCO02010855 $
KI924336 -KI919437 AXCO02004364 $
AXCO02004366 -KI921905 $
AXCO02004369 -KI923160 $
AXCO02011584 -AXCO02007967 -AXCO02009561 -KI921573 AXCO02004371 AXCO02020794 AXCO02009515 $
AXCO02004428 -AXCO02017455 -AXCO02012369 -AXCO02014480 $
AXCO02004429 AXCO02017671 $
AXCO02004439 AXCO02019929 AXCO02005085 $
AXCO02004444 AXCO02011629 KI919735 $
AXCO02004463 AXCO02019802 $
KI920618 -AXCO02004494 AXCO02009719 $
-KI921835 AXCO02004504 $
AXCO02012675 AXCO02004511 $
-KI919286 -KI919423 KI919357 AXCO02018548 -AXCO02006365 KI919590 AXCO02004537 $
AXCO02004540 AXCO02019835 $
-AXCO02015951 AXCO02004558 $
AXCO02004617 KI922088 KI921438 -AXCO02018050 $
AXCO02004618 -AXCO02023431 $
KI920739 AXCO02004633 $
AXCO02016292 AXCO02004634 $
AXCO02013885 AXCO02004637 $
AXCO02004705 AXCO02029107 $
AXCO02004752 AXCO02005868 $
KI921492 AXCO02004754 KI920939 $
AXCO02015640 AXCO02007290 AXCO02004765 $
AXCO02004777 AXCO02016695 $
KI922572 AXCO02018491 AXCO02004793 AXCO02011570 $
AXCO02004816 KI921205 -KI920370 $
AXCO02004832 AXCO02015498 -AXCO02013081 $
-AXCO02009021 KI924158 AXCO02004833 $
AXCO02004834 KI920442 AXCO02005151 $
AXCO02004836 -AXCO02005020 $
AXCO02009093 KI921956 -AXCO02004855 AXCO02014953 $
AXCO02004877 KI921777 $
AXCO02006181 AXCO02021631 -AXCO02005395 AXCO02004893 $
AXCO02019896 AXCO02004920 $
AXCO02004924 AXCO02014542 -AXCO02016222 -AXCO02013006 $
AXCO02004925 KI922254 $
KI922031 AXCO02004928 $
KI920884 AXCO02004953 $
AXCO02007125 AXCO02004954 AXCO02019950 $
-KI921314 KI920257 -AXCO02004978 AXCO02022408 $
AXCO02005004 -AXCO02006915 $
AXCO02005054 -AXCO02012938 -KI921052 $
-KI920513 AXCO02005061 $
AXCO02005064 KI921062 KI920786 $
-AXCO02009998 AXCO02005126 $
AXCO02015714 AXCO02012871 AXCO02005132 $
AXCO02005143 -KI919665 $
KI919486 AXCO02008784 AXCO02005150 $
AXCO02005156 KI920669 $
AXCO02005165 -AXCO02006988 $
KI920125 -AXCO02005166 -AXCO02009043 $
KI919750 AXCO02012844 AXCO02005216 $
AXCO02007951 AXCO02005230 $
AXCO02019353 AXCO02019822 AXCO02005235 AXCO02020609 AXCO02020580 $
KI920857 -KI919928 AXCO02005284 $
KI923622 AXCO02018943 AXCO02009854 AXCO02013348 AXCO02005289 $
AXCO02005295 -AXCO02012774 $
AXCO02005304 -AXCO02006725 $
-AXCO02006246 AXCO02017263 AXCO02005311 $
KI919876 AXCO02005329 AXCO02010819 $
AXCO02005338 -AXCO02015737 -AXCO02015572 $
-KI920945 AXCO02011644 AXCO02005382 $
AXCO02005394 AXCO02012522 $
AXCO02010571 AXCO02005408 $
AXCO02005409 KI922665 $
AXCO02005451 AXCO02024541 -KI920748 AXCO02006924 $
AXCO02005485 -KI920952 AXCO02011520 $
AXCO02005551 -AXCO02009999 $
AXCO02017231 AXCO02005555 AXCO02009056 $
AXCO02015309 AXCO02022091 AXCO02005556 AXCO02024529 KI920136 $
AXCO02005584 -AXCO02010942 $
AXCO02015745 AXCO02022673 AXCO02005596 AXCO02026064 $
-KI920653 AXCO02024040 KI920137 AXCO02005632 $
-KI922199 AXCO02005655 $
KI919789 AXCO02005713 $
AXCO02005717 AXCO02015900 $
AXCO02016823 AXCO02005929 -AXCO02005725 AXCO02016042 $
AXCO02007907 AXCO02005727 AXCO02021321 $
AXCO02005739 AXCO02016922 $
AXCO02013481 AXCO02017939 AXCO02005761 $
KI921171 -AXCO02023258 -AXCO02006518 -AXCO02005764 AXCO02015964 AXCO02018563 $
AXCO02005771 AXCO02008871 AXCO02008168 AXCO02008856 $
AXCO02005777 -KI923000 $
AXCO02005790 KI922052 KI924065 -KI922556 AXCO02016013 $
AXCO02005811 AXCO02007266 AXCO02024090 AXCO02013166 KI920516 $
AXCO02005815 AXCO02010812 $
AXCO02005816 AXCO02006436 $
AXCO02005838 AXCO02007442 $
AXCO02005862 AXCO02016355 $
AXCO02010199 -KI920966 -AXCO02025690 AXCO02005870 $
-AXCO02008726 AXCO02005884 KI920397 $
AXCO02005885 AXCO02020098 $
AXCO02018556 AXCO02005898 -AXCO02005955 AXCO02020698 $
AXCO02018054 AXCO02005953 $
AXCO02005973 -KI921697 $
-AXCO02018754 KI921344 KI921396 AXCO02006020 $
AXCO02006031 -AXCO02008643 $
AXCO02006034 AXCO02013221 $
AXCO02006038 AXCO02024109 AXCO02020245 AXCO02014861 -AXCO02018360 -KI921743 -AXCO02020827 $
AXCO02009496 AXCO02006058 $
-KI921090 AXCO02006084 $
KI919769 AXCO02006094 $
AXCO02008888 AXCO02006146 $
-KI919856 AXCO02006163 $
-AXCO02008840 KI919691 AXCO02006171 $
KI920101 -KI920788 -KI920555 AXCO02006172 KI920368 $
-AXCO02012334 -AXCO02017874 -KI922234 -AXCO02015746 AXCO02006202 $
-AXCO02006755 KI921704 AXCO02006242 $
AXCO02006258 AXCO02009190 $
KI921179 KI921496 KI924389 -AXCO02024664 AXCO02006266 -KI921009 AXCO02009512 AXCO02015263 $
KI920500 -AXCO02006267 -KI920539 $
AXCO02006289 -KI922819 $
-KI920313 AXCO02006291 $
AXCO02011249 AXCO02006321 $
KI922605 -KI921414 AXCO02006322 $
AXCO02006383 KI919714 AXCO02017677 AXCO02008752 AXCO02025211 $
-KI919606 AXCO02006396 AXCO02017720 $
AXCO02011401 AXCO02006441 $
KI922785 AXCO02006490 $
AXCO02009693 AXCO02006493 $
AXCO02006529 AXCO02024402 $
AXCO02006530 -KI922308 $
AXCO02006550 KI921236 AXCO02010321 -AXCO02025960 $
AXCO02006571 -KI923220 $
AXCO02006595 -KI919325 -KI920212 -KI919380 $
KI924010 AXCO02006609 AXCO02013108 $
-AXCO02012345 AXCO02006611 $
AXCO02006638 -AXCO02018667 -AXCO02011844 $
AXCO02011577 AXCO02015056 AXCO02006693 $
AXCO02006711 AXCO02010662 $
AXCO02006753 -AXCO02010211 AXCO02012671 $
AXCO02012031 AXCO02006760 $
KI920991 AXCO02006767 $
AXCO02013892 AXCO02006773 AXCO02011201 $
-AXCO02022749 AXCO02008149 AXCO02006777 $
KI919461 AXCO02011572 AXCO02006795 $
AXCO02006832 KI919807 $
KI920340 KI922245 AXCO02021051 AXCO02006845 $
AXCO02006863 AXCO02009282 $
AXCO02006890 -AXCO02011403 $
AXCO02006903 AXCO02007358 $
AXCO02011915 AXCO02006922 $
-AXCO02018733 AXCO02006977 $
AXCO02006978 KI920760 $
KI920579 -KI919913 -KI922653 AXCO02006979 AXCO02008205 $
KI921451 AXCO02007002 KI920682 -KI919460 -KI919718 $
AXCO02007025 KI920764 $
AXCO02011413 AXCO02007051 AXCO02011144 $
AXCO02007060 -KI919600 $
AXCO02019064 AXCO02017589 AXCO02007070 $
AXCO02019598 AXCO02007083 AXCO02009601 AXCO02014914 $
-KI920736 AXCO02007350 AXCO02007084 $
AXCO02013748 AXCO02007121 AXCO02015052 $
AXCO02007192 -AXCO02011437 AXCO02011957 $
AXCO02007214 -KI922207 $
AXCO02007261 KI920168 -AXCO02015963 $
AXCO02021601 -KI921884 KI920478 -AXCO02018481 AXCO02007284 $
AXCO02007343 -AXCO02013502 $
AXCO02007719 -KI921354 AXCO02007376 $
-AXCO02008999 AXCO02007389 $
-AXCO02009422 AXCO02007428 AXCO02026256 $
AXCO02007439 -KI919551 $
-AXCO02022474 AXCO02007906 AXCO02007454 $
AXCO02007489 KI919608 AXCO02008220 $
AXCO02016627 AXCO02007493 AXCO02007831 AXCO02024628 AXCO02024125 $
AXCO02013787 AXCO02007528 KI920151 $
AXCO02014905 AXCO02007531 $
AXCO02017833 AXCO02007541 $
AXCO02007543 KI922425 $
AXCO02007551 -KI919548 $
AXCO02007577 KI922973 $
AXCO02007582 AXCO02010936 -AXCO02009573 $
-AXCO02013183 AXCO02007589 $
AXCO02007597 AXCO02012673 $
KI919411 AXCO02007601 $
-KI919772 AXCO02007625 AXCO02007664 $
-AXCO02014544 AXCO02007638 $
AXCO02022345 AXCO02007644 $
KI921380 -KI921651 AXCO02007648 $
KI919867 AXCO02007650 KI919322 $
AXCO02007657 AXCO02020142 $
AXCO02010836 -KI919312 AXCO02007682 AXCO02022503 $
KI920441 KI921595 AXCO02007688 $
AXCO02007706 KI923356 $
AXCO02027811 AXCO02007729 $
AXCO02007763 AXCO02016025 $
AXCO02007781 AXCO02017645 -AXCO02016648 AXCO02016651 $
KI923307 AXCO02014403 KI923066 AXCO02007796 $
-KI919880 AXCO02007844 $
KI919427 AXCO02007866 -KI919955 KI921707 $
-KI922798 KI922892 AXCO02007873 $
AXCO02007880 AXCO02016557 $
-KI921295 AXCO02007883 $
KI919721 AXCO02007895 $
AXCO02019730 AXCO02007918 AXCO02009276 AXCO02021496 -KI920663 AXCO02016171 AXCO02008890 $
AXCO02017489 AXCO02007931 AXCO02015784 $
AXCO02007932 -AXCO02020373 $
AXCO02013522 AXCO02007936 $
AXCO02007950 KI922204 $
AXCO02019052 AXCO02007962 $
AXCO02021584 AXCO02008021 $
AXCO02008035 KI921673 $
AXCO02008041 AXCO02019840 $
AXCO02008066 KI920593 $
-KI920236 AXCO02008079 $
AXCO02008082 AXCO02013316 $
AXCO02008084 -AXCO02017953 $
AXCO02009321 AXCO02008093 $
AXCO02008119 AXCO02012169 $
AXCO02008137 -KI921579 $
KI919463 AXCO02013422 AXCO02009277 AXCO02008158 $
AXCO02008163 -AXCO02012842 $
AXCO02008164 -AXCO02014127 $
AXCO02021138 AXCO02008169 $
KI921341 AXCO02008183 AXCO02013227 $
AXCO02008197 -KI920708 $
AXCO02017941 AXCO02008198 AXCO02014279 $
AXCO02008211 AXCO02009023 $
AXCO02008217 AXCO02008925 $
AXCO02008222 AXCO02008332 $
AXCO02008270 -KI923266 $
-AXCO02014815 AXCO02008278 KI920096 $
AXCO02008294 AXCO02017241 $
AXCO02008334 KI920563 $
AXCO02026396 AXCO02008343 $
-AXCO02009533 -AXCO02017269 AXCO02008372 $
AXCO02018010 -AXCO02008412 -AXCO02017990 $
KI921054 AXCO02008418 $
AXCO02008422 -AXCO02017331 $
AXCO02008431 -KI921045 -AXCO02008645 -KI919522 -KI919480 $
AXCO02008441 AXCO02013963 $
KI920460 -AXCO02008442 -AXCO02012085 -AXCO02010002 $
AXCO02009578 AXCO02008491 $
-AXCO02018695 AXCO02008501 $
KI921532 AXCO02008504 AXCO02014304 $
AXCO02010411 AXCO02008505 KI920462 $
AXCO02008509 -KI919405 $
AXCO02008529 AXCO02027524 $
AXCO02009306 AXCO02008555 $
AXCO02008562 -AXCO02010338 $
AXCO02008566 -KI919555 AXCO02018654 AXCO02010560 $
AXCO02021477 AXCO02014997 AXCO02008588 $
KI919671 AXCO02008596 $
AXCO02008625 AXCO02012726 AXCO02013561 $
AXCO02008737 -KI923090 AXCO02008637 $
KI920901 -AXCO02008655 KI920265 $
AXCO02008717 AXCO02018850 $
AXCO02008754 KI921310 AXCO02014831 AXCO02027365 AXCO02015933 AXCO02010724 $
AXCO02008809 -KI920551 $
-AXCO02020475 AXCO02008838 $
AXCO02008843 AXCO02015325 -KI919953 $
AXCO02014075 AXCO02008892 AXCO02025280 $
KI922774 AXCO02008900 $
AXCO02008939 -AXCO02018914 $
-KI923147 AXCO02008988 $
AXCO02015227 KI921464 AXCO02009030 $
-KI923988 AXCO02009044 $
AXCO02009059 AXCO02015925 $
AXCO02009062 -AXCO02020272 $
KI923139 AXCO02009069 $
-KI922364 AXCO02009070 $
AXCO02009097 AXCO02019607 -KI921888 $
AXCO02009507 AXCO02009155 $
AXCO02010586 AXCO02009156 $
AXCO02022386 AXCO02009170 $
-KI919837 AXCO02009191 AXCO02022627 $
-KI919652 AXCO02009218 $
AXCO02009219 -AXCO02012821 $
AXCO02009267 AXCO02015871 $
AXCO02009272 KI923943 $
AXCO02009281 -AXCO02012488 $
KI922709 -AXCO02009311 -AXCO02009970 $
-KI919432 AXCO02009356 $
AXCO02009361 KI919729 $
KI920060 AXCO02009362 $
AXCO02009386 AXCO02028027 AXCO02025390 $
AXCO02009397 AXCO02021777 $
-AXCO02017116 -AXCO02011163 AXCO02009401 $
AXCO02009405 AXCO02013450 $
AXCO02009426 -AXCO02018972 $
-KI924016 AXCO02009489 AXCO02017609 $
AXCO02013661 KI922746 AXCO02015450 AXCO02016641 -AXCO02009499 AXCO02015050 $
AXCO02009501 -KI920679 KI920543 KI919670 $
AXCO02009505 -KI921749 $
AXCO02009523 KI922975 $
AXCO02015357 AXCO02009524 $
AXCO02009530 KI920770 $
KI922753 AXCO02009560 $
AXCO02009563 AXCO02017390 $
AXCO02011006 AXCO02009696 -AXCO02012438 -AXCO02011930 $
AXCO02009949 -AXCO02016773 -AXCO02009720 AXCO02021710 $
KI920435 AXCO02009771 AXCO02014776 AXCO02013700 $
-KI919352 AXCO02009804 $
-KI920038 KI923447 AXCO02009827 $
AXCO02014761 AXCO02019569 AXCO02009829 AXCO02012893 $
AXCO02023457 AXCO02009830 -AXCO02011367 -KI919998 AXCO02013933 $
AXCO02009831 -KI920014 $
KI919866 AXCO02009836 KI921456 $
AXCO02023253 AXCO02009849 $
AXCO02021418 -AXCO02009852 -AXCO02025980 $
AXCO02009853 AXCO02017647 $
AXCO02009883 -KI919529 -KI921364 AXCO02009979 AXCO02019683 $
KI922980 -AXCO02009918 KI920150 $
KI922693 AXCO02009925 $
AXCO02009936 AXCO02012548 $
AXCO02009940 -AXCO02014622 $
AXCO02009941 AXCO02024095 $
AXCO02009947 -AXCO02010209 -KI919413 $
KI922638 AXCO02009956 $
AXCO02017496 AXCO02019373 AXCO02009957 $
-KI922465 AXCO02009966 $
AXCO02009974 -KI921207 -AXCO02021660 AXCO02017790 KI923146 AXCO02019395 $
AXCO02022132 AXCO02009990 $
AXCO02009991 AXCO02023141 AXCO02014519 $
KI919324 AXCO02009992 $
AXCO02016575 KI919339 AXCO02010015 $
AXCO02010019 AXCO02020243 $
AXCO02012310 AXCO02010023 AXCO02017930 $
AXCO02010024 KI923114 $
AXCO02010039 AXCO02014180 AXCO02017680 $
-KI921247 AXCO02015177 AXCO02010053 AXCO02010719 $
-KI924152 -AXCO02016927 -AXCO02010063 KI919536 $
AXCO02010075 -KI922674 $
KI923633 AXCO02012682 AXCO02010078 $
AXCO02010092 -AXCO02012915 $
AXCO02010095 KI921407 $
AXCO02010151 AXCO02022552 KI920676 -KI921104 $
AXCO02010175 KI919969 $
AXCO02010192 -KI919950 $
AXCO02012280 AXCO02010193 AXCO02012769 -AXCO02015014 -AXCO02020518 $
AXCO02010234 AXCO02014479 $
KI920090 -AXCO02010247 -AXCO02016169 $
AXCO02010249 -KI922483 $
AXCO02010257 AXCO02020150 $
KI920673 AXCO02010265 $
AXCO02010266 AXCO02018026 $
-AXCO02022445 AXCO02010297 $
KI921901 KI919541 AXCO02010302 $
AXCO02010310 KI921735 $
AXCO02011069 AXCO02010347 AXCO02013335 -AXCO02015958 KI920112 $
AXCO02014788 AXCO02011946 AXCO02017984 AXCO02010348 $
AXCO02010366 -KI921420 $
AXCO02010393 AXCO02027045 $
-KI921127 -KI921133 AXCO02010403 $
AXCO02026377 AXCO02010407 $
AXCO02010438 -AXCO02012032 $
AXCO02010483 KI920851 KI921495 $
AXCO02010534 -AXCO02011649 $
AXCO02010546 AXCO02018056 $
AXCO02025783 -AXCO02019944 AXCO02017768 AXCO02010552 AXCO02016822 $
-KI922500 AXCO02010556 $
AXCO02010558 AXCO02017700 -KI919819 AXCO02012327 AXCO02016368 -KI923612 $
AXCO02016276 AXCO02010584 $
AXCO02010611 AXCO02012036 $
AXCO02010636 AXCO02011963 AXCO02014534 -KI920724 $
KI920069 AXCO02010641 $
KI920453 AXCO02010661 AXCO02023506 $
KI921507 AXCO02010664 $
-AXCO02011796 AXCO02010682 $
AXCO02010751 AXCO02019535 KI920264 $
AXCO02010759 -KI920792 $
AXCO02010767 KI920777 $
KI921036 -AXCO02010779 KI921472 $
AXCO02010783 AXCO02018204 $
AXCO02010790 AXCO02020125 KI921549 $
AXCO02010866 AXCO02016375 $
KI919988 AXCO02010888 $
AXCO02010896 KI919731 $
AXCO02010917 -KI919889 $
KI921229 -AXCO02010933 -AXCO02018510 $
AXCO02010944 AXCO02014689 $
AXCO02021677 -KI923708 AXCO02010953 $
KI922040 AXCO02010983 $
AXCO02014787 AXCO02010997 $
AXCO02023310 AXCO02011004 $
AXCO02011038 KI920327 $
AXCO02011049 AXCO02017577 AXCO02012490 $
-KI919658 AXCO02011057 $
AXCO02011058 -AXCO02011744 $
AXCO02012599 -KI921162 -AXCO02011071 AXCO02021586 $
-AXCO02020410 AXCO02011088 $
AXCO02011095 AXCO02014580 $
AXCO02022324 AXCO02011154 $
AXCO02011168 AXCO02022664 -KI920819 $
AXCO02011210 AXCO02014217 AXCO02027490 AXCO02020337 AXCO02022689 $
AXCO02028690 AXCO02011252 $
AXCO02011277 AXCO02013424 AXCO02018304 AXCO02021486 $
AXCO02023532 AXCO02011369 $
AXCO02011391 -AXCO02024191 $
AXCO02011433 AXCO02021809 $
KI921392 -AXCO02022536 AXCO02011441 $
AXCO02011462 KI921186 $
AXCO02011476 AXCO02017093 $
KI921757 AXCO02011480 $
AXCO02011510 -AXCO02025564 $
-KI921182 AXCO02011550 $
-AXCO02017051 AXCO02011567 $
AXCO02015752 AXCO02011569 KI920182 $
KI919675 -AXCO02013149 -AXCO02012607 AXCO02013124 -KI922929 -AXCO02011587 KI922951 $
AXCO02011613 KI920598 $
-AXCO02019213 AXCO02011713 $
-KI922186 AXCO02011719 $
AXCO02011743 AXCO02019958 $
AXCO02013937 AXCO02011753 $
KI919520 -KI919616 AXCO02011757 AXCO02013084 $
AXCO02012863 AXCO02011801 $
-AXCO02025042 AXCO02011830 $
AXCO02023299 AXCO02011838 $
AXCO02017902 AXCO02011847 $
KI919549 -AXCO02011848 -AXCO02015804 $
-KI922285 AXCO02011856 $
AXCO02011885 -KI921225 $
AXCO02018608 AXCO02011887 $
-KI919788 AXCO02011897 $
AXCO02020506 AXCO02021122 AXCO02011959 $
-KI922326 -AXCO02019676 -KI920705 -AXCO02011970 -AXCO02015643 AXCO02012322 $
AXCO02015972 AXCO02011974 $
AXCO02011975 AXCO02014875 $
AXCO02019045 KI920068 KI922395 -AXCO02017870 AXCO02011976 $
AXCO02011981 AXCO02016371 KI923516 $
AXCO02011994 AXCO02020085 -AXCO02018937 $
-KI922413 AXCO02012088 $
AXCO02012091 -KI922437 -KI921204 $
AXCO02012096 KI922814 AXCO02012132 $
AXCO02017839 AXCO02020246 AXCO02012114 $
-KI919449 AXCO02012117 $
AXCO02012190 AXCO02013159 $
AXCO02018845 -AXCO02014996 KI920727 AXCO02012258 $
AXCO02016933 AXCO02012279 $
KI919680 AXCO02012291 $
-KI920893 AXCO02012319 $
AXCO02016551 AXCO02012357 $
AXCO02013448 AXCO02012382 $
AXCO02012399 KI920037 $
-KI922458 -AXCO02018468 -AXCO02012403 KI921842 $
AXCO02012437 AXCO02019240 $
AXCO02012461 -AXCO02022245 $
AXCO02012478 AXCO02015631 $
AXCO02012516 -KI919320 $
KI922146 AXCO02012537 $
KI920356 AXCO02012576 $
AXCO02012577 AXCO02014589 $
AXCO02012586 KI920055 $
KI920578 AXCO02012619 $
AXCO02012643 AXCO02023372 $
AXCO02012664 AXCO02020887 $
KI922265 AXCO02012672 AXCO02015648 AXCO02016207 AXCO02023938 -KI922057 $
AXCO02012762 KI923560 $
KI920456 AXCO02012768 $
AXCO02012785 -AXCO02020203 $
AXCO02012799 KI921516 AXCO02017379 $
-KI921357 KI923353 AXCO02012810 AXCO02021611 AXCO02019208 $
AXCO02012826 AXCO02016625 $
AXCO02026885 AXCO02021280 AXCO02012829 $
AXCO02012831 AXCO02021993 $
AXCO02012835 AXCO02024621 $
AXCO02012840 AXCO02012846 $
AXCO02012849 -KI920314 $
-KI923164 AXCO02013184 AXCO02012896 $
AXCO02025789 AXCO02012907 AXCO02026403 $
AXCO02017318 -KI921513 -AXCO02012920 KI920971 $
AXCO02014117 KI921320 AXCO02012927 $
AXCO02018833 AXCO02012933 $
AXCO02012964 -KI922473 $
AXCO02012998 KI921932 $
AXCO02014764 AXCO02019761 AXCO02013115 $
AXCO02015373 AXCO02013126 $
AXCO02013145 AXCO02024806 $
AXCO02013195 -KI919492 -KI921895 $
AXCO02013201 AXCO02022250 $
AXCO02022550 AXCO02013238 $
AXCO02013264 AXCO02014603 AXCO02016118 $
AXCO02013305 -KI921751 $
AXCO02013340 -KI920758 $
AXCO02013357 -KI923230 $
AXCO02013371 AXCO02015436 $
AXCO02013387 -KI920644 $
AXCO02013391 AXCO02029344 $
AXCO02024941 AXCO02013429 KI920407 $
AXCO02013465 AXCO02026488 $
-KI922484 AXCO02025175 AXCO02013612 $
AXCO02013615 -KI920719 $
AXCO02013620 -AXCO02018876 -AXCO02019374 $
-AXCO02016518 AXCO02013629 KI922379 $
AXCO02013707 AXCO02016011 -KI919982 $
-KI922156 KI920632 AXCO02013709 $
AXCO02013733 AXCO02019334 KI922477 $
-AXCO02022986 AXCO02013749 $
AXCO02013826 AXCO02016313 $
-KI919760 AXCO02013853 $
KI923138 AXCO02013865 AXCO02021111 $
AXCO02022902 AXCO02013871 $
AXCO02013936 AXCO02023488 $
AXCO02013940 AXCO02015157 $
KI920253 -AXCO02013974 KI922527 $
AXCO02013979 AXCO02016128 $
AXCO02014057 KI920498 $
AXCO02014068 AXCO02016851 $
-AXCO02015881 AXCO02014069 $
AXCO02021662 AXCO02025053 AXCO02014074 $
AXCO02014094 AXCO02021510 $
AXCO02014131 -KI922200 $
AXCO02014159 AXCO02019687 $
AXCO02014201 -KI922198 $
AXCO02014224 AXCO02025078 KI921557 -KI919589 $
AXCO02014234 AXCO02021112 $
AXCO02014248 KI921742 $
AXCO02026559 AXCO02014295 AXCO02019183 AXCO02021004 $
AXCO02014296 KI919645 $
AXCO02014362 AXCO02024790 $
AXCO02014424 -KI920231 $
KI920063 -AXCO02014436 -AXCO02014775 $
AXCO02014449 AXCO02014612 $
-KI919896 AXCO02022144 AXCO02014461 AXCO02025752 $
AXCO02014492 KI921292 $
AXCO02014516 AXCO02021650 KI923369 $
AXCO02014524 AXCO02022010 $
AXCO02014533 -AXCO02014876 $
AXCO02014563 KI923729 $
AXCO02014588 AXCO02018570 $
AXCO02014593 AXCO02020481 $
AXCO02016817 AXCO02016111 KI921875 AXCO02014611 $
AXCO02014617 AXCO02015650 $
AXCO02014635 -KI922474 -KI922381 $
-KI919441 AXCO02014656 KI920107 $
AXCO02022947 AXCO02014805 $
AXCO02014814 -AXCO02021123 $
AXCO02018096 AXCO02014832 $
AXCO02014854 -KI920762 $
AXCO02014972 -KI921100 $
KI923367 AXCO02015037 $
-KI923506 AXCO02015054 $
AXCO02015083 KI919800 $
AXCO02015111 KI919335 $
AXCO02015123 -AXCO02028691 $
AXCO02015144 -KI924885 $
AXCO02015161 AXCO02023559 AXCO02018312 $
KI921816 AXCO02015200 $
-KI923231 AXCO02015204 $
AXCO02015225 -AXCO02021152 $
-AXCO02016540 AXCO02015228 $
-AXCO02015428 KI920400 -AXCO02015299 KI920351 $
-AXCO02022092 AXCO02015343 $
-AXCO02020298 AXCO02015345 $
KI920844 -KI920058 AXCO02015374 $
AXCO02015404 KI920061 $
AXCO02019413 -KI922416 -AXCO02015449 KI919318 $
AXCO02026315 AXCO02016307 AXCO02015535 $
-KI920942 AXCO02015590 $
AXCO02015607 -KI921113 $
AXCO02015616 -AXCO02023147 -KI919533 $
AXCO02015637 KI919513 $
AXCO02015719 KI919438 $
AXCO02015754 AXCO02020551 KI924428 $
AXCO02015765 AXCO02022252 $
AXCO02015798 AXCO02017696 $
AXCO02015836 -KI920811 $
KI923965 AXCO02015842 $
KI920607 AXCO02015848 $
-KI923262 AXCO02015887 $
AXCO02020472 -KI921917 AXCO02015893 $
AXCO02015894 AXCO02015924 $
KI920204 KI919666 AXCO02016012 $
KI921188 AXCO02016045 $
AXCO02016060 -KI920696 $
-KI920821 AXCO02018350 KI922923 AXCO02016098 $
AXCO02016135 -AXCO02018158 $
AXCO02027701 -KI919749 AXCO02016137 $
AXCO02016138 AXCO02016964 $
KI922984 -AXCO02016139 KI921860 $
AXCO02016233 -KI920487 $
AXCO02016238 KI921065 KI919329 $
AXCO02016246 AXCO02016600 $
AXCO02016294 AXCO02023601 $
AXCO02016311 KI922801 $
AXCO02026196 -KI922582 AXCO02016325 $
AXCO02025305 AXCO02016374 $
AXCO02019546 AXCO02016411 $
KI922934 -AXCO02016420 AXCO02020015 -KI920169 $
AXCO02016430 AXCO02023716 $
AXCO02019525 KI922182 AXCO02016433 $
AXCO02019920 AXCO02019526 AXCO02016466 $
AXCO02016517 -KI921841 $
AXCO02022817 -KI921760 AXCO02016572 $
AXCO02016621 KI923485 $
KI922881 AXCO02016699 KI920986 $
KI923259 AXCO02016736 $
AXCO02016737 AXCO02021685 $
-KI923764 AXCO02016796 $
AXCO02021275 KI923480 AXCO02016858 $
KI922725 AXCO02018391 -AXCO02016871 KI923078 KI921360 $
AXCO02016877 AXCO02023410 $
AXCO02016936 -KI919434 $
AXCO02016956 AXCO02020247 $
AXCO02016983 -KI922317 $
AXCO02017037 -KI923406 $
KI923348 -AXCO02017047 -KI923121 $
AXCO02017104 AXCO02022199 $
AXCO02017106 AXCO02020014 $
AXCO02017115 -KI919679 $
AXCO02017191 -KI919863 KI923129 $
-KI920426 -KI919399 AXCO02017245 $
KI921446 AXCO02017246 $
AXCO02017272 -AXCO02024066 $
AXCO02021779 AXCO02017288 $
KI920184 AXCO02017327 $
AXCO02017339 -KI923151 $
AXCO02017378 -KI919609 $
AXCO02017406 AXCO02028485 $
AXCO02017472 -KI921726 KI920967 $
-AXCO02018482 AXCO02017474 $
AXCO02018558 AXCO02017480 $
KI920318 AXCO02017530 $
KI921460 AXCO02017699 KI920975 $
AXCO02017748 -KI920956 $
AXCO02017759 KI921001 $
AXCO02017835 KI922942 $
KI921510 AXCO02017838 $
AXCO02017847 AXCO02019424 $
AXCO02017853 -AXCO02019331 $
AXCO02018973 AXCO02017959 $
KI921999 AXCO02018024 $
-KI921486 AXCO02024217 AXCO02018036 $
AXCO02018048 -KI921103 $
AXCO02018053 AXCO02019549 $
AXCO02018106 AXCO02026319 KI923192 $
KI922192 AXCO02018134 $
AXCO02018184 KI919599 AXCO02023590 $
KI919596 AXCO02018187 $
KI920542 -KI922015 AXCO02018253 $
-AXCO02018889 -AXCO02023286 AXCO02018432 $
AXCO02018684 KI921785 $
AXCO02018794 -KI920359 $
AXCO02018819 KI921874 $
-KI920958 AXCO02018908 $
AXCO02019149 KI921963 $
-KI921506 KI921837 AXCO02019215 $
AXCO02024893 AXCO02019222 $
-KI921603 -AXCO02028121 AXCO02019355 $
-KI921222 AXCO02019419 KI920303 $
-KI919804 -AXCO02020442 AXCO02019433 $
AXCO02019455 KI921984 $
-AXCO02021597 -AXCO02023030 -AXCO02019643 KI920943 $
-KI919458 AXCO02019715 $
AXCO02019733 -KI923907 $
AXCO02019738 AXCO02020109 $
AXCO02019796 KI922864 $
AXCO02019976 -AXCO02021890 $
KI919765 AXCO02020149 $
AXCO02020155 -KI919508 $
-KI921773 AXCO02020256 $
AXCO02020338 -KI923339 $
AXCO02020439 AXCO02024527 $
AXCO02021077 AXCO02020608 $
-KI922250 AXCO02020661 $
AXCO02020761 KI922014 $
AXCO02020771 KI920073 KI920909 $
AXCO02020785 -KI923422 $
KI922378 AXCO02020876 $
AXCO02020935 -KI919604 -KI919779 $
AXCO02021427 AXCO02024354 $
AXCO02021565 KI920167 $
KI923102 AXCO02021674 $
AXCO02021756 KI921546 $
KI920862 AXCO02022466 AXCO02021850 $
AXCO02021857 -AXCO02027418 $
KI920044 KI919498 AXCO02021896 $
AXCO02025376 AXCO02021897 $
AXCO02021919 KI920799 $
-KI922692 AXCO02021927 AXCO02022954 $
AXCO02022926 KI920048 AXCO02021928 $
-KI920198 -KI919640 AXCO02022086 $
KI921215 AXCO02022303 $
KI924357 AXCO02022440 $
-KI922634 AXCO02022602 $
AXCO02022613 KI921266 $
-KI919519 -KI920989 KI923157 AXCO02022818 $
-KI921449 KI919742 -AXCO02022884 KI921026 $
AXCO02023157 KI920914 $
AXCO02023206 -KI921676 $
AXCO02023232 KI919954 $
KI919481 AXCO02023321 $
AXCO02023529 KI920726 $
KI919470 AXCO02024221 $
AXCO02024269 -KI920343 $
KI921667 AXCO02024285 $
AXCO02024366 -KI921211 $
AXCO02024435 KI919761 $
AXCO02024448 -KI922578 $
KI923068 AXCO02024460 $
AXCO02024475 AXCO02025136 $
-KI922327 AXCO02024476 $
AXCO02024599 -KI920108 $
AXCO02024603 KI921728 $
KI922714 AXCO02024944 $
KI922365 -AXCO02024964 KI920688 KI921433 $
AXCO02025401 -KI920981 $
-KI921763 AXCO02025722 $
-KI920665 AXCO02025885 $
-KI922680 AXCO02025918 $
AXCO02026341 -KI922543 $
AXCO02026524 KI921894 $
AXCO02026704 KI921116 $
KI919450 AXCO02026917 $
AXCO02026930 KI922140 $
AXCO02027405 -KI920497 $
-KI920267 KI922111 AXCO02027527 $
KI921166 AXCO02029247 KI920156 $
KI920180 KI919289 $
KI919302 KI919371 KI920743 $
KI920504 KI919307 $
-KI923717 KI919331 $
KI919347 -KI919570 $
KI919360 KI919518 $
KI919643 KI919365 $
-KI923329 KI919439 $
-KI920007 KI919442 $
KI919443 KI919892 $
KI919446 KI922046 $
KI919447 KI920053 $
KI919471 KI921254 $
KI919550 KI921915 $
KI919584 -KI921097 -KI919906 $
KI919610 KI920761 $
-KI921363 KI919619 $
-KI921124 KI919630 $
KI919647 KI921896 $
KI920941 KI919663 $
KI919674 -KI924238 KI920119 $
KI919690 KI919808 $
KI921143 -KI919723 KI921509 $
-KI919784 KI919744 $
KI919768 KI920614 $
KI923718 -KI919780 KI921031 $
KI919797 KI921164 $
KI919859 -KI921008 $
KI919877 -KI920116 $
-KI924665 KI919926 $
KI923380 KI919933 $
KI920702 KI919936 $
-KI920260 KI919939 $
KI921488 KI919943 $
-KI921177 KI919980 $
-KI921889 KI919981 $
KI920032 -KI922377 $
-KI920472 KI920142 $
KI920152 -KI920882 $
KI920191 -KI921010 $
KI922451 KI920259 KI922024 $
KI920271 -KI920931 $
KI920352 -KI924040 $
KI920369 KI921975 $
KI920459 -KI924126 $
KI920475 -KI920526 KI922080 $
KI920508 KI920978 $
-KI921092 KI920528 $
KI920544 KI922430 $
KI920641 -KI923713 $
KI920647 KI921395 $
KI920652 KI921366 $
KI923313 KI920710 $
KI920774 KI920755 $
KI921725 KI920784 $
KI922671 KI920789 $
KI920834 -KI922236 $
KI920838 -KI921028 $
-KI922342 KI920855 $
KI920876 -KI923430 $
KI920879 KI921869 $
-KI921616 -KI923209 KI921023 $
KI921041 -KI921118 $
KI921877 KI921185 $
-KI921836 KI921322 $
-KI922417 KI921570 $
KI921621 KI921831 KI921950 $
-KI919376 KI921982 $
KI922002 -KI922926 $
-KI922344 KI922078 $
KI922118 KI923213 $
KI922181 -KI923461 $
-KI922623 KI922329 $
KI922778 -KI923293 $
KI923133 KI923818 $
KI923210 -KI924324 $
-KI923692 KI923967 KI923431 $
KI923940 -KI923986 $
