# Supplementary material for: Evolutionary superscaffolding and chromosome anchoring to improve Anopheles genome assemblies
Source: BMC Biol. 2020 Jan 2;18:1. doi: 10.1186/s12915-019-0728-3 (PMC6939337; doi:10.1186/s12915-019-0728-3)
Supplement: Supplementary file 6 — Additional file 6. Adjacency and superscaffold data. Reconciled sets of scaffold adjacencies and corresponding superscaffolds. [file 12915_2019_728_MOESM6_ESM.zip › AMELA.reconciled.adjacencies.txt]

AMELA	AXCO02000039	-	AXCO02011616	-	CedRob
AMELA	AXCO02000059	-	AXCO02007711	+	CedMaxRob
AMELA	AXCO02000061	-	KI919961	-	CedMaxRob
AMELA	AXCO02000111	+	AXCO02010295	+	CedMaxRob
AMELA	AXCO02000111	-	AXCO02012666	-	CedMax
AMELA	AXCO02000136	+	KI919741	-	CedMaxRob
AMELA	AXCO02000136	-	AXCO02007229	+	CedMax
AMELA	AXCO02000143	-	KI919612	-	CedMaxRob
AMELA	AXCO02000248	+	AXCO02001042	+	CedMaxRob
AMELA	AXCO02000248	-	AXCO02001525	+	CedMax
AMELA	AXCO02000273	+	KI919330	-	CedMaxRob
AMELA	AXCO02000279	+	KI921209	+	CedMaxRob
AMELA	AXCO02000289	+	KI919825	-	CedMax
AMELA	AXCO02000289	-	AXCO02007945	+	CedRob
AMELA	AXCO02000323	-	AXCO02016661	+	CedRob
AMELA	AXCO02000328	-	KI921664	+	CedMax
AMELA	AXCO02000362	-	KI919298	+	CedMaxRob
AMELA	AXCO02000363	+	AXCO02003870	-	CedMaxRob
AMELA	AXCO02000363	-	AXCO02015401	+	CedMaxRob
AMELA	AXCO02000368	-	AXCO02002351	+	CedMax
AMELA	AXCO02000417	-	AXCO02019389	+	CedMaxRob
AMELA	AXCO02000442	+	AXCO02018330	+	RobMax
AMELA	AXCO02000466	+	AXCO02014604	+	CedMaxRob
AMELA	AXCO02000475	+	AXCO02011540	+	CedRob
AMELA	AXCO02000486	+	AXCO02012318	-	CedMaxRob
AMELA	AXCO02000550	+	AXCO02019266	-	CedMax
AMELA	AXCO02000589	+	KI920237	-	CedMax
AMELA	AXCO02000666	-	AXCO02009543	-	CedMax
AMELA	AXCO02000716	+	AXCO02004240	+	CedMaxRob
AMELA	AXCO02000716	-	AXCO02006543	-	CedMax
AMELA	AXCO02000765	-	AXCO02006620	+	CedMax
AMELA	AXCO02000804	+	KI919603	-	RobMax
AMELA	AXCO02000805	+	AXCO02003606	-	CedMaxRob
AMELA	AXCO02000823	+	KI920849	+	CedMaxRob
AMELA	AXCO02000846	+	KI921948	-	CedMaxRob
AMELA	AXCO02000846	-	AXCO02007530	+	CedMax
AMELA	AXCO02000902	+	AXCO02002317	-	CedMax
AMELA	AXCO02000902	-	KI919694	+	CedMaxRob
AMELA	AXCO02000915	+	AXCO02017254	+	CedMax
AMELA	AXCO02000915	-	KI919984	+	MAN
AMELA	AXCO02000931	+	AXCO02008653	+	CedMax
AMELA	AXCO02000954	+	KI920049	+	CedMaxRob
AMELA	AXCO02000954	-	AXCO02011390	+	CedMax
AMELA	AXCO02000979	+	KI919946	-	CedMaxRob
AMELA	AXCO02000979	-	KI919349	+	CedMax
AMELA	AXCO02001004	+	KI919705	+	CedMax
AMELA	AXCO02001005	+	AXCO02023334	+	CedMaxRob
AMELA	AXCO02001017	+	AXCO02016301	+	CedMax
AMELA	AXCO02001033	+	KI920075	+	CedMaxRob
AMELA	AXCO02001041	+	AXCO02001230	-	CedMax
AMELA	AXCO02001041	-	AXCO02022254	-	CedRob
AMELA	AXCO02001052	+	AXCO02016413	-	CedMax
AMELA	AXCO02001056	+	AXCO02016413	+	CedMaxRob
AMELA	AXCO02001087	+	AXCO02024018	+	CedMax
AMELA	AXCO02001087	-	AXCO02002589	-	CedMaxRob
AMELA	AXCO02001094	-	AXCO02006350	-	CedMaxRob
AMELA	AXCO02001150	+	AXCO02001290	+	RobMax
AMELA	AXCO02001176	+	AXCO02021048	+	CedMaxRob
AMELA	AXCO02001176	-	AXCO02019019	-	CedMaxRob
AMELA	AXCO02001177	+	AXCO02013923	+	CedMax
AMELA	AXCO02001229	-	KI921085	+	CedRob
AMELA	AXCO02001231	+	AXCO02002624	-	CedMax
AMELA	AXCO02001231	-	AXCO02018179	+	CedMax
AMELA	AXCO02001243	+	AXCO02015878	+	CedMaxRob
AMELA	AXCO02001243	-	AXCO02019943	+	CedMaxRob
AMELA	AXCO02001292	-	KI920887	-	RobMax
AMELA	AXCO02001299	-	AXCO02006658	+	CedMaxRob
AMELA	AXCO02001323	-	KI920159	+	CedMax
AMELA	AXCO02001348	-	AXCO02013687	-	MAN
AMELA	AXCO02001361	-	AXCO02009098	+	CedRob
AMELA	AXCO02001419	+	AXCO02011390	-	CedMaxRob
AMELA	AXCO02001427	+	KI922796	-	CedMax
AMELA	AXCO02001430	-	AXCO02010360	-	CedMax
AMELA	AXCO02001458	-	KI919362	-	CedMax
AMELA	AXCO02001467	+	AXCO02008118	-	CedMax
AMELA	AXCO02001511	+	AXCO02006458	-	CedMax
AMELA	AXCO02001511	-	KI919846	+	CedMaxRob
AMELA	AXCO02001541	-	AXCO02004949	-	CedMaxRob
AMELA	AXCO02001561	-	KI919557	+	CedRob
AMELA	AXCO02001567	+	KI921641	+	CedMaxRob
AMELA	AXCO02001576	+	AXCO02004888	+	CedMaxRob
AMELA	AXCO02001590	+	AXCO02009837	-	CedMaxRob
AMELA	AXCO02001590	-	AXCO02016553	+	CedMaxRob
AMELA	AXCO02001593	+	KI920206	+	CedMaxRob
AMELA	AXCO02001593	-	AXCO02017623	-	CedMaxRob
AMELA	AXCO02001594	-	AXCO02001753	-	CedRob
AMELA	AXCO02001613	-	AXCO02008150	+	CedMax
AMELA	AXCO02001629	-	AXCO02007549	+	CedRob
AMELA	AXCO02001630	-	KI919583	+	CedRob
AMELA	AXCO02001644	+	AXCO02011438	+	CedMax
AMELA	AXCO02001667	+	KI920238	-	CedMaxRob
AMELA	AXCO02001728	+	AXCO02020136	+	CedMaxRob
AMELA	AXCO02001748	-	AXCO02004247	-	CedMax
AMELA	AXCO02001781	+	AXCO02005422	-	CedMax
AMELA	AXCO02001781	-	KI919451	-	CedMax
AMELA	AXCO02001831	+	AXCO02018427	+	CedMax
AMELA	AXCO02001831	-	AXCO02013994	-	CedMax
AMELA	AXCO02001842	+	AXCO02011050	+	CedMax
AMELA	AXCO02001842	-	AXCO02006138	-	CedMaxRob
AMELA	AXCO02001870	-	AXCO02006761	-	CedRob
AMELA	AXCO02001877	+	AXCO02002967	+	CedMaxRob
AMELA	AXCO02001877	-	AXCO02004112	-	CedMax
AMELA	AXCO02001882	+	AXCO02003602	+	CedMax
AMELA	AXCO02001918	-	AXCO02021333	+	CedMaxRob
AMELA	AXCO02001924	+	AXCO02015750	-	CedMaxRob
AMELA	AXCO02001924	-	AXCO02017353	+	CedMaxRob
AMELA	AXCO02001928	-	AXCO02008896	-	CedMaxRob
AMELA	AXCO02001943	+	AXCO02006293	-	CedMax
AMELA	AXCO02001943	-	KI923179	-	CedMax
AMELA	AXCO02001958	+	KI919559	+	CedMax
AMELA	AXCO02001958	-	AXCO02002624	+	CedMaxRob
AMELA	AXCO02001967	+	AXCO02013508	+	CedRob
AMELA	AXCO02001967	-	AXCO02009754	+	CedMaxRob
AMELA	AXCO02001999	+	AXCO02009686	-	CedMax
AMELA	AXCO02002046	+	AXCO02015769	-	CedRob
AMELA	AXCO02002046	-	AXCO02017725	-	CedMax
AMELA	AXCO02002060	-	KI919940	-	CedMaxRob
AMELA	AXCO02002078	-	AXCO02015725	-	CedMax
AMELA	AXCO02002087	-	AXCO02003437	-	CedMaxRob
AMELA	AXCO02002109	-	KI922076	-	CedMax
AMELA	AXCO02002114	+	AXCO02003947	+	CedMaxRob
AMELA	AXCO02002120	+	KI920624	-	CedMaxRob
AMELA	AXCO02002120	-	AXCO02010422	-	CedMax
AMELA	AXCO02002142	+	AXCO02007846	+	CedMaxRob
AMELA	AXCO02002142	-	AXCO02010016	-	CedMaxRob
AMELA	AXCO02002144	-	KI920434	+	CedRob
AMELA	AXCO02002150	-	AXCO02018596	-	CedMax
AMELA	AXCO02002151	-	AXCO02004590	+	CedMaxRob
AMELA	AXCO02002171	+	AXCO02004756	-	CedMaxRob
AMELA	AXCO02002240	+	AXCO02005273	+	CedMax
AMELA	AXCO02002254	-	AXCO02010094	-	CedMaxRob
AMELA	AXCO02002260	-	AXCO02004585	-	CedMax
AMELA	AXCO02002296	-	AXCO02020267	-	CedMax
AMELA	AXCO02002311	+	KI920266	-	CedMax
AMELA	AXCO02002317	-	AXCO02019266	+	CedMaxRob
AMELA	AXCO02002328	+	AXCO02011690	+	CedMaxRob
AMELA	AXCO02002328	-	AXCO02005272	-	CedMaxRob
AMELA	AXCO02002330	+	KI921813	-	CedRob
AMELA	AXCO02002339	-	AXCO02002691	-	CedMaxRob
AMELA	AXCO02002344	+	AXCO02016448	+	CedMax
AMELA	AXCO02002378	+	AXCO02027435	+	CedMaxRob
AMELA	AXCO02002393	-	KI919554	+	CedMax
AMELA	AXCO02002394	-	KI923621	+	CedRob
AMELA	AXCO02002398	-	KI919855	+	CedMaxRob
AMELA	AXCO02002404	-	AXCO02019082	-	CedMax
AMELA	AXCO02002430	+	KI924086	+	CedMaxRob
AMELA	AXCO02002430	-	AXCO02012884	-	CedMax
AMELA	AXCO02002446	+	AXCO02012346	-	CedRob
AMELA	AXCO02002477	-	AXCO02017441	-	CedMax
AMELA	AXCO02002493	+	AXCO02012650	+	CedMaxRob
AMELA	AXCO02002505	+	AXCO02013059	+	CedMax
AMELA	AXCO02002513	-	KI919388	+	CedMaxRob
AMELA	AXCO02002533	+	AXCO02006976	+	CedMax
AMELA	AXCO02002593	+	AXCO02013965	+	CedMax
AMELA	AXCO02002604	+	AXCO02005963	+	CedMaxRob
AMELA	AXCO02002604	-	AXCO02002901	-	CedMaxRob
AMELA	AXCO02002614	+	AXCO02020692	+	CedMax
AMELA	AXCO02002614	-	KI920795	-	CedMaxRob
AMELA	AXCO02002621	+	AXCO02015244	+	CedMax
AMELA	AXCO02002650	+	KI919382	-	CedMaxRob
AMELA	AXCO02002657	+	AXCO02003226	+	CedMax
AMELA	AXCO02002691	-	AXCO02003108	-	CedMaxRob
AMELA	AXCO02002699	-	AXCO02020151	+	CedMaxRob
AMELA	AXCO02002701	+	KI921991	+	CedMax
AMELA	AXCO02002741	+	AXCO02023297	+	CedMaxRob
AMELA	AXCO02002791	+	AXCO02011740	-	CedMax
AMELA	AXCO02002791	-	KI919355	+	CedMax
AMELA	AXCO02002794	+	KI921123	+	CedMaxRob
AMELA	AXCO02002808	+	AXCO02006812	+	CedMax
AMELA	AXCO02002808	-	KI922227	-	CedMaxRob
AMELA	AXCO02002842	+	KI921463	-	CedMax
AMELA	AXCO02002843	+	AXCO02005612	-	CedMaxRob
AMELA	AXCO02002884	-	KI919448	-	CedMax
AMELA	AXCO02002933	+	AXCO02005076	-	CedMaxRob
AMELA	AXCO02002939	-	AXCO02016492	-	CedRob
AMELA	AXCO02002940	-	AXCO02015853	-	CedMaxRob
AMELA	AXCO02002956	+	KI921332	+	CedMax
AMELA	AXCO02002959	+	KI920404	+	CedMaxRob
AMELA	AXCO02002984	+	KI919940	+	CedMax
AMELA	AXCO02003002	-	KI922090	-	CedMaxRob
AMELA	AXCO02003030	+	KI920433	+	CedMaxRob
AMELA	AXCO02003042	-	KI919517	+	CedMaxRob
AMELA	AXCO02003046	+	AXCO02021269	+	CedMaxRob
AMELA	AXCO02003053	+	AXCO02020310	+	RobMax
AMELA	AXCO02003062	+	AXCO02017415	+	CedMax
AMELA	AXCO02003071	+	AXCO02015757	-	CedRob
AMELA	AXCO02003076	-	AXCO02007773	+	CedMaxRob
AMELA	AXCO02003077	+	AXCO02009487	+	CedRob
AMELA	AXCO02003083	-	AXCO02009291	-	CedMax
AMELA	AXCO02003086	+	AXCO02015757	+	RobMax
AMELA	AXCO02003107	+	KI920524	-	CedMaxRob
AMELA	AXCO02003107	-	KI921422	+	CedMax
AMELA	AXCO02003108	-	AXCO02012404	-	CedMax
AMELA	AXCO02003116	-	AXCO02028680	-	CedMax
AMELA	AXCO02003130	+	AXCO02012068	+	CedMax
AMELA	AXCO02003168	-	AXCO02009022	-	CedMaxRob
AMELA	AXCO02003188	+	KI923629	-	CedMaxRob
AMELA	AXCO02003217	-	AXCO02011281	-	CedMaxRob
AMELA	AXCO02003218	+	AXCO02014771	-	CedMax
AMELA	AXCO02003241	+	AXCO02015107	+	CedMax
AMELA	AXCO02003241	-	AXCO02014317	-	CedMaxRob
AMELA	AXCO02003242	+	KI919917	-	CedMaxRob
AMELA	AXCO02003242	-	KI920670	-	CedMax
AMELA	AXCO02003258	+	AXCO02003318	+	CedMaxRob
AMELA	AXCO02003259	+	AXCO02014067	+	CedMax
AMELA	AXCO02003259	-	AXCO02014826	-	CedMaxRob
AMELA	AXCO02003260	-	AXCO02014067	-	CedMax
AMELA	AXCO02003276	-	AXCO02004994	+	CedMax
AMELA	AXCO02003284	+	KI919293	-	CedRob
AMELA	AXCO02003317	-	KI922610	+	CedRob
AMELA	AXCO02003345	+	KI921274	+	CedMaxRob
AMELA	AXCO02003346	-	AXCO02016728	+	CedMax
AMELA	AXCO02003380	+	AXCO02011568	-	CedMaxRob
AMELA	AXCO02003424	+	AXCO02015926	-	CedMax
AMELA	AXCO02003446	-	AXCO02016618	-	CedMax
AMELA	AXCO02003459	+	KI919893	+	CedMaxRob
AMELA	AXCO02003459	-	AXCO02021917	+	CedMax
AMELA	AXCO02003460	-	AXCO02012356	-	CedMax
AMELA	AXCO02003478	+	AXCO02012431	+	CedMaxRob
AMELA	AXCO02003478	-	AXCO02011497	+	CedRob
AMELA	AXCO02003493	+	AXCO02015051	+	CedRob
AMELA	AXCO02003499	+	KI921226	-	CedMaxRob
AMELA	AXCO02003507	+	AXCO02006694	+	CedRob
AMELA	AXCO02003507	-	KI919924	+	CedMax
AMELA	AXCO02003521	-	KI919539	-	CedMax
AMELA	AXCO02003540	+	KI919978	+	CedMaxRob
AMELA	AXCO02003558	-	KI920699	-	CedRob
AMELA	AXCO02003575	-	AXCO02006931	+	CedMax
AMELA	AXCO02003586	-	AXCO02015444	-	CedMax
AMELA	AXCO02003590	-	AXCO02011105	+	CedMaxRob
AMELA	AXCO02003602	+	AXCO02017947	-	RobMax
AMELA	AXCO02003606	-	KI920353	-	CedMax
AMELA	AXCO02003607	-	KI919509	+	CedMax
AMELA	AXCO02003608	-	AXCO02013379	-	CedMaxRob
AMELA	AXCO02003623	+	KI921228	+	CedMaxRob
AMELA	AXCO02003627	+	KI921108	+	CedMaxRob
AMELA	AXCO02003627	-	AXCO02017014	+	CedRob
AMELA	AXCO02003635	-	AXCO02017395	+	CedRob
AMELA	AXCO02003639	+	KI921968	+	CedMaxRob
AMELA	AXCO02003676	-	KI922280	-	CedMaxRob
AMELA	AXCO02003684	+	KI922884	-	CedMax
AMELA	AXCO02003684	-	AXCO02023909	-	CedRob
AMELA	AXCO02003698	+	AXCO02004859	+	CedMax
AMELA	AXCO02003769	-	AXCO02025255	-	CedMax
AMELA	AXCO02003771	+	KI919960	+	CedMaxRob
AMELA	AXCO02003810	+	AXCO02010653	+	CedMaxRob
AMELA	AXCO02003812	+	KI921700	-	CedMax
AMELA	AXCO02003845	-	AXCO02005819	-	CedMaxRob
AMELA	AXCO02003870	-	AXCO02009435	-	CedMaxRob
AMELA	AXCO02003908	+	AXCO02009633	+	CedMax
AMELA	AXCO02003909	-	KI921293	+	CedMaxRob
AMELA	AXCO02003925	-	AXCO02022470	+	CedRob
AMELA	AXCO02003929	+	AXCO02007024	-	CedMaxRob
AMELA	AXCO02003934	+	KI920510	-	CedMax
AMELA	AXCO02003940	-	AXCO02009052	-	CedMaxRob
AMELA	AXCO02003946	+	AXCO02005582	+	CedMaxRob
AMELA	AXCO02003947	+	KI920617	+	CedMax
AMELA	AXCO02003980	+	AXCO02007583	+	CedMax
AMELA	AXCO02003986	+	AXCO02006045	-	CedRob
AMELA	AXCO02003986	-	AXCO02008873	-	CedRob
AMELA	AXCO02003997	+	AXCO02007854	-	CedMax
AMELA	AXCO02003998	-	KI922953	+	CedRob
AMELA	AXCO02004026	+	AXCO02006754	+	CedMaxRob
AMELA	AXCO02004026	-	AXCO02017920	+	CedMax
AMELA	AXCO02004048	+	AXCO02009185	-	CedMax
AMELA	AXCO02004111	+	KI922456	+	CedRob
AMELA	AXCO02004112	-	AXCO02009713	+	CedMaxRob
AMELA	AXCO02004130	+	AXCO02013636	+	CedMaxRob
AMELA	AXCO02004202	+	KI923374	-	CedMaxRob
AMELA	AXCO02004202	-	AXCO02005902	-	CedMaxRob
AMELA	AXCO02004238	-	KI922833	+	CedMax
AMELA	AXCO02004279	+	AXCO02017036	+	CedMaxRob
AMELA	AXCO02004300	-	KI921296	+	CedMax
AMELA	AXCO02004301	+	AXCO02025552	-	CedRob
AMELA	AXCO02004301	-	KI920630	+	CedMax
AMELA	AXCO02004307	-	AXCO02006155	-	CedMax
AMELA	AXCO02004309	+	AXCO02005259	-	CedMax
AMELA	AXCO02004321	+	KI921795	-	CedRob
AMELA	AXCO02004330	-	AXCO02015878	-	CedRob
AMELA	AXCO02004348	-	AXCO02020083	-	CedMax
AMELA	AXCO02004349	-	AXCO02008567	+	CedRob
AMELA	AXCO02004360	-	AXCO02023518	-	CedMax
AMELA	AXCO02004361	+	AXCO02009652	+	CedMax
AMELA	AXCO02004361	-	AXCO02010855	+	CedMax
AMELA	AXCO02004364	-	KI919437	+	CedRob
AMELA	AXCO02004366	+	KI921905	-	CedMax
AMELA	AXCO02004369	+	KI923160	-	CedMaxRob
AMELA	AXCO02004371	+	AXCO02020794	+	CedMaxRob
AMELA	AXCO02004371	-	KI921573	+	CedMax
AMELA	AXCO02004428	+	AXCO02017455	-	CedMax
AMELA	AXCO02004429	+	AXCO02017671	+	CedRob
AMELA	AXCO02004439	+	AXCO02019929	+	CedMaxRob
AMELA	AXCO02004444	+	AXCO02011629	+	CedRob
AMELA	AXCO02004463	+	AXCO02019802	+	CedRob
AMELA	AXCO02004494	+	KI920618	-	CedRob
AMELA	AXCO02004494	-	AXCO02009719	+	CedRob
AMELA	AXCO02004504	-	KI921835	+	CedRob
AMELA	AXCO02004511	-	AXCO02012675	-	CedMaxRob
AMELA	AXCO02004537	-	KI919590	-	CedMaxRob
AMELA	AXCO02004540	+	AXCO02019835	+	CedMax
AMELA	AXCO02004558	-	AXCO02015951	+	CedMaxRob
AMELA	AXCO02004588	+	KI921422	-	CedMaxRob
AMELA	AXCO02004617	+	KI922088	+	CedMax
AMELA	AXCO02004618	+	AXCO02023431	-	CedRob
AMELA	AXCO02004633	-	KI920739	-	CedMaxRob
AMELA	AXCO02004634	-	AXCO02016292	-	CedMax
AMELA	AXCO02004637	-	AXCO02013885	-	CedMaxRob
AMELA	AXCO02004705	+	AXCO02029107	+	CedRob
AMELA	AXCO02004752	+	AXCO02005868	+	CedMax
AMELA	AXCO02004754	+	KI920939	+	CedMaxRob
AMELA	AXCO02004754	-	KI921492	-	CedMaxRob
AMELA	AXCO02004765	-	AXCO02007290	-	CedMaxRob
AMELA	AXCO02004777	+	AXCO02016695	+	CedMaxRob
AMELA	AXCO02004793	+	AXCO02011570	+	CedMaxRob
AMELA	AXCO02004793	-	AXCO02018491	-	CedMaxRob
AMELA	AXCO02004816	+	KI921205	+	CedMax
AMELA	AXCO02004832	+	AXCO02015498	+	CedMax
AMELA	AXCO02004833	-	KI924158	-	CedMax
AMELA	AXCO02004834	+	KI920442	+	CedRob
AMELA	AXCO02004836	+	AXCO02005020	-	CedRob
AMELA	AXCO02004855	+	KI921956	-	CedMax
AMELA	AXCO02004855	-	AXCO02014953	+	CedMaxRob
AMELA	AXCO02004877	+	KI921777	+	CedMaxRob
AMELA	AXCO02004893	-	AXCO02005395	+	CedMaxRob
AMELA	AXCO02004920	-	AXCO02019896	-	CedMax
AMELA	AXCO02004924	+	AXCO02014542	+	CedMax
AMELA	AXCO02004925	+	KI922254	+	CedMaxRob
AMELA	AXCO02004928	-	KI922031	-	CedMaxRob
AMELA	AXCO02004949	-	KI919464	-	CedMaxRob
AMELA	AXCO02004953	-	KI920884	-	CedRob
AMELA	AXCO02004954	+	AXCO02019950	+	CedMax
AMELA	AXCO02004954	-	AXCO02007125	-	CedMax
AMELA	AXCO02004978	+	KI920257	-	CedMaxRob
AMELA	AXCO02004978	-	AXCO02022408	+	CedRob
AMELA	AXCO02005004	+	AXCO02006915	-	CedMaxRob
AMELA	AXCO02005054	+	AXCO02012938	-	CedRob
AMELA	AXCO02005061	-	KI920513	+	CedRob
AMELA	AXCO02005064	+	KI921062	+	CedMax
AMELA	AXCO02005076	-	KI919313	-	CedMax
AMELA	AXCO02005085	-	AXCO02019929	-	CedMax
AMELA	AXCO02005126	-	AXCO02009998	+	CedMaxRob
AMELA	AXCO02005132	-	AXCO02012871	-	CedMaxRob
AMELA	AXCO02005143	+	KI919665	-	CedMax
AMELA	AXCO02005150	-	AXCO02008784	-	CedMax
AMELA	AXCO02005151	-	KI920442	-	CedMax
AMELA	AXCO02005156	+	KI920669	+	CedMax
AMELA	AXCO02005165	+	AXCO02006988	-	CedMax
AMELA	AXCO02005166	+	KI920125	-	CedMaxRob
AMELA	AXCO02005166	-	AXCO02009043	-	CedMaxRob
AMELA	AXCO02005180	+	AXCO02012650	-	CedMaxRob
AMELA	AXCO02005216	-	AXCO02012844	-	CedMax
AMELA	AXCO02005230	-	AXCO02007951	-	CedMaxRob
AMELA	AXCO02005235	+	AXCO02020609	+	CedMax
AMELA	AXCO02005235	-	AXCO02019822	-	CedMax
AMELA	AXCO02005243	+	KI920404	-	CedMaxRob
AMELA	AXCO02005273	+	AXCO02013402	+	CedRob
AMELA	AXCO02005284	-	KI919928	+	CedMaxRob
AMELA	AXCO02005289	-	AXCO02013348	-	CedRob
AMELA	AXCO02005295	+	AXCO02012774	-	CedMaxRob
AMELA	AXCO02005304	+	AXCO02006725	-	CedRob
AMELA	AXCO02005311	-	AXCO02017263	-	CedMaxRob
AMELA	AXCO02005329	+	AXCO02010819	+	CedRob
AMELA	AXCO02005329	-	KI919876	-	RobMax
AMELA	AXCO02005338	+	AXCO02015737	-	CedMax
AMELA	AXCO02005361	-	AXCO02007711	-	CedMax
AMELA	AXCO02005382	-	AXCO02011644	-	CedMax
AMELA	AXCO02005394	+	AXCO02012522	+	CedRob
AMELA	AXCO02005395	+	AXCO02021631	-	CedMax
AMELA	AXCO02005408	-	AXCO02010571	-	CedMaxRob
AMELA	AXCO02005409	+	KI922665	+	CedRob
AMELA	AXCO02005411	-	KI921700	+	CedMax
AMELA	AXCO02005422	-	AXCO02012585	+	CedMax
AMELA	AXCO02005451	+	AXCO02024541	+	CedRob
AMELA	AXCO02005485	+	KI920952	-	CedMaxRob
AMELA	AXCO02005551	+	AXCO02009999	-	CedMaxRob
AMELA	AXCO02005555	+	AXCO02009056	+	CedRob
AMELA	AXCO02005555	-	AXCO02017231	-	CedMaxRob
AMELA	AXCO02005556	+	AXCO02024529	+	CedMax
AMELA	AXCO02005556	-	AXCO02022091	-	CedMax
AMELA	AXCO02005581	-	AXCO02014604	-	CedMax
AMELA	AXCO02005584	+	AXCO02010942	-	CedMaxRob
AMELA	AXCO02005596	+	AXCO02026064	+	CedMax
AMELA	AXCO02005596	-	AXCO02022673	-	CedMaxRob
AMELA	AXCO02005632	-	KI920137	-	CedRob
AMELA	AXCO02005655	-	KI922199	+	CedRob
AMELA	AXCO02005713	-	KI919789	-	CedMaxRob
AMELA	AXCO02005717	+	AXCO02015900	+	CedMaxRob
AMELA	AXCO02005725	+	AXCO02005929	-	CedMax
AMELA	AXCO02005725	-	AXCO02016042	+	CedMaxRob
AMELA	AXCO02005727	+	AXCO02021321	+	CedMax
AMELA	AXCO02005727	-	AXCO02007907	-	CedMaxRob
AMELA	AXCO02005739	+	AXCO02016922	+	CedMax
AMELA	AXCO02005761	-	AXCO02017939	-	CedMax
AMELA	AXCO02005764	+	AXCO02006518	+	CedMax
AMELA	AXCO02005764	-	AXCO02015964	+	CedMaxRob
AMELA	AXCO02005771	+	AXCO02008871	+	CedRob
AMELA	AXCO02005777	+	KI923000	-	CedMaxRob
AMELA	AXCO02005790	+	KI922052	+	CedMaxRob
AMELA	AXCO02005811	+	AXCO02007266	+	CedMax
AMELA	AXCO02005815	+	AXCO02010812	+	CedRob
AMELA	AXCO02005816	+	AXCO02006436	+	CedRob
AMELA	AXCO02005838	+	AXCO02007442	+	CedRob
AMELA	AXCO02005862	+	AXCO02016355	+	CedMaxRob
AMELA	AXCO02005870	-	AXCO02025690	+	CedMax
AMELA	AXCO02005884	+	KI920397	+	CedRob
AMELA	AXCO02005884	-	AXCO02008726	+	CedMax
AMELA	AXCO02005885	+	AXCO02020098	+	CedMax
AMELA	AXCO02005898	+	AXCO02005955	-	CedMaxRob
AMELA	AXCO02005898	-	AXCO02018556	-	CedMax
AMELA	AXCO02005929	-	AXCO02016823	-	RobMax
AMELA	AXCO02005953	-	AXCO02018054	-	CedMax
AMELA	AXCO02005955	-	AXCO02020698	+	CedMax
AMELA	AXCO02005963	+	AXCO02012178	+	CedMaxRob
AMELA	AXCO02005973	+	KI921697	-	CedMaxRob
AMELA	AXCO02006020	-	KI921396	-	CedMaxRob
AMELA	AXCO02006031	+	AXCO02008643	-	CedRob
AMELA	AXCO02006034	+	AXCO02013221	+	CedMaxRob
AMELA	AXCO02006038	+	AXCO02024109	+	CedMax
AMELA	AXCO02006057	-	KI920624	+	CedMaxRob
AMELA	AXCO02006058	-	AXCO02009496	-	CedMaxRob
AMELA	AXCO02006084	-	KI921090	+	CedMaxRob
AMELA	AXCO02006094	-	KI919769	-	CedRob
AMELA	AXCO02006105	+	AXCO02015444	+	CedMaxRob
AMELA	AXCO02006105	-	AXCO02009845	+	CedRob
AMELA	AXCO02006146	-	AXCO02008888	-	CedMaxRob
AMELA	AXCO02006163	-	KI919856	+	CedMax
AMELA	AXCO02006171	-	KI919691	-	CedMaxRob
AMELA	AXCO02006172	+	KI920368	+	CedMax
AMELA	AXCO02006172	-	KI920555	+	CedMaxRob
AMELA	AXCO02006181	+	AXCO02021631	+	CedMaxRob
AMELA	AXCO02006202	-	AXCO02015746	+	CedMax
AMELA	AXCO02006242	-	KI921704	-	CedMax
AMELA	AXCO02006246	-	AXCO02017263	+	CedMaxRob
AMELA	AXCO02006258	+	AXCO02009190	+	CedMaxRob
AMELA	AXCO02006259	+	AXCO02015725	+	CedMax
AMELA	AXCO02006266	+	KI921009	-	CedMaxRob
AMELA	AXCO02006266	-	AXCO02024664	+	CedMaxRob
AMELA	AXCO02006267	+	KI920500	-	CedMax
AMELA	AXCO02006267	-	KI920539	-	CedMax
AMELA	AXCO02006277	+	KI920176	-	RobMax
AMELA	AXCO02006277	-	KI920808	-	CedMax
AMELA	AXCO02006289	+	KI922819	-	CedMaxRob
AMELA	AXCO02006291	-	KI920313	+	CedMaxRob
AMELA	AXCO02006321	-	AXCO02011249	-	CedRob
AMELA	AXCO02006322	-	KI921414	+	CedMax
AMELA	AXCO02006365	+	AXCO02018548	-	CedMaxRob
AMELA	AXCO02006365	-	KI919590	+	CedMaxRob
AMELA	AXCO02006383	+	KI919714	+	CedMax
AMELA	AXCO02006396	+	AXCO02017720	+	CedMaxRob
AMELA	AXCO02006396	-	KI919606	+	CedMaxRob
AMELA	AXCO02006441	-	AXCO02011401	-	CedMax
AMELA	AXCO02006458	-	KI920833	-	CedRob
AMELA	AXCO02006490	-	KI922785	-	CedMaxRob
AMELA	AXCO02006493	-	AXCO02009693	-	CedRob
AMELA	AXCO02006518	+	AXCO02023258	+	CedMax
AMELA	AXCO02006529	+	AXCO02024402	+	CedMaxRob
AMELA	AXCO02006530	+	KI922308	-	CedMaxRob
AMELA	AXCO02006543	-	AXCO02012419	-	CedMaxRob
AMELA	AXCO02006550	+	KI921236	+	CedMaxRob
AMELA	AXCO02006571	+	KI923220	-	CedMax
AMELA	AXCO02006595	+	KI919325	-	MAN
AMELA	AXCO02006609	+	AXCO02013108	+	CedRob
AMELA	AXCO02006609	-	KI924010	-	CedMaxRob
AMELA	AXCO02006611	-	AXCO02012345	+	CedMax
AMELA	AXCO02006638	+	AXCO02018667	-	CedMaxRob
AMELA	AXCO02006693	-	AXCO02015056	-	CedMaxRob
AMELA	AXCO02006711	+	AXCO02010662	+	CedMaxRob
AMELA	AXCO02006743	+	AXCO02013379	+	CedMaxRob
AMELA	AXCO02006753	+	AXCO02010211	-	CedRob
AMELA	AXCO02006755	-	KI921704	+	CedMaxRob
AMELA	AXCO02006760	-	AXCO02012031	-	CedMax
AMELA	AXCO02006767	-	KI920991	-	CedRob
AMELA	AXCO02006773	+	AXCO02011201	+	CedMax
AMELA	AXCO02006773	-	AXCO02013892	-	CedMaxRob
AMELA	AXCO02006777	-	AXCO02008149	-	CedMax
AMELA	AXCO02006795	-	AXCO02011572	-	CedMaxRob
AMELA	AXCO02006812	+	KI919540	-	CedMax
AMELA	AXCO02006832	+	KI919807	+	CedMaxRob
AMELA	AXCO02006845	-	AXCO02021051	-	CedMax
AMELA	AXCO02006863	+	AXCO02009282	+	CedMax
AMELA	AXCO02006890	+	AXCO02011403	-	CedMaxRob
AMELA	AXCO02006903	+	AXCO02007358	+	CedMaxRob
AMELA	AXCO02006919	+	KI919298	-	CedMax
AMELA	AXCO02006922	-	AXCO02011915	-	CedMaxRob
AMELA	AXCO02006924	-	KI920748	+	CedMax
AMELA	AXCO02006976	+	KI920174	-	CedRob
AMELA	AXCO02006977	-	AXCO02018733	+	CedMax
AMELA	AXCO02006978	+	KI920760	+	CedMax
AMELA	AXCO02006979	+	AXCO02008205	+	CedMax
AMELA	AXCO02006979	-	KI922653	+	CedMax
AMELA	AXCO02007002	+	KI920682	+	CedMaxRob
AMELA	AXCO02007002	-	KI921451	-	CedRob
AMELA	AXCO02007024	-	AXCO02009486	-	CedRob
AMELA	AXCO02007025	+	KI920764	+	CedMaxRob
AMELA	AXCO02007051	+	AXCO02011144	+	CedMaxRob
AMELA	AXCO02007051	-	AXCO02011413	-	CedMaxRob
AMELA	AXCO02007060	+	KI919600	-	CedMax
AMELA	AXCO02007070	-	AXCO02017589	-	CedMaxRob
AMELA	AXCO02007083	+	AXCO02009601	+	CedRob
AMELA	AXCO02007083	-	AXCO02019598	-	CedMaxRob
AMELA	AXCO02007084	-	AXCO02007350	-	CedMax
AMELA	AXCO02007121	+	AXCO02015052	+	CedMaxRob
AMELA	AXCO02007121	-	AXCO02013748	-	CedMax
AMELA	AXCO02007192	+	AXCO02011437	-	CedMax
AMELA	AXCO02007208	-	KI920075	-	CedMaxRob
AMELA	AXCO02007214	+	KI922207	-	CedMaxRob
AMELA	AXCO02007261	+	KI920168	+	CedMaxRob
AMELA	AXCO02007266	+	AXCO02024090	+	CedMax
AMELA	AXCO02007284	-	AXCO02018481	+	CedMaxRob
AMELA	AXCO02007290	-	AXCO02015640	-	CedMaxRob
AMELA	AXCO02007318	-	AXCO02009486	+	CedMax
AMELA	AXCO02007343	+	AXCO02013502	-	CedMaxRob
AMELA	AXCO02007350	-	KI920736	+	CedMaxRob
AMELA	AXCO02007376	-	KI921354	+	CedMaxRob
AMELA	AXCO02007389	-	AXCO02008999	+	CedMaxRob
AMELA	AXCO02007428	+	AXCO02026256	+	CedRob
AMELA	AXCO02007428	-	AXCO02009422	+	CedMaxRob
AMELA	AXCO02007439	+	KI919551	-	RobMax
AMELA	AXCO02007454	-	AXCO02007906	-	CedMax
AMELA	AXCO02007489	+	KI919608	+	CedRob
AMELA	AXCO02007493	+	AXCO02007831	+	CedMax
AMELA	AXCO02007493	-	AXCO02016627	-	CedMax
AMELA	AXCO02007528	+	KI920151	+	CedMaxRob
AMELA	AXCO02007528	-	AXCO02013787	-	CedMax
AMELA	AXCO02007530	+	KI922403	+	CedRob
AMELA	AXCO02007531	-	AXCO02014905	-	CedMax
AMELA	AXCO02007541	-	AXCO02017833	-	CedRob
AMELA	AXCO02007543	+	KI922425	+	CedRob
AMELA	AXCO02007551	+	KI919548	-	CedMaxRob
AMELA	AXCO02007577	+	KI922973	+	CedMaxRob
AMELA	AXCO02007582	+	AXCO02010936	+	CedMaxRob
AMELA	AXCO02007589	-	AXCO02013183	+	CedMax
AMELA	AXCO02007590	+	AXCO02008490	-	CedMaxRob
AMELA	AXCO02007590	-	AXCO02019235	+	CedMax
AMELA	AXCO02007597	+	AXCO02012673	+	CedRob
AMELA	AXCO02007601	-	KI919411	-	CedMaxRob
AMELA	AXCO02007625	+	AXCO02007664	+	CedMax
AMELA	AXCO02007625	-	KI919772	+	CedMax
AMELA	AXCO02007638	-	AXCO02014544	+	CedMax
AMELA	AXCO02007644	-	AXCO02022345	-	CedMaxRob
AMELA	AXCO02007648	-	KI921651	+	CedMax
AMELA	AXCO02007650	+	KI919322	+	CedMax
AMELA	AXCO02007650	-	KI919867	-	CedMax
AMELA	AXCO02007657	+	AXCO02020142	+	CedRob
AMELA	AXCO02007682	+	AXCO02022503	+	CedMax
AMELA	AXCO02007682	-	KI919312	+	CedRob
AMELA	AXCO02007688	-	KI921595	-	CedMaxRob
AMELA	AXCO02007706	+	KI923356	+	CedRob
AMELA	AXCO02007719	+	KI921354	-	CedRob
AMELA	AXCO02007729	-	AXCO02027811	-	CedMax
AMELA	AXCO02007757	+	KI919300	-	CedMaxRob
AMELA	AXCO02007757	-	AXCO02008953	-	CedMaxRob
AMELA	AXCO02007763	+	AXCO02016025	+	CedMax
AMELA	AXCO02007781	+	AXCO02017645	+	CedMax
AMELA	AXCO02007796	-	KI923066	-	CedMax
AMELA	AXCO02007831	+	AXCO02024628	+	CedMax
AMELA	AXCO02007844	-	KI919880	+	CedMaxRob
AMELA	AXCO02007866	+	KI919955	-	CedMax
AMELA	AXCO02007866	-	KI919427	-	CedMaxRob
AMELA	AXCO02007873	-	KI922892	-	CedMaxRob
AMELA	AXCO02007880	+	AXCO02016557	+	CedMaxRob
AMELA	AXCO02007883	-	KI921295	+	CedRob
AMELA	AXCO02007895	-	KI919721	-	CedMaxRob
AMELA	AXCO02007906	-	AXCO02022474	+	CedMaxRob
AMELA	AXCO02007918	+	AXCO02009276	+	CedMax
AMELA	AXCO02007918	-	AXCO02019730	-	CedMaxRob
AMELA	AXCO02007931	+	AXCO02015784	+	CedMax
AMELA	AXCO02007931	-	AXCO02017489	-	CedMax
AMELA	AXCO02007932	+	AXCO02020373	-	CedMax
AMELA	AXCO02007936	-	AXCO02013522	-	CedMax
AMELA	AXCO02007950	+	KI922204	+	CedMaxRob
AMELA	AXCO02007962	-	AXCO02019052	-	CedRob
AMELA	AXCO02007966	+	AXCO02017591	+	CedMaxRob
AMELA	AXCO02007966	-	AXCO02022157	-	CedMaxRob
AMELA	AXCO02007967	+	AXCO02011584	-	CedMax
AMELA	AXCO02007967	-	AXCO02009561	-	CedMax
AMELA	AXCO02007990	+	KI920864	+	CedMaxRob
AMELA	AXCO02008021	-	AXCO02021584	-	CedMax
AMELA	AXCO02008035	+	KI921673	+	CedMaxRob
AMELA	AXCO02008041	+	AXCO02019840	+	CedRob
AMELA	AXCO02008066	+	KI920593	+	CedMax
AMELA	AXCO02008079	-	KI920236	+	CedMaxRob
AMELA	AXCO02008082	+	AXCO02013316	+	CedRob
AMELA	AXCO02008084	+	AXCO02017953	-	CedMax
AMELA	AXCO02008093	-	AXCO02009321	-	CedMax
AMELA	AXCO02008119	+	AXCO02012169	+	CedRob
AMELA	AXCO02008137	+	KI921579	-	CedMax
AMELA	AXCO02008149	-	AXCO02022749	+	CedMax
AMELA	AXCO02008150	+	KI920056	-	CedMaxRob
AMELA	AXCO02008158	-	AXCO02009277	-	CedMaxRob
AMELA	AXCO02008163	+	AXCO02012842	-	CedMaxRob
AMELA	AXCO02008164	+	AXCO02014127	-	CedMax
AMELA	AXCO02008168	+	AXCO02008856	+	CedMax
AMELA	AXCO02008168	-	AXCO02008871	-	CedMaxRob
AMELA	AXCO02008169	-	AXCO02021138	-	CedMax
AMELA	AXCO02008183	+	AXCO02013227	+	CedMax
AMELA	AXCO02008183	-	KI921341	-	CedMax
AMELA	AXCO02008197	+	KI920708	-	CedRob
AMELA	AXCO02008198	+	AXCO02014279	+	CedMax
AMELA	AXCO02008198	-	AXCO02017941	-	CedRob
AMELA	AXCO02008211	+	AXCO02009023	+	CedRob
AMELA	AXCO02008217	+	AXCO02008925	+	CedMaxRob
AMELA	AXCO02008220	-	KI919608	-	CedMax
AMELA	AXCO02008222	+	AXCO02008332	+	CedMax
AMELA	AXCO02008248	+	AXCO02017725	+	CedMaxRob
AMELA	AXCO02008248	-	AXCO02016939	-	CedMaxRob
AMELA	AXCO02008270	+	KI923266	-	CedMax
AMELA	AXCO02008278	+	KI920096	+	CedMaxRob
AMELA	AXCO02008278	-	AXCO02014815	+	CedRob
AMELA	AXCO02008294	+	AXCO02017241	+	CedRob
AMELA	AXCO02008334	+	KI920563	+	CedRob
AMELA	AXCO02008343	-	AXCO02026396	-	CedMaxRob
AMELA	AXCO02008372	-	AXCO02017269	+	CedMaxRob
AMELA	AXCO02008394	+	KI921105	+	CedMaxRob
AMELA	AXCO02008412	+	AXCO02018010	-	CedMaxRob
AMELA	AXCO02008412	-	AXCO02017990	-	CedRob
AMELA	AXCO02008418	-	KI921054	-	CedMax
AMELA	AXCO02008422	+	AXCO02017331	-	CedMaxRob
AMELA	AXCO02008431	+	KI921045	-	CedRob
AMELA	AXCO02008441	+	AXCO02013963	+	CedMax
AMELA	AXCO02008442	+	KI920460	-	CedMax
AMELA	AXCO02008442	-	AXCO02012085	-	CedMax
AMELA	AXCO02008491	-	AXCO02009578	-	CedMaxRob
AMELA	AXCO02008501	-	AXCO02018695	+	CedMaxRob
AMELA	AXCO02008504	+	AXCO02014304	+	CedMaxRob
AMELA	AXCO02008504	-	KI921532	-	CedMaxRob
AMELA	AXCO02008505	+	KI920462	+	CedMaxRob
AMELA	AXCO02008505	-	AXCO02010411	-	CedMax
AMELA	AXCO02008509	+	KI919405	-	CedMax
AMELA	AXCO02008529	+	AXCO02027524	+	CedRob
AMELA	AXCO02008555	-	AXCO02009306	-	CedRob
AMELA	AXCO02008562	+	AXCO02010338	-	CedMaxRob
AMELA	AXCO02008566	+	KI919555	-	CedMaxRob
AMELA	AXCO02008588	-	AXCO02014997	-	CedMaxRob
AMELA	AXCO02008596	-	KI919671	-	CedMaxRob
AMELA	AXCO02008625	+	AXCO02012726	+	CedMaxRob
AMELA	AXCO02008637	-	KI923090	+	CedRob
AMELA	AXCO02008645	+	KI921045	+	CedMaxRob
AMELA	AXCO02008645	-	KI919522	-	CedMaxRob
AMELA	AXCO02008655	+	KI920901	-	CedMax
AMELA	AXCO02008655	-	KI920265	+	CedMax
AMELA	AXCO02008674	+	KI921198	+	CedMax
AMELA	AXCO02008717	+	AXCO02018850	+	CedMaxRob
AMELA	AXCO02008737	+	KI923090	-	CedMax
AMELA	AXCO02008752	+	AXCO02025211	+	CedMaxRob
AMELA	AXCO02008752	-	AXCO02017677	-	CedMaxRob
AMELA	AXCO02008754	+	KI921310	+	CedMax
AMELA	AXCO02008784	-	KI919486	-	CedMaxRob
AMELA	AXCO02008809	+	KI920551	-	CedMaxRob
AMELA	AXCO02008838	-	AXCO02020475	+	CedMaxRob
AMELA	AXCO02008840	-	KI919691	+	CedMaxRob
AMELA	AXCO02008843	+	AXCO02015325	+	CedMaxRob
AMELA	AXCO02008890	-	AXCO02016171	-	CedMax
AMELA	AXCO02008892	+	AXCO02025280	+	RobMax
AMELA	AXCO02008892	-	AXCO02014075	-	CedMaxRob
AMELA	AXCO02008896	-	KI922036	+	CedMaxRob
AMELA	AXCO02008900	-	KI922774	-	CedRob
AMELA	AXCO02008939	+	AXCO02018914	-	CedMax
AMELA	AXCO02008953	-	KI919293	+	CedRob
AMELA	AXCO02008988	-	KI923147	+	CedMaxRob
AMELA	AXCO02009021	-	KI924158	+	CedMaxRob
AMELA	AXCO02009022	-	KI922870	-	CedMax
AMELA	AXCO02009030	-	KI921464	-	CedMaxRob
AMELA	AXCO02009044	-	KI923988	+	CedMax
AMELA	AXCO02009059	+	AXCO02015925	+	CedMax
AMELA	AXCO02009062	+	AXCO02020272	-	CedRob
AMELA	AXCO02009063	+	KI919846	-	RobMax
AMELA	AXCO02009069	-	KI923139	-	CedMax
AMELA	AXCO02009070	-	KI922364	+	CedMax
AMELA	AXCO02009093	+	KI921956	+	CedMaxRob
AMELA	AXCO02009097	+	AXCO02019607	+	CedMaxRob
AMELA	AXCO02009155	-	AXCO02009507	-	CedMaxRob
AMELA	AXCO02009156	-	AXCO02010586	-	CedMaxRob
AMELA	AXCO02009170	-	AXCO02022386	-	CedRob
AMELA	AXCO02009185	-	AXCO02018043	-	CedMax
AMELA	AXCO02009191	+	AXCO02022627	+	CedMax
AMELA	AXCO02009191	-	KI919837	+	CedMaxRob
AMELA	AXCO02009218	-	KI919652	+	CedMaxRob
AMELA	AXCO02009219	+	AXCO02012821	-	CedRob
AMELA	AXCO02009267	+	AXCO02015871	+	CedMaxRob
AMELA	AXCO02009272	+	KI923943	+	CedMaxRob
AMELA	AXCO02009276	+	AXCO02021496	+	CedMaxRob
AMELA	AXCO02009277	-	AXCO02013422	-	CedMaxRob
AMELA	AXCO02009281	+	AXCO02012488	-	CedMax
AMELA	AXCO02009311	+	KI922709	-	CedMaxRob
AMELA	AXCO02009311	-	AXCO02009970	-	CedMaxRob
AMELA	AXCO02009345	-	KI919978	-	CedMax
AMELA	AXCO02009356	-	KI919432	+	CedMax
AMELA	AXCO02009361	+	KI919729	+	CedMaxRob
AMELA	AXCO02009362	-	KI920060	-	CedMax
AMELA	AXCO02009386	+	AXCO02028027	+	CedMaxRob
AMELA	AXCO02009397	+	AXCO02021777	+	CedMaxRob
AMELA	AXCO02009401	-	AXCO02011163	+	CedMaxRob
AMELA	AXCO02009405	+	AXCO02013450	+	CedMaxRob
AMELA	AXCO02009426	+	AXCO02018972	-	CedMaxRob
AMELA	AXCO02009489	+	AXCO02017609	+	CedMax
AMELA	AXCO02009489	-	KI924016	+	CedMax
AMELA	AXCO02009499	+	AXCO02016641	-	CedMaxRob
AMELA	AXCO02009499	-	AXCO02015050	+	CedMaxRob
AMELA	AXCO02009501	+	KI920679	-	CedMax
AMELA	AXCO02009505	+	KI921749	-	CedRob
AMELA	AXCO02009512	+	AXCO02015263	+	CedMaxRob
AMELA	AXCO02009512	-	KI921009	+	CedMaxRob
AMELA	AXCO02009515	-	AXCO02020794	-	CedMax
AMELA	AXCO02009523	+	KI922975	+	CedMax
AMELA	AXCO02009524	-	AXCO02015357	-	CedRob
AMELA	AXCO02009530	+	KI920770	+	CedMaxRob
AMELA	AXCO02009533	-	AXCO02017269	-	CedMaxRob
AMELA	AXCO02009543	-	AXCO02026639	-	CedRob
AMELA	AXCO02009560	-	KI922753	-	CedMaxRob
AMELA	AXCO02009561	-	KI921573	-	CedMaxRob
AMELA	AXCO02009563	+	AXCO02017390	+	CedMaxRob
AMELA	AXCO02009573	+	AXCO02010936	-	CedMaxRob
AMELA	AXCO02009601	+	AXCO02014914	+	CedRob
AMELA	AXCO02009633	+	AXCO02015823	+	CedMax
AMELA	AXCO02009652	+	AXCO02011846	+	CedMaxRob
AMELA	AXCO02009696	+	AXCO02012438	-	CedMaxRob
AMELA	AXCO02009696	-	AXCO02011006	-	RobMax
AMELA	AXCO02009713	+	KI922497	-	CedRob
AMELA	AXCO02009720	+	AXCO02016773	+	CedMax
AMELA	AXCO02009720	-	AXCO02021710	+	CedMax
AMELA	AXCO02009754	+	AXCO02018427	-	CedMaxRob
AMELA	AXCO02009771	+	AXCO02014776	+	CedMax
AMELA	AXCO02009771	-	KI920435	-	CedMax
AMELA	AXCO02009804	-	KI919352	+	CedMaxRob
AMELA	AXCO02009826	+	AXCO02020327	+	CedMaxRob
AMELA	AXCO02009826	-	KI920266	+	CedMax
AMELA	AXCO02009827	-	KI923447	-	CedMax
AMELA	AXCO02009829	+	AXCO02012893	+	CedMaxRob
AMELA	AXCO02009829	-	AXCO02019569	-	CedMaxRob
AMELA	AXCO02009830	+	AXCO02011367	-	CedMaxRob
AMELA	AXCO02009830	-	AXCO02023457	-	CedMaxRob
AMELA	AXCO02009831	+	KI920014	-	CedMax
AMELA	AXCO02009836	+	KI921456	+	CedMax
AMELA	AXCO02009836	-	KI919866	-	CedMax
AMELA	AXCO02009845	+	AXCO02011752	+	CedMax
AMELA	AXCO02009849	-	AXCO02023253	-	CedMaxRob
AMELA	AXCO02009852	+	AXCO02021418	-	CedMaxRob
AMELA	AXCO02009852	-	AXCO02025980	-	CedMaxRob
AMELA	AXCO02009853	+	AXCO02017647	+	CedMaxRob
AMELA	AXCO02009854	+	AXCO02013348	+	CedRob
AMELA	AXCO02009854	-	AXCO02018943	-	CedMax
AMELA	AXCO02009883	+	KI919529	-	CedMaxRob
AMELA	AXCO02009918	+	KI922980	-	CedMaxRob
AMELA	AXCO02009918	-	KI920150	+	CedMax
AMELA	AXCO02009925	-	KI922693	-	CedMax
AMELA	AXCO02009936	+	AXCO02012548	+	CedRob
AMELA	AXCO02009940	+	AXCO02014622	-	CedRob
AMELA	AXCO02009941	+	AXCO02024095	+	CedMaxRob
AMELA	AXCO02009947	+	AXCO02010209	-	CedMaxRob
AMELA	AXCO02009949	+	AXCO02016773	-	CedMaxRob
AMELA	AXCO02009956	-	KI922638	-	CedMax
AMELA	AXCO02009957	-	AXCO02019373	-	CedMax
AMELA	AXCO02009966	-	KI922465	+	CedMaxRob
AMELA	AXCO02009974	+	KI921207	-	CedMax
AMELA	AXCO02009979	+	AXCO02019683	+	CedMaxRob
AMELA	AXCO02009979	-	KI921364	+	CedMaxRob
AMELA	AXCO02009990	-	AXCO02022132	-	CedMaxRob
AMELA	AXCO02009991	+	AXCO02023141	+	CedRob
AMELA	AXCO02009992	-	KI919324	-	CedMax
AMELA	AXCO02010002	+	AXCO02012085	+	CedMaxRob
AMELA	AXCO02010015	-	KI919339	-	CedMax
AMELA	AXCO02010019	+	AXCO02020243	+	CedRob
AMELA	AXCO02010020	+	AXCO02021213	+	CedMaxRob
AMELA	AXCO02010020	-	KI922081	+	CedMax
AMELA	AXCO02010023	+	AXCO02017930	+	CedRob
AMELA	AXCO02010023	-	AXCO02012310	-	CedMax
AMELA	AXCO02010024	+	KI923114	+	CedMaxRob
AMELA	AXCO02010039	+	AXCO02014180	+	CedMax
AMELA	AXCO02010053	+	AXCO02010719	+	CedMax
AMELA	AXCO02010053	-	AXCO02015177	-	CedMaxRob
AMELA	AXCO02010063	+	AXCO02016927	+	CedMax
AMELA	AXCO02010063	-	KI919536	+	CedRob
AMELA	AXCO02010075	+	KI922674	-	CedRob
AMELA	AXCO02010078	-	AXCO02012682	-	CedMaxRob
AMELA	AXCO02010092	+	AXCO02012915	-	CedRob
AMELA	AXCO02010095	+	KI921407	+	CedMax
AMELA	AXCO02010124	+	AXCO02019894	+	CedRob
AMELA	AXCO02010124	-	AXCO02015803	-	CedMaxRob
AMELA	AXCO02010151	+	AXCO02022552	+	CedRob
AMELA	AXCO02010175	+	KI919969	+	CedMax
AMELA	AXCO02010192	+	KI919950	-	CedMax
AMELA	AXCO02010193	+	AXCO02012769	+	CedMax
AMELA	AXCO02010193	-	AXCO02012280	-	CedMax
AMELA	AXCO02010199	+	KI920966	-	CedMaxRob
AMELA	AXCO02010209	-	KI919413	-	CedMax
AMELA	AXCO02010211	-	AXCO02012671	+	CedMaxRob
AMELA	AXCO02010212	+	KI922076	+	CedMaxRob
AMELA	AXCO02010234	+	AXCO02014479	+	CedMaxRob
AMELA	AXCO02010247	+	KI920090	-	CedMaxRob
AMELA	AXCO02010247	-	AXCO02016169	-	CedMax
AMELA	AXCO02010249	+	KI922483	-	CedMaxRob
AMELA	AXCO02010257	+	AXCO02020150	+	CedMax
AMELA	AXCO02010265	-	KI920673	-	CedRob
AMELA	AXCO02010266	+	AXCO02018026	+	CedMax
AMELA	AXCO02010268	-	AXCO02020136	-	CedMax
AMELA	AXCO02010297	-	AXCO02022445	+	CedMaxRob
AMELA	AXCO02010302	-	KI919541	-	CedMax
AMELA	AXCO02010310	+	KI921735	+	CedMax
AMELA	AXCO02010321	+	AXCO02025960	-	CedMax
AMELA	AXCO02010321	-	KI921236	-	CedMaxRob
AMELA	AXCO02010347	+	AXCO02013335	+	CedMax
AMELA	AXCO02010347	-	AXCO02011069	-	CedRob
AMELA	AXCO02010348	-	AXCO02017984	-	CedMaxRob
AMELA	AXCO02010360	-	KI921105	-	CedMaxRob
AMELA	AXCO02010366	+	KI921420	-	CedMaxRob
AMELA	AXCO02010372	-	AXCO02021333	-	CedMax
AMELA	AXCO02010393	+	AXCO02027045	+	CedRob
AMELA	AXCO02010403	-	KI921133	+	CedMaxRob
AMELA	AXCO02010407	-	AXCO02026377	-	CedRob
AMELA	AXCO02010438	+	AXCO02012032	-	CedMaxRob
AMELA	AXCO02010483	+	KI920851	+	RobMax
AMELA	AXCO02010534	+	AXCO02011649	-	CedMaxRob
AMELA	AXCO02010546	+	AXCO02018056	+	CedMax
AMELA	AXCO02010552	+	AXCO02016822	+	CedMaxRob
AMELA	AXCO02010552	-	AXCO02017768	-	CedMax
AMELA	AXCO02010556	-	KI922500	+	CedMaxRob
AMELA	AXCO02010558	+	AXCO02017700	+	CedMaxRob
AMELA	AXCO02010560	-	AXCO02018654	-	CedMaxRob
AMELA	AXCO02010584	-	AXCO02016276	-	CedMax
AMELA	AXCO02010611	+	AXCO02012036	+	CedMaxRob
AMELA	AXCO02010636	+	AXCO02011963	+	CedMaxRob
AMELA	AXCO02010641	-	KI920069	-	CedRob
AMELA	AXCO02010661	+	AXCO02023506	+	CedMax
AMELA	AXCO02010661	-	KI920453	-	CedMax
AMELA	AXCO02010664	-	KI921507	-	CedMaxRob
AMELA	AXCO02010682	-	AXCO02011796	+	CedRob
AMELA	AXCO02010724	-	AXCO02015933	-	CedMaxRob
AMELA	AXCO02010751	+	AXCO02019535	+	CedMaxRob
AMELA	AXCO02010759	+	KI920792	-	CedMax
AMELA	AXCO02010767	+	KI920777	+	CedRob
AMELA	AXCO02010779	+	KI921036	-	CedMaxRob
AMELA	AXCO02010779	-	KI921472	+	CedMax
AMELA	AXCO02010783	+	AXCO02018204	+	CedRob
AMELA	AXCO02010790	+	AXCO02020125	+	CedRob
AMELA	AXCO02010836	+	KI919312	-	CedMaxRob
AMELA	AXCO02010866	+	AXCO02016375	+	CedRob
AMELA	AXCO02010888	-	KI919988	-	CedRob
AMELA	AXCO02010896	+	KI919731	+	CedMaxRob
AMELA	AXCO02010917	+	KI919889	-	CedMaxRob
AMELA	AXCO02010933	+	KI921229	-	CedRob
AMELA	AXCO02010933	-	AXCO02018510	-	CedMax
AMELA	AXCO02010944	+	AXCO02014689	+	CedMaxRob
AMELA	AXCO02010953	-	KI923708	+	CedMax
AMELA	AXCO02010983	-	KI922040	-	CedMaxRob
AMELA	AXCO02010997	-	AXCO02014787	-	CedMaxRob
AMELA	AXCO02011004	-	AXCO02023310	-	CedMax
AMELA	AXCO02011038	+	KI920327	+	CedRob
AMELA	AXCO02011049	+	AXCO02017577	+	CedMaxRob
AMELA	AXCO02011050	+	KI919291	-	CedMaxRob
AMELA	AXCO02011057	-	KI919658	+	CedMaxRob
AMELA	AXCO02011058	+	AXCO02011744	-	CedMaxRob
AMELA	AXCO02011071	+	KI921162	+	CedMaxRob
AMELA	AXCO02011071	-	AXCO02021586	+	CedMax
AMELA	AXCO02011088	-	AXCO02020410	+	CedRob
AMELA	AXCO02011095	+	AXCO02014580	+	CedRob
AMELA	AXCO02011154	-	AXCO02022324	-	CedMax
AMELA	AXCO02011163	+	AXCO02017116	+	CedMax
AMELA	AXCO02011168	+	AXCO02022664	+	CedMax
AMELA	AXCO02011210	+	AXCO02014217	+	CedRob
AMELA	AXCO02011252	-	AXCO02028690	-	CedRob
AMELA	AXCO02011277	+	AXCO02013424	+	CedMaxRob
AMELA	AXCO02011319	+	AXCO02012431	-	CedMaxRob
AMELA	AXCO02011319	-	AXCO02017141	-	CedMax
AMELA	AXCO02011367	-	KI919998	-	CedMaxRob
AMELA	AXCO02011369	-	AXCO02023532	-	CedMaxRob
AMELA	AXCO02011391	+	AXCO02024191	-	CedRob
AMELA	AXCO02011433	+	AXCO02021809	+	CedRob
AMELA	AXCO02011437	-	AXCO02011957	+	CedMaxRob
AMELA	AXCO02011441	-	AXCO02022536	+	CedMaxRob
AMELA	AXCO02011445	-	AXCO02023518	+	CedMax
AMELA	AXCO02011462	+	KI921186	+	CedMaxRob
AMELA	AXCO02011476	+	AXCO02017093	+	CedRob
AMELA	AXCO02011480	-	KI921757	-	CedMaxRob
AMELA	AXCO02011510	+	AXCO02025564	-	CedMaxRob
AMELA	AXCO02011520	-	KI920952	+	CedMax
AMELA	AXCO02011550	-	KI921182	+	CedMax
AMELA	AXCO02011567	-	AXCO02017051	+	CedMax
AMELA	AXCO02011568	-	AXCO02019235	-	CedRob
AMELA	AXCO02011569	+	KI920182	+	CedMaxRob
AMELA	AXCO02011569	-	AXCO02015752	-	CedMaxRob
AMELA	AXCO02011572	-	KI919461	-	CedMax
AMELA	AXCO02011577	+	AXCO02015056	+	CedMax
AMELA	AXCO02011587	+	KI922929	+	CedMax
AMELA	AXCO02011587	-	KI922951	+	CedMax
AMELA	AXCO02011613	+	KI920598	+	CedMaxRob
AMELA	AXCO02011629	+	KI919735	+	CedMaxRob
AMELA	AXCO02011644	-	KI920945	+	CedMaxRob
AMELA	AXCO02011690	+	AXCO02015845	+	CedMax
AMELA	AXCO02011713	-	AXCO02019213	+	CedMax
AMELA	AXCO02011719	-	KI922186	+	CedRob
AMELA	AXCO02011740	-	AXCO02021213	-	CedMax
AMELA	AXCO02011743	+	AXCO02019958	+	CedRob
AMELA	AXCO02011752	+	AXCO02013091	-	CedMaxRob
AMELA	AXCO02011753	-	AXCO02013937	-	CedRob
AMELA	AXCO02011757	+	AXCO02013084	+	CedMaxRob
AMELA	AXCO02011757	-	KI919616	+	CedRob
AMELA	AXCO02011801	-	AXCO02012863	-	CedMaxRob
AMELA	AXCO02011830	-	AXCO02025042	+	CedMax
AMELA	AXCO02011838	-	AXCO02023299	-	CedMax
AMELA	AXCO02011844	+	AXCO02018667	+	CedMaxRob
AMELA	AXCO02011847	-	AXCO02017902	-	CedMaxRob
AMELA	AXCO02011848	+	KI919549	-	CedMaxRob
AMELA	AXCO02011848	-	AXCO02015804	-	CedMax
AMELA	AXCO02011856	-	KI922285	+	CedRob
AMELA	AXCO02011885	+	KI921225	-	CedMaxRob
AMELA	AXCO02011887	-	AXCO02018608	-	CedRob
AMELA	AXCO02011897	-	KI919788	+	CedMax
AMELA	AXCO02011930	+	AXCO02012438	+	CedMax
AMELA	AXCO02011946	+	AXCO02017984	+	CedMaxRob
AMELA	AXCO02011946	-	AXCO02014788	-	CedMaxRob
AMELA	AXCO02011959	-	AXCO02021122	-	CedMax
AMELA	AXCO02011963	+	AXCO02014534	+	CedMax
AMELA	AXCO02011970	+	KI920705	+	CedRob
AMELA	AXCO02011970	-	AXCO02015643	-	CedMax
AMELA	AXCO02011974	-	AXCO02015972	-	CedMax
AMELA	AXCO02011975	+	AXCO02014875	+	CedMax
AMELA	AXCO02011976	-	AXCO02017870	+	CedMax
AMELA	AXCO02011981	+	AXCO02016371	+	CedMaxRob
AMELA	AXCO02011994	+	AXCO02020085	+	CedMax
AMELA	AXCO02012057	+	AXCO02023053	+	CedMaxRob
AMELA	AXCO02012068	+	KI922085	+	CedRob
AMELA	AXCO02012088	-	KI922413	+	CedRob
AMELA	AXCO02012091	+	KI922437	-	CedMax
AMELA	AXCO02012096	+	KI922814	+	CedMaxRob
AMELA	AXCO02012114	-	AXCO02020246	-	CedMax
AMELA	AXCO02012117	-	KI919449	+	CedMaxRob
AMELA	AXCO02012132	-	KI922814	-	CedMax
AMELA	AXCO02012160	+	KI919362	+	CedMax
AMELA	AXCO02012178	+	AXCO02019283	+	CedMax
AMELA	AXCO02012190	+	AXCO02013159	+	CedRob
AMELA	AXCO02012258	-	KI920727	-	CedMaxRob
AMELA	AXCO02012279	-	AXCO02016933	-	CedMax
AMELA	AXCO02012291	-	KI919680	-	CedMaxRob
AMELA	AXCO02012319	-	KI920893	+	CedRob
AMELA	AXCO02012322	-	AXCO02015643	+	CedMax
AMELA	AXCO02012327	+	AXCO02016368	+	CedMaxRob
AMELA	AXCO02012327	-	KI919819	+	CedMax
AMELA	AXCO02012334	-	AXCO02017874	-	CedMax
AMELA	AXCO02012356	-	AXCO02012655	-	CedMaxRob
AMELA	AXCO02012357	-	AXCO02016551	-	CedMaxRob
AMELA	AXCO02012369	+	AXCO02017455	+	CedMaxRob
AMELA	AXCO02012369	-	AXCO02014480	-	CedMaxRob
AMELA	AXCO02012382	-	AXCO02013448	-	CedRob
AMELA	AXCO02012399	+	KI920037	+	CedMax
AMELA	AXCO02012403	+	AXCO02018468	+	CedMax
AMELA	AXCO02012403	-	KI921842	+	CedMaxRob
AMELA	AXCO02012437	+	AXCO02019240	+	CedRob
AMELA	AXCO02012461	+	AXCO02022245	-	CedMax
AMELA	AXCO02012478	+	AXCO02015631	+	CedMax
AMELA	AXCO02012490	-	AXCO02017577	-	CedMax
AMELA	AXCO02012516	+	KI919320	-	CedMax
AMELA	AXCO02012537	-	KI922146	-	CedMaxRob
AMELA	AXCO02012576	-	KI920356	-	CedRob
AMELA	AXCO02012577	+	AXCO02014589	+	CedMax
AMELA	AXCO02012585	+	AXCO02021735	+	CedMax
AMELA	AXCO02012586	+	KI920055	+	CedMaxRob
AMELA	AXCO02012599	+	KI921162	-	CedMax
AMELA	AXCO02012607	+	AXCO02013149	+	CedMax
AMELA	AXCO02012607	-	AXCO02013124	+	CedMaxRob
AMELA	AXCO02012619	-	KI920578	-	CedRob
AMELA	AXCO02012643	+	AXCO02023372	+	CedRob
AMELA	AXCO02012664	+	AXCO02020887	+	CedMax
AMELA	AXCO02012666	-	KI922028	-	CedMax
AMELA	AXCO02012672	+	AXCO02015648	+	CedMaxRob
AMELA	AXCO02012672	-	KI922265	-	CedMax
AMELA	AXCO02012682	-	KI923633	-	RobMax
AMELA	AXCO02012726	+	AXCO02013561	+	CedMaxRob
AMELA	AXCO02012727	-	KI921274	-	CedRob
AMELA	AXCO02012761	+	KI923131	+	CedMaxRob
AMELA	AXCO02012761	-	AXCO02019283	-	CedMaxRob
AMELA	AXCO02012762	+	KI923560	+	CedRob
AMELA	AXCO02012768	-	KI920456	-	CedMax
AMELA	AXCO02012769	+	AXCO02015014	-	CedMaxRob
AMELA	AXCO02012785	+	AXCO02020203	-	CedMaxRob
AMELA	AXCO02012799	+	KI921516	+	CedRob
AMELA	AXCO02012810	+	AXCO02021611	+	CedMaxRob
AMELA	AXCO02012810	-	KI923353	-	CedMax
AMELA	AXCO02012826	+	AXCO02016625	+	CedMax
AMELA	AXCO02012829	-	AXCO02021280	-	CedRob
AMELA	AXCO02012831	+	AXCO02021993	+	CedMax
AMELA	AXCO02012835	+	AXCO02024621	+	CedMaxRob
AMELA	AXCO02012840	+	AXCO02012846	+	RobMax
AMELA	AXCO02012844	-	KI919750	-	CedMax
AMELA	AXCO02012849	+	KI920314	-	CedRob
AMELA	AXCO02012871	-	AXCO02015714	-	RobMax
AMELA	AXCO02012884	-	AXCO02016175	+	CedMaxRob
AMELA	AXCO02012896	-	AXCO02013184	-	CedRob
AMELA	AXCO02012907	+	AXCO02026403	+	CedMaxRob
AMELA	AXCO02012907	-	AXCO02025789	-	CedMaxRob
AMELA	AXCO02012920	+	KI921513	+	CedMax
AMELA	AXCO02012920	-	KI920971	+	CedMaxRob
AMELA	AXCO02012927	-	KI921320	-	CedMaxRob
AMELA	AXCO02012933	-	AXCO02018833	-	CedMaxRob
AMELA	AXCO02012938	-	KI921052	-	CedMax
AMELA	AXCO02012964	+	KI922473	-	CedMax
AMELA	AXCO02012998	+	KI921932	+	CedRob
AMELA	AXCO02013006	+	AXCO02016222	+	CedMaxRob
AMELA	AXCO02013022	+	KI920450	+	CedMaxRob
AMELA	AXCO02013022	-	KI922610	-	CedMaxRob
AMELA	AXCO02013059	+	KI920465	-	CedMaxRob
AMELA	AXCO02013081	+	AXCO02015498	-	CedMaxRob
AMELA	AXCO02013115	-	AXCO02019761	-	CedMax
AMELA	AXCO02013124	+	KI922929	-	CedMaxRob
AMELA	AXCO02013126	-	AXCO02015373	-	CedMaxRob
AMELA	AXCO02013145	+	AXCO02024806	+	CedMax
AMELA	AXCO02013149	+	KI919675	-	CedMax
AMELA	AXCO02013166	+	KI920516	+	CedMaxRob
AMELA	AXCO02013166	-	AXCO02024090	-	CedMaxRob
AMELA	AXCO02013184	-	KI923164	+	CedMax
AMELA	AXCO02013195	+	KI919492	-	CedMax
AMELA	AXCO02013201	+	AXCO02022250	+	CedMaxRob
AMELA	AXCO02013238	-	AXCO02022550	-	CedMax
AMELA	AXCO02013264	+	AXCO02014603	+	CedMax
AMELA	AXCO02013305	+	KI921751	-	CedRob
AMELA	AXCO02013335	+	AXCO02015958	-	CedMax
AMELA	AXCO02013340	+	KI920758	-	CedMaxRob
AMELA	AXCO02013357	+	KI923230	-	CedMaxRob
AMELA	AXCO02013371	+	AXCO02015436	+	CedMax
AMELA	AXCO02013387	+	KI920644	-	CedMax
AMELA	AXCO02013391	+	AXCO02029344	+	CedMaxRob
AMELA	AXCO02013422	-	KI919463	-	CedMaxRob
AMELA	AXCO02013424	+	AXCO02018304	+	CedMax
AMELA	AXCO02013429	+	KI920407	+	CedMaxRob
AMELA	AXCO02013429	-	AXCO02024941	-	CedMaxRob
AMELA	AXCO02013465	+	AXCO02026488	+	CedRob
AMELA	AXCO02013481	+	AXCO02017939	+	CedMaxRob
AMELA	AXCO02013612	-	AXCO02025175	-	CedMaxRob
AMELA	AXCO02013615	+	KI920719	-	CedMax
AMELA	AXCO02013620	+	AXCO02018876	-	CedRob
AMELA	AXCO02013629	+	KI922379	+	CedMaxRob
AMELA	AXCO02013629	-	AXCO02016518	+	CedMaxRob
AMELA	AXCO02013636	+	AXCO02014119	+	CedMax
AMELA	AXCO02013661	+	KI922746	+	CedMaxRob
AMELA	AXCO02013700	-	AXCO02014776	-	CedMax
AMELA	AXCO02013707	+	AXCO02016011	+	CedMaxRob
AMELA	AXCO02013709	-	KI920632	-	CedMax
AMELA	AXCO02013733	+	AXCO02019334	+	CedRob
AMELA	AXCO02013749	-	AXCO02022986	+	CedMax
AMELA	AXCO02013761	-	KI921641	-	CedRob
AMELA	AXCO02013788	+	AXCO02023909	+	CedMax
AMELA	AXCO02013826	+	AXCO02016313	+	CedMaxRob
AMELA	AXCO02013853	-	KI919760	+	CedMaxRob
AMELA	AXCO02013865	+	AXCO02021111	+	CedMax
AMELA	AXCO02013865	-	KI923138	-	CedMaxRob
AMELA	AXCO02013871	-	AXCO02022902	-	CedMaxRob
AMELA	AXCO02013933	-	KI919998	+	CedRob
AMELA	AXCO02013936	+	AXCO02023488	+	CedMaxRob
AMELA	AXCO02013940	+	AXCO02015157	+	CedMaxRob
AMELA	AXCO02013974	+	KI920253	-	RobMax
AMELA	AXCO02013974	-	KI922527	+	CedRob
AMELA	AXCO02013979	+	AXCO02016128	+	CedRob
AMELA	AXCO02013994	-	KI919562	+	CedRob
AMELA	AXCO02014013	-	KI920920	+	CedMaxRob
AMELA	AXCO02014049	-	KI923131	-	CedMax
AMELA	AXCO02014057	+	KI920498	+	CedMaxRob
AMELA	AXCO02014068	+	AXCO02016851	+	CedMaxRob
AMELA	AXCO02014069	-	AXCO02015881	+	CedMaxRob
AMELA	AXCO02014074	-	AXCO02025053	-	CedMax
AMELA	AXCO02014094	+	AXCO02021510	+	CedMaxRob
AMELA	AXCO02014117	+	KI921320	+	CedMaxRob
AMELA	AXCO02014131	+	KI922200	-	CedMax
AMELA	AXCO02014159	+	AXCO02019687	+	CedRob
AMELA	AXCO02014164	+	KI922090	+	CedRob
AMELA	AXCO02014180	+	AXCO02017680	+	CedMaxRob
AMELA	AXCO02014201	+	KI922198	-	CedMaxRob
AMELA	AXCO02014217	+	AXCO02027490	+	CedRob
AMELA	AXCO02014224	+	AXCO02025078	+	CedMax
AMELA	AXCO02014234	+	AXCO02021112	+	CedMax
AMELA	AXCO02014248	+	KI921742	+	CedRob
AMELA	AXCO02014295	+	AXCO02019183	+	CedMax
AMELA	AXCO02014295	-	AXCO02026559	-	CedMax
AMELA	AXCO02014296	+	KI919645	+	CedMax
AMELA	AXCO02014362	+	AXCO02024790	+	CedMax
AMELA	AXCO02014363	+	AXCO02016618	+	CedMax
AMELA	AXCO02014403	+	KI923066	+	CedMaxRob
AMELA	AXCO02014403	-	KI923307	-	CedMax
AMELA	AXCO02014424	+	KI920231	-	CedRob
AMELA	AXCO02014436	+	KI920063	-	CedRob
AMELA	AXCO02014436	-	AXCO02014775	-	CedMaxRob
AMELA	AXCO02014449	+	AXCO02014612	+	CedMaxRob
AMELA	AXCO02014461	+	AXCO02025752	+	CedMaxRob
AMELA	AXCO02014461	-	AXCO02022144	-	CedMax
AMELA	AXCO02014492	+	KI921292	+	CedMaxRob
AMELA	AXCO02014516	+	AXCO02021650	+	CedMaxRob
AMELA	AXCO02014519	-	AXCO02023141	-	CedMax
AMELA	AXCO02014524	+	AXCO02022010	+	CedMaxRob
AMELA	AXCO02014533	+	AXCO02014876	-	CedMax
AMELA	AXCO02014534	+	KI920724	-	CedMaxRob
AMELA	AXCO02014542	+	AXCO02016222	-	CedMax
AMELA	AXCO02014563	+	KI923729	+	CedMax
AMELA	AXCO02014588	+	AXCO02018570	+	CedMaxRob
AMELA	AXCO02014593	+	AXCO02020481	+	CedMaxRob
AMELA	AXCO02014603	+	AXCO02016118	+	CedMax
AMELA	AXCO02014611	-	KI921875	-	CedMaxRob
AMELA	AXCO02014617	+	AXCO02015650	+	CedMaxRob
AMELA	AXCO02014635	+	KI922474	-	CedMax
AMELA	AXCO02014656	+	KI920107	+	CedMax
AMELA	AXCO02014656	-	KI919441	+	CedMax
AMELA	AXCO02014761	+	AXCO02019569	+	CedMax
AMELA	AXCO02014764	+	AXCO02019761	+	CedMaxRob
AMELA	AXCO02014771	-	AXCO02019608	-	CedMax
AMELA	AXCO02014805	-	AXCO02022947	-	CedMax
AMELA	AXCO02014814	+	AXCO02021123	-	CedMaxRob
AMELA	AXCO02014831	+	AXCO02027365	+	CedMax
AMELA	AXCO02014831	-	KI921310	-	CedMax
AMELA	AXCO02014832	-	AXCO02018096	-	CedMaxRob
AMELA	AXCO02014854	+	KI920762	-	CedMaxRob
AMELA	AXCO02014861	+	AXCO02018360	-	CedMaxRob
AMELA	AXCO02014861	-	AXCO02020245	-	CedMax
AMELA	AXCO02014972	+	KI921100	-	CedMaxRob
AMELA	AXCO02014996	+	AXCO02018845	-	CedMaxRob
AMELA	AXCO02014996	-	KI920727	+	CedMax
AMELA	AXCO02014997	-	AXCO02021477	-	CedMax
AMELA	AXCO02015014	-	AXCO02020518	-	CedRob
AMELA	AXCO02015037	-	KI923367	-	CedMax
AMELA	AXCO02015051	+	KI921331	+	CedRob
AMELA	AXCO02015054	-	KI923506	+	CedMax
AMELA	AXCO02015083	+	KI919800	+	CedRob
AMELA	AXCO02015111	+	KI919335	+	CedMaxRob
AMELA	AXCO02015123	+	AXCO02028691	-	CedMax
AMELA	AXCO02015144	+	KI924885	-	CedMax
AMELA	AXCO02015161	+	AXCO02023559	+	CedRob
AMELA	AXCO02015177	-	KI921247	+	CedMaxRob
AMELA	AXCO02015200	-	KI921816	-	CedMaxRob
AMELA	AXCO02015204	-	KI923231	+	CedRob
AMELA	AXCO02015225	+	AXCO02021152	-	CedMax
AMELA	AXCO02015227	+	KI921464	+	CedMax
AMELA	AXCO02015228	-	AXCO02016540	+	CedMax
AMELA	AXCO02015299	+	KI920400	-	CedMax
AMELA	AXCO02015299	-	KI920351	+	RobMax
AMELA	AXCO02015309	+	AXCO02022091	+	CedMaxRob
AMELA	AXCO02015325	+	KI919953	-	CedMaxRob
AMELA	AXCO02015343	-	AXCO02022092	+	CedMax
AMELA	AXCO02015345	-	AXCO02020298	+	CedMaxRob
AMELA	AXCO02015374	-	KI920058	+	CedRob
AMELA	AXCO02015404	+	KI920061	+	CedMaxRob
AMELA	AXCO02015428	-	KI920400	+	CedMaxRob
AMELA	AXCO02015449	+	KI922416	+	CedMax
AMELA	AXCO02015449	-	KI919318	+	CedMax
AMELA	AXCO02015450	+	AXCO02016641	+	CedMaxRob
AMELA	AXCO02015450	-	KI922746	-	CedMax
AMELA	AXCO02015535	-	AXCO02016307	-	CedMaxRob
AMELA	AXCO02015572	+	AXCO02015737	+	CedMaxRob
AMELA	AXCO02015590	-	KI920942	+	RobMax
AMELA	AXCO02015607	+	KI921113	-	CedRob
AMELA	AXCO02015616	+	AXCO02023147	-	CedRob
AMELA	AXCO02015623	+	AXCO02020665	+	CedMaxRob
AMELA	AXCO02015623	-	KI921123	-	CedMaxRob
AMELA	AXCO02015637	+	KI919513	+	CedMaxRob
AMELA	AXCO02015648	+	AXCO02016207	+	CedMax
AMELA	AXCO02015719	+	KI919438	+	CedRob
AMELA	AXCO02015745	+	AXCO02022673	+	CedMax
AMELA	AXCO02015746	+	KI922234	+	CedMaxRob
AMELA	AXCO02015754	+	AXCO02020551	+	CedMax
AMELA	AXCO02015765	+	AXCO02022252	+	CedRob
AMELA	AXCO02015798	+	AXCO02017696	+	CedRob
AMELA	AXCO02015823	+	KI922375	+	CedMax
AMELA	AXCO02015836	+	KI920811	-	CedMaxRob
AMELA	AXCO02015842	-	KI923965	-	CedMaxRob
AMELA	AXCO02015845	+	KI920297	+	CedMaxRob
AMELA	AXCO02015848	-	KI920607	-	CedMax
AMELA	AXCO02015887	-	KI923262	+	CedMax
AMELA	AXCO02015893	-	KI921917	+	CedMaxRob
AMELA	AXCO02015894	+	AXCO02015924	+	CedMax
AMELA	AXCO02015897	+	AXCO02024242	+	CedMaxRob
AMELA	AXCO02015897	-	AXCO02019894	-	CedMaxRob
AMELA	AXCO02015933	-	AXCO02027365	-	CedMaxRob
AMELA	AXCO02015958	-	KI920112	+	CedMax
AMELA	AXCO02015963	+	KI920168	-	CedMax
AMELA	AXCO02015964	+	AXCO02018563	+	CedMax
AMELA	AXCO02016010	-	AXCO02017036	-	CedMax
AMELA	AXCO02016011	+	KI919982	-	CedMax
AMELA	AXCO02016012	-	KI919666	-	CedMax
AMELA	AXCO02016013	-	KI922556	+	CedMax
AMELA	AXCO02016045	-	KI921188	-	CedMaxRob
AMELA	AXCO02016060	+	KI920696	-	CedRob
AMELA	AXCO02016098	-	KI922923	-	CedMax
AMELA	AXCO02016111	+	KI921875	+	CedRob
AMELA	AXCO02016111	-	AXCO02016817	-	CedMax
AMELA	AXCO02016135	+	AXCO02018158	-	CedRob
AMELA	AXCO02016137	-	KI919749	+	CedMax
AMELA	AXCO02016138	+	AXCO02016964	+	CedMax
AMELA	AXCO02016139	+	KI922984	-	CedMaxRob
AMELA	AXCO02016139	-	KI921860	+	CedMax
AMELA	AXCO02016171	-	KI920663	+	CedMax
AMELA	AXCO02016175	+	KI920056	+	CedMax
AMELA	AXCO02016207	+	AXCO02023938	+	CedMaxRob
AMELA	AXCO02016233	+	KI920487	-	CedRob
AMELA	AXCO02016238	+	KI921065	+	CedMaxRob
AMELA	AXCO02016246	+	AXCO02016600	+	CedMax
AMELA	AXCO02016294	+	AXCO02023601	+	CedRob
AMELA	AXCO02016307	-	AXCO02026315	-	CedMax
AMELA	AXCO02016311	+	KI922801	+	CedMaxRob
AMELA	AXCO02016325	-	KI922582	+	CedMaxRob
AMELA	AXCO02016368	+	KI923612	-	CedMax
AMELA	AXCO02016371	+	KI923516	+	CedMax
AMELA	AXCO02016374	-	AXCO02025305	-	CedRob
AMELA	AXCO02016411	-	AXCO02019546	-	CedMax
AMELA	AXCO02016420	+	KI922934	-	CedMaxRob
AMELA	AXCO02016420	-	AXCO02020015	+	CedMaxRob
AMELA	AXCO02016430	+	AXCO02023716	+	CedMax
AMELA	AXCO02016433	-	KI922182	-	CedMax
AMELA	AXCO02016448	+	AXCO02019421	+	CedMaxRob
AMELA	AXCO02016466	-	AXCO02019526	-	CedMax
AMELA	AXCO02016517	+	KI921841	-	CedMax
AMELA	AXCO02016572	-	KI921760	+	CedMaxRob
AMELA	AXCO02016575	+	KI919339	+	CedMaxRob
AMELA	AXCO02016621	+	KI923485	+	CedMax
AMELA	AXCO02016648	+	AXCO02017645	-	CedMax
AMELA	AXCO02016648	-	AXCO02016651	+	CedMax
AMELA	AXCO02016680	+	AXCO02017278	+	CedMax
AMELA	AXCO02016699	+	KI920986	+	CedMax
AMELA	AXCO02016699	-	KI922881	-	CedMaxRob
AMELA	AXCO02016736	-	KI923259	-	CedRob
AMELA	AXCO02016737	+	AXCO02021685	+	CedRob
AMELA	AXCO02016796	-	KI923764	+	CedMaxRob
AMELA	AXCO02016858	-	KI923480	-	CedMax
AMELA	AXCO02016871	+	AXCO02018391	-	CedRob
AMELA	AXCO02016871	-	KI923078	+	CedRob
AMELA	AXCO02016877	+	AXCO02023410	+	CedMax
AMELA	AXCO02016927	+	KI924152	+	CedMaxRob
AMELA	AXCO02016936	+	KI919434	-	CedMaxRob
AMELA	AXCO02016956	+	AXCO02020247	+	CedMaxRob
AMELA	AXCO02016983	+	KI922317	-	CedMax
AMELA	AXCO02017037	+	KI923406	-	CedMax
AMELA	AXCO02017047	+	KI923348	-	CedMax
AMELA	AXCO02017047	-	KI923121	-	CedMaxRob
AMELA	AXCO02017104	+	AXCO02022199	+	CedRob
AMELA	AXCO02017106	+	AXCO02020014	+	CedMax
AMELA	AXCO02017115	+	KI919679	-	CedMaxRob
AMELA	AXCO02017126	+	KI919330	+	CedMaxRob
AMELA	AXCO02017191	+	KI919863	-	CedRob
AMELA	AXCO02017245	-	KI919399	+	CedRob
AMELA	AXCO02017246	-	KI921446	-	CedMax
AMELA	AXCO02017254	+	AXCO02017278	-	CedMaxRob
AMELA	AXCO02017272	+	AXCO02024066	-	CedMax
AMELA	AXCO02017288	-	AXCO02021779	-	CedMaxRob
AMELA	AXCO02017318	+	KI921513	-	CedMax
AMELA	AXCO02017327	-	KI920184	-	CedMax
AMELA	AXCO02017339	+	KI923151	-	CedRob
AMELA	AXCO02017378	+	KI919609	-	CedMaxRob
AMELA	AXCO02017379	-	KI921516	-	CedMax
AMELA	AXCO02017406	+	AXCO02028485	+	CedMaxRob
AMELA	AXCO02017415	+	KI920808	+	RobMax
AMELA	AXCO02017472	+	KI921726	-	CedRob
AMELA	AXCO02017474	-	AXCO02018482	+	CedRob
AMELA	AXCO02017480	-	AXCO02018558	-	CedMax
AMELA	AXCO02017496	+	AXCO02019373	+	CedMaxRob
AMELA	AXCO02017530	-	KI920318	-	CedMax
AMELA	AXCO02017589	-	AXCO02019064	-	CedMax
AMELA	AXCO02017591	+	AXCO02020267	+	CedMaxRob
AMELA	AXCO02017677	-	KI919714	-	CedMax
AMELA	AXCO02017699	+	KI920975	+	CedMax
AMELA	AXCO02017699	-	KI921460	-	CedMaxRob
AMELA	AXCO02017700	+	KI919819	-	CedMax
AMELA	AXCO02017748	+	KI920956	-	CedMax
AMELA	AXCO02017759	+	KI921001	+	CedMax
AMELA	AXCO02017768	-	AXCO02019944	+	CedMax
AMELA	AXCO02017790	+	KI923146	+	CedMax
AMELA	AXCO02017790	-	AXCO02021660	+	CedMax
AMELA	AXCO02017835	+	KI922942	+	CedMaxRob
AMELA	AXCO02017838	-	KI921510	-	CedMax
AMELA	AXCO02017839	+	AXCO02020246	+	CedMaxRob
AMELA	AXCO02017847	+	AXCO02019424	+	CedMaxRob
AMELA	AXCO02017853	+	AXCO02019331	-	CedMaxRob
AMELA	AXCO02017870	+	KI922395	-	CedMaxRob
AMELA	AXCO02017874	-	KI922234	-	CedMax
AMELA	AXCO02017920	+	KI919706	-	CedMaxRob
AMELA	AXCO02017959	-	AXCO02018973	-	CedMaxRob
AMELA	AXCO02018024	-	KI921999	-	CedMaxRob
AMELA	AXCO02018036	-	AXCO02024217	-	CedRob
AMELA	AXCO02018048	+	KI921103	-	CedMaxRob
AMELA	AXCO02018050	+	KI921438	-	CedMaxRob
AMELA	AXCO02018053	+	AXCO02019549	+	CedMaxRob
AMELA	AXCO02018106	+	AXCO02026319	+	CedMaxRob
AMELA	AXCO02018134	-	KI922192	-	CedMaxRob
AMELA	AXCO02018184	+	KI919599	+	CedMax
AMELA	AXCO02018187	-	KI919596	-	RobMax
AMELA	AXCO02018253	-	KI922015	+	CedRob
AMELA	AXCO02018304	+	AXCO02021486	+	CedMaxRob
AMELA	AXCO02018312	-	AXCO02023559	-	CedMax
AMELA	AXCO02018350	+	KI922923	+	CedMax
AMELA	AXCO02018350	-	KI920821	+	CedMaxRob
AMELA	AXCO02018360	-	KI921743	-	CedMaxRob
AMELA	AXCO02018391	-	KI922725	-	CedMax
AMELA	AXCO02018432	-	AXCO02023286	+	CedMaxRob
AMELA	AXCO02018468	+	KI922458	+	CedRob
AMELA	AXCO02018481	+	KI920478	-	CedMax
AMELA	AXCO02018491	-	KI922572	-	CedMax
AMELA	AXCO02018548	-	KI919357	-	CedMaxRob
AMELA	AXCO02018654	-	KI919555	+	CedMax
AMELA	AXCO02018684	+	KI921785	+	CedRob
AMELA	AXCO02018754	-	KI921344	+	CedMax
AMELA	AXCO02018794	+	KI920359	-	CedMax
AMELA	AXCO02018819	+	KI921874	+	CedRob
AMELA	AXCO02018876	-	AXCO02019374	-	CedRob
AMELA	AXCO02018889	-	AXCO02023286	-	CedMax
AMELA	AXCO02018908	-	KI920958	+	CedRob
AMELA	AXCO02018937	+	AXCO02020085	-	CedRob
AMELA	AXCO02018943	-	KI923622	-	CedMaxRob
AMELA	AXCO02019045	+	KI920068	+	CedMax
AMELA	AXCO02019149	+	KI921963	+	CedMax
AMELA	AXCO02019183	+	AXCO02021004	+	CedMaxRob
AMELA	AXCO02019208	-	AXCO02021611	-	CedRob
AMELA	AXCO02019215	-	KI921837	-	CedMax
AMELA	AXCO02019222	-	AXCO02024893	-	CedMaxRob
AMELA	AXCO02019334	+	KI922477	+	CedMaxRob
AMELA	AXCO02019353	+	AXCO02019822	+	CedMaxRob
AMELA	AXCO02019355	-	AXCO02028121	+	CedMax
AMELA	AXCO02019395	-	KI923146	-	CedMax
AMELA	AXCO02019413	+	KI922416	-	CedMax
AMELA	AXCO02019419	+	KI920303	+	CedRob
AMELA	AXCO02019419	-	KI921222	+	CedRob
AMELA	AXCO02019433	-	AXCO02020442	+	CedMaxRob
AMELA	AXCO02019455	+	KI921984	+	CedRob
AMELA	AXCO02019525	+	KI922182	+	CedMax
AMELA	AXCO02019526	-	AXCO02019920	-	CedMaxRob
AMELA	AXCO02019535	+	KI920264	+	CedMax
AMELA	AXCO02019607	+	KI921888	-	CedMax
AMELA	AXCO02019643	+	AXCO02023030	+	CedMax
AMELA	AXCO02019643	-	KI920943	+	CedMax
AMELA	AXCO02019676	+	KI922326	+	CedMax
AMELA	AXCO02019676	-	KI920705	-	CedMaxRob
AMELA	AXCO02019715	-	KI919458	+	CedMax
AMELA	AXCO02019733	+	KI923907	-	CedRob
AMELA	AXCO02019738	+	AXCO02020109	+	CedMax
AMELA	AXCO02019796	+	KI922864	+	CedMaxRob
AMELA	AXCO02019944	+	AXCO02025783	-	CedMax
AMELA	AXCO02019976	+	AXCO02021890	-	CedMax
AMELA	AXCO02019983	+	AXCO02025255	+	CedMax
AMELA	AXCO02019983	-	KI920864	-	CedMax
AMELA	AXCO02020015	+	KI920169	-	CedMaxRob
AMELA	AXCO02020125	+	KI921549	+	CedRob
AMELA	AXCO02020149	-	KI919765	-	CedMaxRob
AMELA	AXCO02020151	+	KI921374	-	CedMaxRob
AMELA	AXCO02020155	+	KI919508	-	CedRob
AMELA	AXCO02020218	-	KI919924	-	CedMax
AMELA	AXCO02020245	-	AXCO02024109	-	CedMax
AMELA	AXCO02020256	-	KI921773	+	CedMax
AMELA	AXCO02020303	+	KI919435	+	CedMax
AMELA	AXCO02020303	-	KI921108	-	CedMaxRob
AMELA	AXCO02020337	+	AXCO02022689	+	CedMaxRob
AMELA	AXCO02020337	-	AXCO02027490	-	CedMax
AMELA	AXCO02020338	+	KI923339	-	CedMax
AMELA	AXCO02020439	+	AXCO02024527	+	CedRob
AMELA	AXCO02020442	+	KI919804	+	CedMax
AMELA	AXCO02020472	+	KI921917	-	CedMax
AMELA	AXCO02020506	+	AXCO02021122	+	CedRob
AMELA	AXCO02020551	+	KI924428	+	CedMaxRob
AMELA	AXCO02020580	-	AXCO02020609	-	CedMax
AMELA	AXCO02020608	-	AXCO02021077	-	CedMax
AMELA	AXCO02020661	-	KI922250	+	CedRob
AMELA	AXCO02020665	+	KI923056	+	CedMax
AMELA	AXCO02020761	+	KI922014	+	CedMaxRob
AMELA	AXCO02020771	+	KI920073	+	CedMax
AMELA	AXCO02020785	+	KI923422	-	CedRob
AMELA	AXCO02020827	+	KI921743	+	CedMaxRob
AMELA	AXCO02020876	-	KI922378	-	CedMax
AMELA	AXCO02020935	+	KI919604	-	CedMaxRob
AMELA	AXCO02021051	-	KI922245	-	CedMax
AMELA	AXCO02021275	+	KI923480	+	CedMaxRob
AMELA	AXCO02021280	-	AXCO02026885	-	CedMaxRob
AMELA	AXCO02021427	+	AXCO02024354	+	CedRob
AMELA	AXCO02021496	+	KI920663	-	CedMax
AMELA	AXCO02021565	+	KI920167	+	CedMaxRob
AMELA	AXCO02021597	-	AXCO02023030	-	CedMax
AMELA	AXCO02021601	+	KI921884	-	CedMax
AMELA	AXCO02021650	+	KI923369	+	CedMax
AMELA	AXCO02021660	+	KI921207	+	CedMaxRob
AMELA	AXCO02021662	+	AXCO02025053	+	CedMax
AMELA	AXCO02021674	-	KI923102	-	CedRob
AMELA	AXCO02021677	+	KI923708	-	CedRob
AMELA	AXCO02021756	+	KI921546	+	CedRob
AMELA	AXCO02021850	-	AXCO02022466	-	CedMaxRob
AMELA	AXCO02021857	+	AXCO02027418	-	CedRob
AMELA	AXCO02021896	-	KI919498	-	CedRob
AMELA	AXCO02021897	-	AXCO02025376	-	CedMax
AMELA	AXCO02021919	+	KI920799	+	CedMaxRob
AMELA	AXCO02021927	+	AXCO02022954	+	CedRob
AMELA	AXCO02021927	-	KI922692	+	CedRob
AMELA	AXCO02021928	-	KI920048	-	CedMaxRob
AMELA	AXCO02022086	-	KI919640	+	CedMaxRob
AMELA	AXCO02022144	-	KI919896	+	CedMaxRob
AMELA	AXCO02022303	-	KI921215	-	CedMax
AMELA	AXCO02022440	-	KI924357	-	CedMax
AMELA	AXCO02022466	-	KI920862	-	CedMax
AMELA	AXCO02022536	+	KI921392	-	CedMax
AMELA	AXCO02022552	+	KI920676	+	CedMax
AMELA	AXCO02022602	-	KI922634	+	CedRob
AMELA	AXCO02022613	+	KI921266	+	CedRob
AMELA	AXCO02022664	+	KI920819	-	CedMaxRob
AMELA	AXCO02022817	+	KI921760	-	CedRob
AMELA	AXCO02022818	-	KI923157	-	CedMax
AMELA	AXCO02022884	+	KI919742	-	CedMaxRob
AMELA	AXCO02022884	-	KI921026	+	CedMax
AMELA	AXCO02022926	+	KI920048	+	CedMaxRob
AMELA	AXCO02023053	+	KI922870	+	CedMax
AMELA	AXCO02023147	-	KI919533	-	CedRob
AMELA	AXCO02023157	+	KI920914	+	CedRob
AMELA	AXCO02023206	+	KI921676	-	CedMax
AMELA	AXCO02023232	+	KI919954	+	CedMaxRob
AMELA	AXCO02023258	+	KI921171	-	CedMaxRob
AMELA	AXCO02023321	-	KI919481	-	CedRob
AMELA	AXCO02023529	+	KI920726	+	CedMaxRob
AMELA	AXCO02023590	-	KI919599	-	CedMaxRob
AMELA	AXCO02023938	+	KI922057	-	CedMax
AMELA	AXCO02024018	+	KI920333	-	CedMaxRob
AMELA	AXCO02024040	+	KI920137	+	CedMax
AMELA	AXCO02024040	-	KI920653	+	CedMaxRob
AMELA	AXCO02024125	-	AXCO02024628	-	CedMax
AMELA	AXCO02024217	-	KI921486	+	CedRob
AMELA	AXCO02024221	-	KI919470	-	CedMax
AMELA	AXCO02024242	+	KI922833	-	CedMaxRob
AMELA	AXCO02024269	+	KI920343	-	CedMax
AMELA	AXCO02024285	-	KI921667	-	CedMax
AMELA	AXCO02024366	+	KI921211	-	CedRob
AMELA	AXCO02024435	+	KI919761	+	CedMax
AMELA	AXCO02024448	+	KI922578	-	CedRob
AMELA	AXCO02024460	-	KI923068	-	CedMax
AMELA	AXCO02024475	+	AXCO02025136	+	CedRob
AMELA	AXCO02024476	-	KI922327	+	CedMax
AMELA	AXCO02024529	+	KI920136	+	CedRob
AMELA	AXCO02024541	+	KI920748	-	CedMax
AMELA	AXCO02024599	+	KI920108	-	CedMaxRob
AMELA	AXCO02024603	+	KI921728	+	CedMax
AMELA	AXCO02024664	+	KI924389	-	CedMax
AMELA	AXCO02024944	-	KI922714	-	CedMax
AMELA	AXCO02024964	+	KI922365	-	CedMax
AMELA	AXCO02024964	-	KI920688	+	CedMaxRob
AMELA	AXCO02025078	+	KI921557	+	CedMaxRob
AMELA	AXCO02025175	-	KI922484	+	CedMax
AMELA	AXCO02025390	-	AXCO02028027	-	CedMaxRob
AMELA	AXCO02025401	+	KI920981	-	CedRob
AMELA	AXCO02025690	+	KI920966	+	CedMaxRob
AMELA	AXCO02025722	-	KI921763	+	CedRob
AMELA	AXCO02025885	-	KI920665	+	CedRob
AMELA	AXCO02025918	-	KI922680	+	CedMaxRob
AMELA	AXCO02026196	+	KI922582	-	CedMax
AMELA	AXCO02026319	+	KI923192	+	CedRob
AMELA	AXCO02026341	+	KI922543	-	CedRob
AMELA	AXCO02026524	+	KI921894	+	CedMax
AMELA	AXCO02026704	+	KI921116	+	CedRob
AMELA	AXCO02026917	-	KI919450	-	CedMax
AMELA	AXCO02026930	+	KI922140	+	CedMax
AMELA	AXCO02027405	+	KI920497	-	CedMax
AMELA	AXCO02027527	-	KI922111	-	CedRob
AMELA	AXCO02027701	+	KI919749	-	CedMax
AMELA	AXCO02028121	+	KI921603	+	CedMaxRob
AMELA	AXCO02029247	+	KI920156	+	CedMax
AMELA	AXCO02029247	-	KI921166	-	CedMaxRob
AMELA	KI919284	+	KI920176	+	CedMaxRob
AMELA	KI919286	-	KI919423	-	CedRob
AMELA	KI919289	-	KI920180	-	CedMaxRob
AMELA	KI919302	+	KI919371	+	CedRob
AMELA	KI919306	+	KI921374	+	CedMax
AMELA	KI919307	-	KI920504	-	CedRob
AMELA	KI919325	-	KI920212	-	CedMaxRob
AMELA	KI919329	-	KI921065	-	CedMax
AMELA	KI919331	-	KI923717	+	CedMax
AMELA	KI919347	+	KI919570	-	CedMax
AMELA	KI919355	+	KI920092	+	CedMax
AMELA	KI919357	-	KI919423	+	CedMax
AMELA	KI919360	+	KI919518	+	CedMaxRob
AMELA	KI919365	-	KI919643	-	CedMaxRob
AMELA	KI919367	-	KI919559	-	CedMaxRob
AMELA	KI919371	+	KI920743	+	CedRob
AMELA	KI919380	+	KI920212	+	CedMaxRob
AMELA	KI919399	+	KI920426	+	CedMaxRob
AMELA	KI919437	+	KI924336	-	CedRob
AMELA	KI919439	-	KI923329	+	CedMaxRob
AMELA	KI919442	-	KI920007	+	CedMaxRob
AMELA	KI919443	+	KI919892	+	CedMaxRob
AMELA	KI919446	+	KI922046	+	CedRob
AMELA	KI919447	+	KI920053	+	CedRob
AMELA	KI919448	-	KI921583	+	CedRob
AMELA	KI919454	+	KI919771	+	CedMax
AMELA	KI919454	-	KI921991	-	CedMax
AMELA	KI919460	+	KI920682	-	CedMaxRob
AMELA	KI919460	-	KI919718	-	CedMaxRob
AMELA	KI919471	+	KI921254	+	CedMax
AMELA	KI919480	+	KI919522	+	CedMaxRob
AMELA	KI919492	-	KI921895	-	CedMax
AMELA	KI919498	-	KI920044	-	CedMaxRob
AMELA	KI919519	-	KI920989	-	CedRob
AMELA	KI919520	+	KI919616	-	CedMaxRob
AMELA	KI919529	-	KI921364	-	CedMax
AMELA	KI919535	+	KI922036	-	CedMaxRob
AMELA	KI919540	-	KI919578	+	CedMax
AMELA	KI919541	-	KI921901	-	CedMax
AMELA	KI919550	+	KI921915	+	CedMaxRob
AMELA	KI919584	+	KI921097	-	CedMax
AMELA	KI919589	+	KI921557	-	CedMax
AMELA	KI919604	-	KI919779	-	CedRob
AMELA	KI919610	+	KI920761	+	CedMax
AMELA	KI919619	-	KI921363	+	CedRob
AMELA	KI919630	-	KI921124	+	CedRob
AMELA	KI919640	+	KI920198	+	CedMaxRob
AMELA	KI919647	+	KI921896	+	CedMaxRob
AMELA	KI919663	-	KI920941	-	CedMax
AMELA	KI919666	-	KI920204	-	RobMax
AMELA	KI919670	-	KI920543	-	CedMax
AMELA	KI919674	+	KI924238	-	CedMax
AMELA	KI919690	+	KI919808	+	CedMax
AMELA	KI919705	+	KI921210	+	CedRob
AMELA	KI919723	+	KI921143	-	CedMaxRob
AMELA	KI919723	-	KI921509	+	CedRob
AMELA	KI919741	-	KI920822	-	CedMax
AMELA	KI919742	-	KI921449	+	CedRob
AMELA	KI919744	-	KI919784	+	CedMax
AMELA	KI919768	+	KI920614	+	RobMax
AMELA	KI919771	+	KI920803	+	CedMax
AMELA	KI919780	+	KI923718	-	CedMaxRob
AMELA	KI919780	-	KI921031	+	CedMax
AMELA	KI919797	+	KI921164	+	CedMaxRob
AMELA	KI919859	+	KI921008	-	CedMaxRob
AMELA	KI919863	-	KI923129	+	CedMax
AMELA	KI919877	+	KI920116	-	CedMaxRob
AMELA	KI919906	+	KI921097	+	CedMaxRob
AMELA	KI919913	+	KI920579	-	CedMaxRob
AMELA	KI919913	-	KI922653	-	CedMax
AMELA	KI919926	-	KI924665	+	CedMaxRob
AMELA	KI919928	+	KI920857	-	CedMax
AMELA	KI919933	-	KI923380	-	CedMax
AMELA	KI919936	-	KI920702	-	CedMaxRob
AMELA	KI919939	-	KI920260	+	CedMaxRob
AMELA	KI919943	-	KI921488	-	CedMaxRob
AMELA	KI919955	-	KI921707	+	CedMaxRob
AMELA	KI919961	-	KI920312	+	CedMaxRob
AMELA	KI919980	-	KI921177	+	CedMax
AMELA	KI919981	-	KI921889	+	CedMax
AMELA	KI919985	-	KI920630	-	CedMaxRob
AMELA	KI920032	+	KI922377	-	CedMax
AMELA	KI920038	-	KI923447	+	CedMaxRob
AMELA	KI920058	+	KI920844	-	CedRob
AMELA	KI920068	+	KI922395	+	CedMaxRob
AMELA	KI920073	+	KI920909	+	CedMaxRob
AMELA	KI920089	+	KI922546	+	CedMax
AMELA	KI920089	-	KI923374	+	CedMax
AMELA	KI920101	+	KI920788	-	CedMax
AMELA	KI920119	-	KI924238	+	CedMaxRob
AMELA	KI920142	-	KI920472	+	CedMax
AMELA	KI920152	+	KI920882	-	CedRob
AMELA	KI920191	+	KI921010	-	CedMax
AMELA	KI920257	-	KI921314	+	CedMaxRob
AMELA	KI920259	+	KI922024	+	CedMax
AMELA	KI920259	-	KI922451	-	CedMax
AMELA	KI920267	-	KI922111	+	CedRob
AMELA	KI920271	+	KI920931	-	CedMax
AMELA	KI920312	+	KI920776	-	CedMax
AMELA	KI920340	+	KI922245	+	CedMaxRob
AMELA	KI920352	+	KI924040	-	CedRob
AMELA	KI920369	+	KI921975	+	CedRob
AMELA	KI920370	+	KI921205	-	CedMax
AMELA	KI920393	-	KI920695	+	CedMaxRob
AMELA	KI920441	+	KI921595	+	CedMax
AMELA	KI920459	+	KI924126	-	CedRob
AMELA	KI920475	+	KI920526	-	CedMaxRob
AMELA	KI920478	-	KI921884	+	CedMaxRob
AMELA	KI920508	+	KI920978	+	CedRob
AMELA	KI920526	-	KI922080	+	CedMax
AMELA	KI920528	-	KI921092	+	CedMaxRob
AMELA	KI920542	+	KI922015	-	CedMaxRob
AMELA	KI920543	-	KI920679	+	CedMax
AMELA	KI920544	+	KI922430	+	CedMaxRob
AMELA	KI920555	+	KI920788	+	CedMaxRob
AMELA	KI920632	-	KI922156	+	CedMaxRob
AMELA	KI920641	+	KI923713	-	MAN
AMELA	KI920647	+	KI921395	+	CedMax
AMELA	KI920652	+	KI921366	+	CedRob
AMELA	KI920670	-	KI922784	+	CedMaxRob
AMELA	KI920676	+	KI921104	-	CedMaxRob
AMELA	KI920688	+	KI921433	+	CedMax
AMELA	KI920695	+	KI922796	+	CedMaxRob
AMELA	KI920710	-	KI923313	-	CedMaxRob
AMELA	KI920755	-	KI920774	-	CedMaxRob
AMELA	KI920784	-	KI921725	-	CedMaxRob
AMELA	KI920786	-	KI921062	-	CedMax
AMELA	KI920789	-	KI922671	-	CedMax
AMELA	KI920834	+	KI922236	-	CedMax
AMELA	KI920838	+	KI921028	-	CedMaxRob
AMELA	KI920851	+	KI921495	+	CedMaxRob
AMELA	KI920855	-	KI922342	+	CedMaxRob
AMELA	KI920876	+	KI923430	-	CedMax
AMELA	KI920879	+	KI921869	+	CedMax
AMELA	KI920887	-	KI921198	-	CedMax
AMELA	KI920920	+	KI922884	+	CedMaxRob
AMELA	KI920967	-	KI921726	+	CedRob
AMELA	KI920989	-	KI923157	+	CedRob
AMELA	KI921023	-	KI923209	+	CedMaxRob
AMELA	KI921041	+	KI921118	-	CedMax
AMELA	KI921127	-	KI921133	-	RobMax
AMELA	KI921179	+	KI921496	+	CedRob
AMELA	KI921185	-	KI921877	-	CedMaxRob
AMELA	KI921204	+	KI922437	+	CedRob
AMELA	KI921322	-	KI921836	+	CedMax
AMELA	KI921344	+	KI921396	+	RobMax
AMELA	KI921357	-	KI923353	+	CedMaxRob
AMELA	KI921360	-	KI923078	-	CedMaxRob
AMELA	KI921380	+	KI921651	-	CedMax
AMELA	KI921414	+	KI922605	-	CedMaxRob
AMELA	KI921438	-	KI922088	-	CedRob
AMELA	KI921496	+	KI924389	+	CedMax
AMELA	KI921506	-	KI921837	+	CedMax
AMELA	KI921570	-	KI922417	+	MAN
AMELA	KI921616	-	KI923209	-	CedRob
AMELA	KI921621	+	KI921831	+	CedMax
AMELA	KI921831	+	KI921950	+	CedMax
AMELA	KI921846	+	KI922375	-	CedMax
AMELA	KI921982	-	KI919376	+	MAN
AMELA	KI922002	+	KI922926	-	CedMaxRob
AMELA	KI922052	+	KI924065	+	CedMax
AMELA	KI922078	-	KI922344	+	CedMax
AMELA	KI922118	+	KI923213	+	CedMaxRob
AMELA	KI922181	+	KI923461	-	CedRob
AMELA	KI922329	-	KI922623	+	CedMaxRob
AMELA	KI922381	+	KI922474	+	CedRob
AMELA	KI922556	+	KI924065	-	CedMaxRob
AMELA	KI922778	+	KI923293	-	CedMaxRob
AMELA	KI922798	-	KI922892	+	CedMaxRob
AMELA	KI923133	+	KI923818	+	CedMax
AMELA	KI923210	+	KI924324	-	RobMax
AMELA	KI923431	-	KI923967	-	CedMax
AMELA	KI923692	-	KI923967	+	CedMaxRob
AMELA	KI923940	+	KI923986	-	CedRob
