# Supplementary material for: Evolutionary superscaffolding and chromosome anchoring to improve Anopheles genome assemblies
Source: BMC Biol. 2020 Jan 2;18:1. doi: 10.1186/s12915-019-0728-3 (PMC6939337; doi:10.1186/s12915-019-0728-3)
Supplement: Supplementary file 6 — Additional file 6. Adjacency and superscaffold data. Reconciled sets of scaffold adjacencies and corresponding superscaffolds. [file 12915_2019_728_MOESM6_ESM.zip › AMERU.reconciled.adjacencies.grimm.txt]

>AMERU
-KI915233 -KI915161 KI915170 KI915253 $
AXCQ02012073 AXCQ02012341 $
KI915923 KI915300 $
KI915328 KI915251 $
KI915183 -KI915177 -AXCQ02012322 -KI915296 $
KI915199 KI915164 $
-AXCQ02012690 AXCQ02012483 AXCQ02012599 $
KI915505 KI915828 $
KI915343 KI915497 $
KI915668 KI915716 $
AXCQ02012565 AXCQ02012855 $
KI915173 KI915324 $
KI915341 KI916026 $
AXCQ02012650 AXCQ02012899 $
-KI915428 KI915719 $
AXCQ02012781 KI916040 $
KI915594 -KI915761 $
KI915283 -KI915217 -KI915167 -KI915221 $
AXCQ02012641 KI915563 $
KI915638 -KI915539 $
KI915433 -KI915159 KI915162 $
KI915632 -KI915903 $
KI915292 KI915295 $
KI915215 KI915194 $
KI915207 KI915238 $
KI915176 -KI915208 -KI915278 $
KI915171 KI915226 $
-KI915190 -KI915352 KI915228 $
KI915180 KI915241 $
KI915218 -KI915157 KI915337 $
KI915236 KI915256 $
-KI915222 KI915259 $
KI915244 -KI915186 $
KI915237 KI915342 $
KI915225 KI915268 $
KI915263 KI915181 $
KI915313 -KI915447 $
KI915203 -KI915287 $
KI915205 KI915275 $
KI915311 -KI915386 $
