# Supplementary material for: Evolutionary superscaffolding and chromosome anchoring to improve Anopheles genome assemblies
Source: BMC Biol. 2020 Jan 2;18:1. doi: 10.1186/s12915-019-0728-3 (PMC6939337; doi:10.1186/s12915-019-0728-3)
Supplement: Supplementary file 6 — Additional file 6. Adjacency and superscaffold data. Reconciled sets of scaffold adjacencies and corresponding superscaffolds. [file 12915_2019_728_MOESM6_ESM.zip › AMERU.reconciled.adjacencies.txt]

AMERU	KI915170	+	KI915253	+	AGO
AMERU	AXCQ02012073	+	AXCQ02012341	+	AGO
AMERU	KI915923	+	KI915300	+	AGO
AMERU	KI915328	+	KI915251	+	AGO
AMERU	KI915177	+	KI915183	-	AGO
AMERU	KI915199	+	KI915164	+	AGO
AMERU	AXCQ02012322	+	KI915177	+	AGO
AMERU	AXCQ02012483	+	AXCQ02012599	+	AGO
AMERU	AXCQ02012690	-	AXCQ02012483	+	AGO
AMERU	KI915505	+	KI915828	+	AGO
AMERU	KI915343	+	KI915497	+	AGO
AMERU	KI915668	+	KI915716	+	AGO
AMERU	AXCQ02012565	+	AXCQ02012855	+	AGO
AMERU	KI915173	+	KI915324	+	AGO
AMERU	KI915341	+	KI916026	+	AGO
AMERU	AXCQ02012650	+	AXCQ02012899	+	AGO
AMERU	KI915719	-	KI915428	+	AGO
AMERU	AXCQ02012781	+	KI916040	+	AGO
AMERU	KI915594	+	KI915761	-	AGO
AMERU	KI915217	+	KI915283	-	AGO
AMERU	AXCQ02012641	+	KI915563	+	AGO
AMERU	KI915638	+	KI915539	-	AGO
AMERU	KI915159	+	KI915433	-	SYN
AMERU	KI915221	+	KI915167	+	SYN
AMERU	KI915167	+	KI915217	+	SYN
AMERU	KI915632	+	KI915903	-	SYN
AMERU	KI915292	+	KI915295	+	SYN
AMERU	KI915215	+	KI915194	+	SYN
AMERU	KI915162	-	KI915159	+	SYN
AMERU	KI915207	+	KI915238	+	SYN
AMERU	KI915176	+	KI915208	-	SYN
AMERU	KI915171	+	KI915226	+	SYN
AMERU	KI915228	-	KI915352	+	SYN
AMERU	KI915352	+	KI915190	+	SYN
AMERU	KI915180	+	KI915241	+	SYN
AMERU	KI915337	-	KI915157	+	SYN
AMERU	KI915236	+	KI915256	+	SYN
AMERU	KI915296	+	AXCQ02012322	+	SYN
AMERU	KI915259	-	KI915222	+	SYN
AMERU	KI915161	+	KI915233	+	SYN
AMERU	KI915244	+	KI915186	-	SYN
AMERU	KI915237	+	KI915342	+	SYN
AMERU	KI915278	+	KI915208	+	SYN
AMERU	KI915225	+	KI915268	+	SYN
AMERU	KI915181	-	KI915263	-	SYN
AMERU	KI915313	+	KI915447	-	SYN
AMERU	KI915170	-	KI915161	+	SYN
AMERU	KI915203	+	KI915287	-	SYN
AMERU	KI915205	+	KI915275	+	SYN
AMERU	KI915311	+	KI915386	-	SYN
AMERU	KI915157	+	KI915218	-	SYN
