# Supplementary material for: Evolutionary superscaffolding and chromosome anchoring to improve Anopheles genome assemblies
Source: BMC Biol. 2020 Jan 2;18:1. doi: 10.1186/s12915-019-0728-3 (PMC6939337; doi:10.1186/s12915-019-0728-3)
Supplement: Supplementary file 6 — Additional file 6. Adjacency and superscaffold data. Reconciled sets of scaffold adjacencies and corresponding superscaffolds. [file 12915_2019_728_MOESM6_ESM.zip › AMINI.reconciled.adjacencies.grimm.txt]

>AMINI
KB663611 -KB663844 -KB663744 $
-KB663832 KB663622 $
KB663721 -KB664165 KB663633 $
KB663640 KB664268 $
KB663644 KB663799 -KB663733 $
-KB663738 KB663655 $
KB663658 KB663772 $
KB663666 KB663677 $
KB663777 KB663699 $
KB663710 -KB664054 $
-KB663888 KB663755 $
KB663766 KB664276 $
KB663807 KB664043 $
KB663833 -KB663877 -KB663944 $
KB663882 KB664200 $
KB663910 KB664280 $
KB663988 KB664232 $
KB663991 KB664126 $
KB664006 -KB664166 $
KB664032 KB664187 $
KB664066 KB664093 $
KB664163 KB664218 $
