# Supplementary material for: Evolutionary superscaffolding and chromosome anchoring to improve Anopheles genome assemblies
Source: BMC Biol. 2020 Jan 2;18:1. doi: 10.1186/s12915-019-0728-3 (PMC6939337; doi:10.1186/s12915-019-0728-3)
Supplement: Supplementary file 6 — Additional file 6. Adjacency and superscaffold data. Reconciled sets of scaffold adjacencies and corresponding superscaffolds. [file 12915_2019_728_MOESM6_ESM.zip › AMINI.reconciled.adjacencies.txt]

AMINI	KB663611	+	KB663844	-	CedRob
AMINI	KB663622	-	KB663832	+	AGO
AMINI	KB663633	-	KB664165	+	CedMax
AMINI	KB663640	+	KB664268	+	AGO
AMINI	KB663644	+	KB663799	+	CedRob
AMINI	KB663655	-	KB663738	+	AGO
AMINI	KB663658	+	KB663772	+	AGO
AMINI	KB663666	+	KB663677	+	CedMax
AMINI	KB663699	-	KB663777	-	CedRob
AMINI	KB663710	+	KB664054	-	CedMax
AMINI	KB663721	+	KB664165	-	CedRob
AMINI	KB663733	+	KB663799	-	CedRob
AMINI	KB663744	+	KB663844	+	CedMaxRob+AGO
AMINI	KB663755	-	KB663888	+	CedMaxRob
AMINI	KB663766	+	KB664276	+	AGO
AMINI	KB663807	+	KB664043	+	AGO
AMINI	KB663833	+	KB663877	-	CedRob
AMINI	KB663877	-	KB663944	-	CedMaxRob+AGO
AMINI	KB663882	+	KB664200	+	AGO
AMINI	KB663910	+	KB664280	+	AGO
AMINI	KB663988	+	KB664232	+	AGO
AMINI	KB663991	+	KB664126	+	AGO
AMINI	KB664006	+	KB664166	-	AGO
AMINI	KB664032	+	KB664187	+	AGO
AMINI	KB664066	+	KB664093	+	AGO
AMINI	KB664163	+	KB664218	+	AGO
