# Supplementary material for: Evolutionary superscaffolding and chromosome anchoring to improve Anopheles genome assemblies
Source: BMC Biol. 2020 Jan 2;18:1. doi: 10.1186/s12915-019-0728-3 (PMC6939337; doi:10.1186/s12915-019-0728-3)
Supplement: Supplementary file 6 — Additional file 6. Adjacency and superscaffold data. Reconciled sets of scaffold adjacencies and corresponding superscaffolds. [file 12915_2019_728_MOESM6_ESM.zip › AQUAD.reconciled.adjacencies.grimm.txt]

>AQUAD
KB665398 KB665843 -KB668011 $
-KB667785 KB665400 $
-KB666644 KB666954 -KB665422 KB665877 $
KB665432 -KB667821 $
KB665433 -KB665599 $
KB665444 -KB667988 -KB667444 $
-KB666818 KB665448 $
KB665466 KB666276 $
KB665477 KB666132 $
KB665499 -KB668033 $
KB667433 KB665510 $
KB667445 KB665511 KB668110 -KB666110 $
KB665521 KB667763 $
KB665799 -KB666032 -KB666410 KB665522 -KB667576 KB666832 KB667786 $
KB665577 KB665533 $
KB665544 -KB666177 $
KB667481 -KB665555 KB666165 KB666522 KB665810 KB665844 KB666855 $
KB665564 -KB665567 $
KB667736 KB668133 -KB667800 KB667188 KB665588 $
-KB667695 KB665600 $
KB665610 -KB666943 KB667543 $
KB665621 KB667500 $
KB665633 KB665732 KB667888 $
KB665644 -KB667442 KB667538 -KB667527 $
-KB667711 KB665666 $
KB665677 KB666399 -KB666465 KB667627 -KB668044 -KB666677 $
KB665685 KB668028 $
-KB667684 KB665688 KB667926 $
KB667590 -KB665699 -KB666555 $
KB665710 KB667789 -KB666243 KB668099 $
KB667689 KB665721 $
-KB665788 KB665755 $
KB665757 KB666030 $
KB666733 KB665766 -KB667982 -KB667475 KB666688 KB667679 -KB668017 $
KB665767 KB667596 $
KB667276 -KB665777 KB666544 $
KB665778 KB668186 $
KB666909 KB665819 KB667879 $
KB665832 -KB665988 $
KB665853 KB668008 KB667631 $
KB666021 KB665855 $
-KB666533 -KB666432 KB666288 KB666799 KB665888 -KB667944 KB666121 -KB667513 KB666310 $
-KB666188 KB666610 KB665899 $
KB666210 KB665943 $
KB666910 -KB665966 KB666221 -KB666145 $
KB666721 KB665977 $
KB665986 KB667898 $
KB665999 KB668199 $
KB666043 KB667611 KB666065 KB666710 $
KB666066 KB667478 $
KB666087 -KB667870 $
KB666732 -KB667010 KB667866 -KB666486 KB667911 -KB667811 -KB666287 -KB667933 -KB667681 KB668088 -KB667522 KB666088 $
-KB666966 KB666099 $
KB667612 -KB666102 -KB667953 -KB666291 $
KB666115 -KB667132 $
KB666122 KB666364 $
KB666777 KB666143 $
KB667483 KB666176 KB666955 $
KB666180 KB667253 $
-KB667556 -KB666843 -KB666469 KB666232 $
KB666254 -KB667533 $
KB667564 -KB666621 KB666265 $
KB666299 KB667544 KB667608 $
KB666340 -KB667859 -KB667660 $
KB666810 KB666354 KB667605 $
KB666384 KB668009 $
KB666398 KB668155 $
-KB668218 KB666405 $
KB666419 KB667488 KB667521 $
KB666421 -KB667836 $
KB666426 KB666552 $
KB666437 -KB667578 $
-KB666476 KB666454 $
-KB667436 KB666487 $
-KB667889 -KB667491 -KB666509 KB667176 $
KB666694 KB667497 $
KB667717 -KB666788 KB667955 $
KB666877 KB667310 $
KB666932 -KB667967 KB667810 $
-KB668178 KB666977 $
KB667032 -KB667588 $
KB668022 KB667777 KB667065 $
KB667088 KB667582 $
-KB667963 KB667099 $
KB667154 -KB667746 $
KB667210 KB667598 $
KB667221 -KB668077 $
-KB667332 KB667287 $
KB667410 KB667503 $
KB667431 KB668174 $
KB667432 KB668013 $
KB667439 -KB667566 $
KB667441 KB667765 $
-KB667643 KB667443 $
KB667454 -KB667799 -KB667601 $
-KB667665 KB667456 KB668210 $
KB667459 -KB667461 $
-KB668102 KB667462 KB668129 $
KB667922 KB667555 KB667471 KB667666 $
KB667474 KB668005 $
-KB667587 KB667487 $
KB667502 -KB668070 $
KB667520 KB667526 $
KB667528 KB667781 $
KB667552 -KB667934 $
-KB668064 KB667553 $
-KB667586 KB667575 $
KB667593 KB667614 $
KB667594 -KB667795 $
KB667597 KB667778 $
KB667610 KB667618 $
KB667638 -KB668062 $
KB667644 -KB668188 $
KB667649 -KB667744 $
KB667700 KB667900 KB668166 KB667755 $
KB667704 KB667772 $
-KB667779 KB667705 $
KB667833 KB667733 KB667877 $
KB667794 -KB667930 $
KB667831 KB668135 $
KB668184 KB667868 $
KB667890 KB668141 $
