# Supplementary material for: Evolutionary superscaffolding and chromosome anchoring to improve Anopheles genome assemblies
Source: BMC Biol. 2020 Jan 2;18:1. doi: 10.1186/s12915-019-0728-3 (PMC6939337; doi:10.1186/s12915-019-0728-3)
Supplement: Supplementary file 6 — Additional file 6. Adjacency and superscaffold data. Reconciled sets of scaffold adjacencies and corresponding superscaffolds. [file 12915_2019_728_MOESM6_ESM.zip › AQUAD.reconciled.adjacencies.txt]

AQUAD	KB665398	+	KB665843	+	CedMaxRob
AQUAD	KB665400	-	KB667785	+	CedMax
AQUAD	KB665422	+	KB666954	-	CedMaxRob
AQUAD	KB665422	-	KB665877	+	CedRob
AQUAD	KB665432	+	KB667821	-	AGO
AQUAD	KB665433	+	KB665599	-	AGO
AQUAD	KB665444	+	KB667988	-	LibMax+AGO
AQUAD	KB665448	-	KB666818	+	AGO
AQUAD	KB665466	+	KB666276	+	CedMaxRob
AQUAD	KB665477	+	KB666132	+	CedMax
AQUAD	KB665499	+	KB668033	-	CedRob
AQUAD	KB665510	-	KB667433	-	CedMax
AQUAD	KB665511	+	KB668110	+	CedMaxRob
AQUAD	KB665511	-	KB667445	-	CedMax+AGO
AQUAD	KB665521	+	KB667763	+	AGO
AQUAD	KB665522	+	KB667576	-	CedMaxRob
AQUAD	KB665522	-	KB666410	+	CedMax
AQUAD	KB665533	-	KB665577	-	CedMaxRob
AQUAD	KB665544	+	KB666177	-	CedMax
AQUAD	KB665555	+	KB667481	-	AGO
AQUAD	KB665555	-	KB666165	+	CedRob
AQUAD	KB665564	+	KB665567	-	CedMax
AQUAD	KB665588	-	KB667188	-	CedMaxRob+AGOres
AQUAD	KB665600	-	KB667695	+	CedMaxRob
AQUAD	KB665610	+	KB666943	-	CedMaxRob
AQUAD	KB665621	+	KB667500	+	CedRob
AQUAD	KB665633	+	KB665732	+	CedMaxRob
AQUAD	KB665644	+	KB667442	-	CedMax
AQUAD	KB665666	-	KB667711	+	CedRob
AQUAD	KB665677	+	KB666399	+	CedMaxRob
AQUAD	KB665685	+	KB668028	+	AGO
AQUAD	KB665688	+	KB667926	+	CedRob
AQUAD	KB665688	-	KB667684	+	AGO
AQUAD	KB665699	+	KB667590	-	CedRob
AQUAD	KB665699	-	KB666555	-	CedRob
AQUAD	KB665710	+	KB667789	+	CedMaxRob
AQUAD	KB665721	-	KB667689	-	CedRob
AQUAD	KB665732	+	KB667888	+	CedMaxRob
AQUAD	KB665755	-	KB665788	+	AGO
AQUAD	KB665757	+	KB666030	+	AGO
AQUAD	KB665766	+	KB667982	-	CedMaxRob
AQUAD	KB665766	-	KB666733	-	CedRob
AQUAD	KB665767	+	KB667596	+	AGO
AQUAD	KB665777	+	KB667276	-	AGO
AQUAD	KB665777	-	KB666544	+	CedMaxRob
AQUAD	KB665778	+	KB668186	+	AGO
AQUAD	KB665799	+	KB666032	-	CedMaxRob
AQUAD	KB665810	+	KB665844	+	CedMaxRob
AQUAD	KB665810	-	KB666522	-	CedRob
AQUAD	KB665819	+	KB667879	+	AGO
AQUAD	KB665819	-	KB666909	-	AGO
AQUAD	KB665832	+	KB665988	-	CedRob
AQUAD	KB665843	+	KB668011	-	CedMaxRob
AQUAD	KB665844	+	KB666855	+	CedMaxRob
AQUAD	KB665853	+	KB668008	+	AGO
AQUAD	KB665855	-	KB666021	-	CedMaxRob
AQUAD	KB665888	+	KB667944	-	CedMax
AQUAD	KB665888	-	KB666799	-	CedRob
AQUAD	KB665899	-	KB666610	-	CedRob+AGO
AQUAD	KB665943	-	KB666210	-	CedRob
AQUAD	KB665966	+	KB666910	-	LibCed+AGO
AQUAD	KB665966	-	KB666221	+	CedMaxRob+AGO
AQUAD	KB665977	-	KB666721	-	CedMax
AQUAD	KB665986	+	KB667898	+	AGO
AQUAD	KB665999	+	KB668199	+	CedRob
AQUAD	KB666032	-	KB666410	-	LibMax+AGO
AQUAD	KB666043	+	KB667611	+	CedMaxRob
AQUAD	KB666065	+	KB666710	+	AGO
AQUAD	KB666065	-	KB667611	-	CedRob
AQUAD	KB666066	+	KB667478	+	CedMax+AGO
AQUAD	KB666087	+	KB667870	-	AGO
AQUAD	KB666088	-	KB667522	+	CedMaxRob
AQUAD	KB666099	-	KB666966	+	CedMaxRob
AQUAD	KB666102	+	KB667612	-	AGO
AQUAD	KB666102	-	KB667953	-	AGO
AQUAD	KB666110	+	KB668110	-	CedRob
AQUAD	KB666115	+	KB667132	-	AGO
AQUAD	KB666121	+	KB667513	-	CedRob
AQUAD	KB666121	-	KB667944	+	CedRob
AQUAD	KB666122	+	KB666364	+	AGO
AQUAD	KB666143	-	KB666777	-	CedRob
AQUAD	KB666145	+	KB666221	-	AGO
AQUAD	KB666165	+	KB666522	+	CedMaxRob
AQUAD	KB666176	+	KB666955	+	RobMax
AQUAD	KB666176	-	KB667483	-	CedMax+AGO
AQUAD	KB666180	+	KB667253	+	AGO
AQUAD	KB666188	-	KB666610	+	CedRob
AQUAD	KB666232	-	KB666469	+	CedMaxRob+AGOres
AQUAD	KB666243	+	KB667789	-	CedMax
AQUAD	KB666243	-	KB668099	+	CedRob
AQUAD	KB666254	+	KB667533	-	CedMaxRob
AQUAD	KB666265	-	KB666621	+	CedMax
AQUAD	KB666287	+	KB667811	+	LibCed+AGO
AQUAD	KB666287	-	KB667933	-	CedMaxRob
AQUAD	KB666288	+	KB666799	+	CedMaxRob
AQUAD	KB666288	-	KB666432	+	CedRob
AQUAD	KB666291	+	KB667953	+	AGO
AQUAD	KB666299	+	KB667544	+	CedRob+AGO
AQUAD	KB666310	-	KB667513	+	CedRob
AQUAD	KB666340	+	KB667859	-	AGO
AQUAD	KB666354	+	KB667605	+	CedMaxRob
AQUAD	KB666354	-	KB666810	-	CedRob
AQUAD	KB666384	+	KB668009	+	AGO
AQUAD	KB666398	+	KB668155	+	CedMaxRob
AQUAD	KB666399	+	KB666465	-	Rob+AGO
AQUAD	KB666405	-	KB668218	+	AGO
AQUAD	KB666419	+	KB667488	+	AGO
AQUAD	KB666421	+	KB667836	-	CedMaxRob
AQUAD	KB666426	+	KB666552	+	AGO
AQUAD	KB666432	+	KB666533	+	CedRob
AQUAD	KB666437	+	KB667578	-	AGO
AQUAD	KB666454	-	KB666476	+	LibRob+AGO
AQUAD	KB666465	-	KB667627	+	Ced+AGO
AQUAD	KB666469	+	KB666843	+	CedMaxRob+AGOres
AQUAD	KB666486	+	KB667866	-	CedMaxRob+AGOres
AQUAD	KB666486	-	KB667911	+	CedMaxRob+AGOres
AQUAD	KB666487	-	KB667436	+	CedMaxRob
AQUAD	KB666509	+	KB667491	+	CedRob+AGOres
AQUAD	KB666509	-	KB667176	+	CedMax
AQUAD	KB666621	+	KB667564	-	CedRob
AQUAD	KB666644	-	KB666954	+	CedMax
AQUAD	KB666677	+	KB668044	+	CedMaxRob
AQUAD	KB666688	+	KB667679	+	CedMax
AQUAD	KB666688	-	KB667475	+	CedMaxRob
AQUAD	KB666694	+	KB667497	+	AGO
AQUAD	KB666732	+	KB667010	-	CedMax+AGO
AQUAD	KB666788	+	KB667717	-	CedMaxRob
AQUAD	KB666788	-	KB667955	+	CedRob
AQUAD	KB666832	+	KB667786	+	CedRob
AQUAD	KB666832	-	KB667576	+	CedRob
AQUAD	KB666843	+	KB667556	+	CedRob
AQUAD	KB666877	+	KB667310	+	CedRob
AQUAD	KB666932	+	KB667967	-	CedRob+AGOres
AQUAD	KB666943	-	KB667543	+	CedRob
AQUAD	KB666977	-	KB668178	+	Ced+AGO
AQUAD	KB667010	-	KB667866	+	CedMaxRob
AQUAD	KB667032	+	KB667588	-	CedRob
AQUAD	KB667065	-	KB667777	-	CedMaxRob
AQUAD	KB667088	+	KB667582	+	AGO
AQUAD	KB667099	-	KB667963	+	CedMax
AQUAD	KB667154	+	KB667746	-	AGO
AQUAD	KB667188	-	KB667800	+	CedMaxRob+AGOres
AQUAD	KB667210	+	KB667598	+	CedRob
AQUAD	KB667221	+	KB668077	-	LibCed+AGO
AQUAD	KB667287	-	KB667332	+	AGO
AQUAD	KB667410	+	KB667503	+	CedRob
AQUAD	KB667431	+	KB668174	+	CedMaxRob
AQUAD	KB667432	+	KB668013	+	AGO
AQUAD	KB667439	+	KB667566	-	CedRob
AQUAD	KB667441	+	KB667765	+	AGO
AQUAD	KB667442	-	KB667538	+	CedMaxRob+AGOres
AQUAD	KB667443	-	KB667643	+	CedMax
AQUAD	KB667444	+	KB667988	+	CedRob+AGO
AQUAD	KB667454	+	KB667799	-	AGO
AQUAD	KB667456	+	KB668210	+	CedMaxRob
AQUAD	KB667456	-	KB667665	+	AGO
AQUAD	KB667459	+	KB667461	-	AGO
AQUAD	KB667462	+	KB668129	+	CedMaxRob+AGO
AQUAD	KB667462	-	KB668102	+	AGO
AQUAD	KB667471	+	KB667666	+	CedRob
AQUAD	KB667471	-	KB667555	-	CedRob+AGO
AQUAD	KB667474	+	KB668005	+	CedRob
AQUAD	KB667475	+	KB667982	+	CedMax+AGO
AQUAD	KB667487	-	KB667587	+	AGO
AQUAD	KB667488	+	KB667521	+	AGO
AQUAD	KB667491	+	KB667889	+	CedRob+AGOres
AQUAD	KB667502	+	KB668070	-	AGO
AQUAD	KB667520	+	KB667526	+	AGO
AQUAD	KB667522	+	KB668088	-	AGO
AQUAD	KB667527	+	KB667538	-	CedMaxRob+AGOres
AQUAD	KB667528	+	KB667781	+	AGO
AQUAD	KB667544	+	KB667608	+	CedRob+AGO
AQUAD	KB667552	+	KB667934	-	AGO
AQUAD	KB667553	-	KB668064	+	CedRob
AQUAD	KB667555	-	KB667922	-	CedMaxRob+AGO
AQUAD	KB667575	-	KB667586	+	Max+AGO
AQUAD	KB667593	+	KB667614	+	CedMaxRob+AGO
AQUAD	KB667594	+	KB667795	-	CedRob
AQUAD	KB667597	+	KB667778	+	AGO
AQUAD	KB667601	+	KB667799	+	CedMaxRob
AQUAD	KB667610	+	KB667618	+	AGO
AQUAD	KB667627	+	KB668044	-	Ced+AGO
AQUAD	KB667631	-	KB668008	-	AGO
AQUAD	KB667638	+	KB668062	-	CedMaxRob
AQUAD	KB667644	+	KB668188	-	LibCed+AGO
AQUAD	KB667649	+	KB667744	-	CedRob
AQUAD	KB667660	+	KB667859	+	AGO
AQUAD	KB667679	+	KB668017	-	AGO
AQUAD	KB667681	+	KB667933	+	CedMax+AGOres
AQUAD	KB667681	-	KB668088	+	CedMax+AGOres
AQUAD	KB667700	+	KB667900	+	CedMaxRob+AGO
AQUAD	KB667704	+	KB667772	+	AGO
AQUAD	KB667705	-	KB667779	+	AGO
AQUAD	KB667733	+	KB667877	+	CedRob
AQUAD	KB667733	-	KB667833	-	CedRob+AGO
AQUAD	KB667736	+	KB668133	+	CedRob
AQUAD	KB667755	-	KB668166	-	CedRob
AQUAD	KB667777	-	KB668022	-	CedMaxRob+AGO
AQUAD	KB667794	+	KB667930	-	CedRob
AQUAD	KB667800	+	KB668133	-	CedMax
AQUAD	KB667811	+	KB667911	-	CedRob+AGO
AQUAD	KB667831	+	KB668135	+	LibMax+AGO
AQUAD	KB667868	-	KB668184	-	RobMax
AQUAD	KB667890	+	KB668141	+	AGO
AQUAD	KB667900	+	KB668166	+	CedRob+AGO
AQUAD	KB667967	-	KB667810	+	CedRob+AGOres
