# Supplementary material for: Evolutionary superscaffolding and chromosome anchoring to improve Anopheles genome assemblies
Source: BMC Biol. 2020 Jan 2;18:1. doi: 10.1186/s12915-019-0728-3 (PMC6939337; doi:10.1186/s12915-019-0728-3)
Supplement: Supplementary file 6 — Additional file 6. Adjacency and superscaffold data. Reconciled sets of scaffold adjacencies and corresponding superscaffolds. [file 12915_2019_728_MOESM6_ESM.zip › ASINC.reconciled.adjacencies.grimm.txt]

>ASINC
AS2_scf7180000687438 -AS2_scf7180000695872 $
AS2_scf7180000687470 -AS2_scf7180000695038 $
AS2_scf7180000688040 AS2_scf7180000695750 AS2_scf7180000695895 $
-AS2_scf7180000693062 AS2_scf7180000688913 $
AS2_scf7180000689026 AS2_scf7180000695058 $
-AS2_scf7180000689694 AS2_scf7180000689390 $
-AS2_scf7180000690428 AS2_scf7180000690427 $
AS2_scf7180000690470 AS2_scf7180000696119 $
AS2_scf7180000690521 -AS2_scf7180000696015 $
AS2_scf7180000691397 -AS2_scf7180000696131 $
AS2_scf7180000691739 -AS2_scf7180000695690 $
AS2_scf7180000696078 AS2_scf7180000691904 $
AS2_scf7180000695501 AS2_scf7180000692471 AS2_scf7180000695471 $
-AS2_scf7180000695201 -AS2_scf7180000695736 AS2_scf7180000693723 $
AS2_scf7180000693808 AS2_scf7180000695074 $
AS2_scf7180000694106 -AS2_scf7180000694094 -AS2_scf7180000695524 $
AS2_scf7180000695921 AS2_scf7180000694302 $
-AS2_scf7180000695737 AS2_scf7180000694464 $
AS2_scf7180000695609 -AS2_scf7180000694553 -AS2_scf7180000695695 $
-AS2_scf7180000696058 AS2_scf7180000695983 AS2_scf7180000694832 $
AS2_scf7180000694922 -AS2_scf7180000696060 $
AS2_scf7180000694950 AS2_scf7180000695562 $
AS2_scf7180000694956 -AS2_scf7180000696063 AS2_scf7180000695476 $
-AS2_scf7180000695731 AS2_scf7180000694995 $
AS2_scf7180000695008 -AS2_scf7180000696040 $
AS2_scf7180000695552 -AS2_scf7180000695929 -AS2_scf7180000695678 -AS2_scf7180000695989 AS2_scf7180000695009 $
AS2_scf7180000695966 -AS2_scf7180000695045 AS2_scf7180000695660 AS2_scf7180000695913 $
-AS2_scf7180000695550 AS2_scf7180000695048 $
-AS2_scf7180000695944 AS2_scf7180000696088 AS2_scf7180000695080 AS2_scf7180000695051 $
AS2_scf7180000695052 AS2_scf7180000695384 -AS2_scf7180000695984 $
AS2_scf7180000695066 AS2_scf7180000696053 $
AS2_scf7180000695073 -AS2_scf7180000695606 $
AS2_scf7180000696030 AS2_scf7180000695168 $
-AS2_scf7180000695757 AS2_scf7180000695733 AS2_scf7180000695182 $
AS2_scf7180000695236 AS2_scf7180000695644 $
AS2_scf7180000695977 AS2_scf7180000695292 AS2_scf7180000695671 $
-AS2_scf7180000695923 AS2_scf7180000695296 $
AS2_scf7180000696066 AS2_scf7180000695325 AS2_scf7180000695871 $
AS2_scf7180000695349 -AS2_scf7180000695619 $
AS2_scf7180000695473 AS2_scf7180000695545 $
AS2_scf7180000695475 AS2_scf7180000696013 $
AS2_scf7180000695481 -AS2_scf7180000696001 -AS2_scf7180000695556 $
AS2_scf7180000695483 AS2_scf7180000695900 $
AS2_scf7180000695489 -AS2_scf7180000695847 $
AS2_scf7180000695490 AS2_scf7180000696081 $
AS2_scf7180000695491 -AS2_scf7180000695557 -AS2_scf7180000695865 AS2_scf7180000695541 AS2_scf7180000696079 AS2_scf7180000695680 -AS2_scf7180000696050 AS2_scf7180000695709 AS2_scf7180000695903 $
-AS2_scf7180000696128 AS2_scf7180000695504 $
AS2_scf7180000695506 AS2_scf7180000696041 AS2_scf7180000696025 $
-AS2_scf7180000695645 AS2_scf7180000695508 $
AS2_scf7180000695987 AS2_scf7180000695510 $
AS2_scf7180000696107 -AS2_scf7180000695527 AS2_scf7180000696109 $
-AS2_scf7180000695880 AS2_scf7180000695534 $
AS2_scf7180000695540 -AS2_scf7180000696011 $
AS2_scf7180000695544 -AS2_scf7180000695742 $
-AS2_scf7180000696018 AS2_scf7180000695611 $
AS2_scf7180000696080 AS2_scf7180000695651 $
-AS2_scf7180000696023 AS2_scf7180000695676 $
AS2_scf7180000695710 AS2_scf7180000695694 $
-AS2_scf7180000696055 AS2_scf7180000696059 AS2_scf7180000696026 AS2_scf7180000695747 $
AS2_scf7180000695811 AS2_scf7180000695762 $
-AS2_scf7180000696049 AS2_scf7180000695778 $
AS2_scf7180000695806 -AS2_scf7180000695851 $
-AS2_scf7180000696125 AS2_scf7180000695856 $
AS2_scf7180000695864 -AS2_scf7180000696020 -AS2_scf7180000696115 $
AS2_scf7180000696004 AS2_scf7180000695893 $
AS2_scf7180000695910 -AS2_scf7180000696121 $
-AS2_scf7180000696105 AS2_scf7180000695942 $
AS2_scf7180000696014 AS2_scf7180000695946 $
AS2_scf7180000696070 AS2_scf7180000695953 $
AS2_scf7180000695959 -AS2_scf7180000695978 $
AS2_scf7180000695980 -AS2_scf7180000696027 -AS2_scf7180000696017 $
AS2_scf7180000696005 AS2_scf7180000696034 $
AS2_scf7180000696008 AS2_scf7180000696108 $
AS2_scf7180000695549 -AS2_scf7180000696037 AS2_scf7180000696068 -AS2_scf7180000696039 $
AS2_scf7180000696045 AS2_scf7180000696048 $
AS2_scf7180000696051 AS2_scf7180000696133 $
