# Supplementary material for: Evolutionary superscaffolding and chromosome anchoring to improve Anopheles genome assemblies
Source: BMC Biol. 2020 Jan 2;18:1. doi: 10.1186/s12915-019-0728-3 (PMC6939337; doi:10.1186/s12915-019-0728-3)
Supplement: Supplementary file 6 — Additional file 6. Adjacency and superscaffold data. Reconciled sets of scaffold adjacencies and corresponding superscaffolds. [file 12915_2019_728_MOESM6_ESM.zip › ASINC.reconciled.adjacencies.txt]

ASINC	AS2_scf7180000687438	+	AS2_scf7180000695872	-	CedMax
ASINC	AS2_scf7180000687470	+	AS2_scf7180000695038	-	CedRob
ASINC	AS2_scf7180000688040	+	AS2_scf7180000695750	+	CedMax
ASINC	AS2_scf7180000688913	-	AS2_scf7180000693062	+	CedMaxRob
ASINC	AS2_scf7180000689026	+	AS2_scf7180000695058	+	CedRob
ASINC	AS2_scf7180000689390	-	AS2_scf7180000689694	+	CedRob
ASINC	AS2_scf7180000690427	-	AS2_scf7180000690428	+	CedRob
ASINC	AS2_scf7180000690470	+	AS2_scf7180000696119	+	CedRob
ASINC	AS2_scf7180000690521	+	AS2_scf7180000696015	-	CedRob
ASINC	AS2_scf7180000691397	+	AS2_scf7180000696131	-	CedMax+PYMres
ASINC	AS2_scf7180000691739	+	AS2_scf7180000695690	-	CedMaxRob
ASINC	AS2_scf7180000691904	-	AS2_scf7180000696078	-	PYM
ASINC	AS2_scf7180000692471	+	AS2_scf7180000695471	+	CedMax
ASINC	AS2_scf7180000692471	-	AS2_scf7180000695501	-	CedMax
ASINC	AS2_scf7180000693723	-	AS2_scf7180000695736	+	CedMax
ASINC	AS2_scf7180000693808	+	AS2_scf7180000695074	+	CedMaxRob
ASINC	AS2_scf7180000694094	+	AS2_scf7180000694106	-	CedMaxRob
ASINC	AS2_scf7180000694094	-	AS2_scf7180000695524	-	CedMaxRob
ASINC	AS2_scf7180000694302	-	AS2_scf7180000695921	-	CedMaxRob
ASINC	AS2_scf7180000694464	-	AS2_scf7180000695737	+	CedMax
ASINC	AS2_scf7180000694553	+	AS2_scf7180000695609	-	CedMaxRob
ASINC	AS2_scf7180000694553	-	AS2_scf7180000695695	-	CedMax
ASINC	AS2_scf7180000694832	-	AS2_scf7180000695983	-	CedMax
ASINC	AS2_scf7180000694922	+	AS2_scf7180000696060	-	CedMax
ASINC	AS2_scf7180000694950	+	AS2_scf7180000695562	+	RobMax
ASINC	AS2_scf7180000694956	+	AS2_scf7180000696063	-	CedMaxRob
ASINC	AS2_scf7180000694995	-	AS2_scf7180000695731	+	CedMaxRob
ASINC	AS2_scf7180000695008	+	AS2_scf7180000696040	-	CedMax
ASINC	AS2_scf7180000695009	-	AS2_scf7180000695989	+	CedMax
ASINC	AS2_scf7180000695045	+	AS2_scf7180000695966	-	CedMaxRob
ASINC	AS2_scf7180000695045	-	AS2_scf7180000695660	+	CedMaxRob
ASINC	AS2_scf7180000695048	-	AS2_scf7180000695550	+	CedMaxRob
ASINC	AS2_scf7180000695051	-	AS2_scf7180000695080	-	CedMax
ASINC	AS2_scf7180000695052	+	AS2_scf7180000695384	+	CedRob
ASINC	AS2_scf7180000695066	+	AS2_scf7180000696053	+	CedMax
ASINC	AS2_scf7180000695073	+	AS2_scf7180000695606	-	CedRob
ASINC	AS2_scf7180000695080	-	AS2_scf7180000696088	-	CedRob
ASINC	AS2_scf7180000695168	-	AS2_scf7180000696030	-	CedMax
ASINC	AS2_scf7180000695182	-	AS2_scf7180000695733	-	CedMax
ASINC	AS2_scf7180000695201	-	AS2_scf7180000695736	-	CedMaxRob
ASINC	AS2_scf7180000695236	+	AS2_scf7180000695644	+	CedMax
ASINC	AS2_scf7180000695292	+	AS2_scf7180000695671	+	CedMaxRob
ASINC	AS2_scf7180000695292	-	AS2_scf7180000695977	-	CedMax
ASINC	AS2_scf7180000695296	-	AS2_scf7180000695923	+	CedRob
ASINC	AS2_scf7180000695325	+	AS2_scf7180000695871	+	CedMax
ASINC	AS2_scf7180000695325	-	AS2_scf7180000696066	-	CedMax
ASINC	AS2_scf7180000695349	+	AS2_scf7180000695619	-	CedMaxRob
ASINC	AS2_scf7180000695384	+	AS2_scf7180000695984	-	CedMax
ASINC	AS2_scf7180000695473	+	AS2_scf7180000695545	+	CedMax
ASINC	AS2_scf7180000695475	+	AS2_scf7180000696013	+	CedMax
ASINC	AS2_scf7180000695476	-	AS2_scf7180000696063	+	CedMax
ASINC	AS2_scf7180000695481	+	AS2_scf7180000696001	-	CedMaxRob
ASINC	AS2_scf7180000695483	+	AS2_scf7180000695900	+	CedMax
ASINC	AS2_scf7180000695489	+	AS2_scf7180000695847	-	CedMax
ASINC	AS2_scf7180000695490	+	AS2_scf7180000696081	+	CedMax
ASINC	AS2_scf7180000695491	+	AS2_scf7180000695557	-	PYM
ASINC	AS2_scf7180000695504	-	AS2_scf7180000696128	+	CedMax
ASINC	AS2_scf7180000695506	+	AS2_scf7180000696041	+	RobMax
ASINC	AS2_scf7180000695508	-	AS2_scf7180000695645	+	CedRob
ASINC	AS2_scf7180000695510	-	AS2_scf7180000695987	-	CedMax
ASINC	AS2_scf7180000695527	+	AS2_scf7180000696107	-	CedMaxRob
ASINC	AS2_scf7180000695527	-	AS2_scf7180000696109	+	RobMax
ASINC	AS2_scf7180000695534	-	AS2_scf7180000695880	+	CedMax
ASINC	AS2_scf7180000695540	+	AS2_scf7180000696011	-	RobMax
ASINC	AS2_scf7180000695541	+	AS2_scf7180000696079	+	PYM
ASINC	AS2_scf7180000695541	-	AS2_scf7180000695865	+	LibMax+PYM
ASINC	AS2_scf7180000695544	+	AS2_scf7180000695742	-	PYM
ASINC	AS2_scf7180000695552	+	AS2_scf7180000695929	-	CedMax
ASINC	AS2_scf7180000695556	+	AS2_scf7180000696001	+	PYM
ASINC	AS2_scf7180000695557	-	AS2_scf7180000695865	-	PYM
ASINC	AS2_scf7180000695611	-	AS2_scf7180000696018	+	CedMaxRob
ASINC	AS2_scf7180000695651	-	AS2_scf7180000696080	-	CedRob
ASINC	AS2_scf7180000695660	+	AS2_scf7180000695913	+	CedMax
ASINC	AS2_scf7180000695676	-	AS2_scf7180000696023	+	CedMax
ASINC	AS2_scf7180000695678	+	AS2_scf7180000695929	+	CedMax
ASINC	AS2_scf7180000695678	-	AS2_scf7180000695989	-	CedMaxRob
ASINC	AS2_scf7180000695680	+	AS2_scf7180000696050	-	PYM
ASINC	AS2_scf7180000695680	-	AS2_scf7180000696079	-	PYM
ASINC	AS2_scf7180000695694	-	AS2_scf7180000695710	-	CedMaxRob
ASINC	AS2_scf7180000695709	+	AS2_scf7180000695903	+	CedMaxRob
ASINC	AS2_scf7180000695709	-	AS2_scf7180000696050	+	PYM
ASINC	AS2_scf7180000695733	-	AS2_scf7180000695757	+	CedRob
ASINC	AS2_scf7180000695747	-	AS2_scf7180000696026	-	PYM
ASINC	AS2_scf7180000695750	+	AS2_scf7180000695895	+	CedRob
ASINC	AS2_scf7180000695762	-	AS2_scf7180000695811	-	CedRob
ASINC	AS2_scf7180000695778	-	AS2_scf7180000696049	+	CedMaxRob
ASINC	AS2_scf7180000695806	+	AS2_scf7180000695851	-	CedMaxRob
ASINC	AS2_scf7180000695856	-	AS2_scf7180000696125	+	CedMax
ASINC	AS2_scf7180000695864	+	AS2_scf7180000696020	-	PYM
ASINC	AS2_scf7180000695893	-	AS2_scf7180000696004	-	CedMaxRob
ASINC	AS2_scf7180000695910	+	AS2_scf7180000696121	-	RobMax
ASINC	AS2_scf7180000695942	-	AS2_scf7180000696105	+	CedMax
ASINC	AS2_scf7180000695944	-	AS2_scf7180000696088	+	CedMaxRob
ASINC	AS2_scf7180000695946	-	AS2_scf7180000696014	-	CedMax
ASINC	AS2_scf7180000695953	-	AS2_scf7180000696070	-	CedMaxRob
ASINC	AS2_scf7180000695959	+	AS2_scf7180000695978	-	CedMax
ASINC	AS2_scf7180000695980	+	AS2_scf7180000696027	-	CedMaxRob
ASINC	AS2_scf7180000695983	-	AS2_scf7180000696058	+	CedMax
ASINC	AS2_scf7180000696005	+	AS2_scf7180000696034	+	CedMax
ASINC	AS2_scf7180000696008	+	AS2_scf7180000696108	+	CedMax
ASINC	AS2_scf7180000696017	+	AS2_scf7180000696027	+	PYM
ASINC	AS2_scf7180000696020	-	AS2_scf7180000696115	-	CedMax
ASINC	AS2_scf7180000696025	-	AS2_scf7180000696041	-	CedMax
ASINC	AS2_scf7180000696026	-	AS2_scf7180000696059	-	LibRob+PYM
ASINC	AS2_scf7180000696037	+	AS2_scf7180000695549	-	CedMax+PYMres
ASINC	AS2_scf7180000696037	-	AS2_scf7180000696068	+	CedMax
ASINC	AS2_scf7180000696039	+	AS2_scf7180000696068	-	CedMax+PYMres
ASINC	AS2_scf7180000696045	+	AS2_scf7180000696048	+	PYM
ASINC	AS2_scf7180000696051	+	AS2_scf7180000696133	+	LibMax+PYM
ASINC	AS2_scf7180000696055	-	AS2_scf7180000696059	+	PYM
