# Supplementary material for: Evolutionary superscaffolding and chromosome anchoring to improve Anopheles genome assemblies
Source: BMC Biol. 2020 Jan 2;18:1. doi: 10.1186/s12915-019-0728-3 (PMC6939337; doi:10.1186/s12915-019-0728-3)
Supplement: Supplementary file 6 — Additional file 6. Adjacency and superscaffold data. Reconciled sets of scaffold adjacencies and corresponding superscaffolds. [file 12915_2019_728_MOESM6_ESM.zip › ASINS.reconciled.adjacencies.grimm.txt]

>ASINS
AXCK02015324 AXCK02021304 AXCK02030707 $
-KI916183 -AXCK02018645 AXCK02018002 AXCK02019813 $
AXCK02018059 AXCK02025673 $
AXCK02023307 -AXCK02018081 -KI916668 KI916286 -KI916197 $
AXCK02018089 -AXCK02024238 $
-KI916260 AXCK02018233 $
AXCK02018332 -KI916719 $
KI916381 -AXCK02018560 AXCK02020342 $
AXCK02018674 AXCK02019671 $
AXCK02018744 AXCK02022542 -KI916394 AXCK02018947 $
KI916894 AXCK02018749 $
-AXCK02019675 KI916422 -AXCK02018800 KI916485 $
AXCK02018972 AXCK02025192 $
AXCK02019598 AXCK02022607 $
-KI916319 -AXCK02022986 -AXCK02021628 AXCK02020051 $
AXCK02020176 KI917109 $
AXCK02020305 KI916442 $
AXCK02020445 AXCK02023531 $
AXCK02020630 -KI916514 $
AXCK02020765 KI916364 $
AXCK02020813 AXCK02029867 $
-AXCK02030633 AXCK02020862 $
AXCK02020863 -AXCK02029775 AXCK02023182 $
AXCK02021001 AXCK02025123 AXCK02025483 $
KI916733 KI917026 AXCK02021055 $
AXCK02021164 KI916987 $
AXCK02021185 KI916192 $
-AXCK02024270 AXCK02021201 $
AXCK02021232 AXCK02021814 $
-KI916289 AXCK02021397 AXCK02025057 $
AXCK02024397 AXCK02023836 -AXCK02022408 -AXCK02021441 AXCK02026495 $
AXCK02021464 -AXCK02023471 $
AXCK02021697 KI916503 $
-AXCK02027390 AXCK02021703 $
AXCK02021721 KI916264 $
AXCK02021926 AXCK02024066 $
AXCK02022589 AXCK02021946 KI916939 $
AXCK02021947 -KI916701 -AXCK02023060 $
-AXCK02024799 AXCK02021956 $
AXCK02022277 AXCK02023470 $
AXCK02022359 AXCK02026286 $
KI916346 AXCK02022912 AXCK02028008 AXCK02022471 $
AXCK02022511 AXCK02023696 $
AXCK02022556 KI916454 $
AXCK02022762 -AXCK02029057 $
AXCK02022922 AXCK02025858 $
-AXCK02028420 AXCK02022946 $
AXCK02022963 -KI916335 $
AXCK02022979 AXCK02024711 $
AXCK02022992 -KI916664 $
AXCK02023027 AXCK02027491 $
AXCK02023078 AXCK02026823 $
AXCK02023132 AXCK02024201 $
AXCK02023216 AXCK02026890 $
AXCK02023304 KI916812 $
AXCK02023378 -KI916309 -KI916466 -KI916367 $
AXCK02023453 -AXCK02023640 AXCK02024654 $
AXCK02023505 AXCK02026349 $
-AXCK02024811 AXCK02023700 $
-KI916622 -KI916544 -AXCK02023712 AXCK02024322 $
AXCK02023732 AXCK02024940 $
AXCK02023744 AXCK02026238 $
-AXCK02027581 AXCK02023765 $
AXCK02023774 -KI917105 $
AXCK02023806 -KI916316 $
-AXCK02029426 AXCK02023807 $
-AXCK02030198 AXCK02023835 $
AXCK02023861 AXCK02028456 $
AXCK02023874 AXCK02029469 $
AXCK02023903 KI916471 $
-AXCK02024388 AXCK02024093 $
AXCK02024225 -KI916189 $
AXCK02024340 KI916283 $
KI916650 AXCK02024475 $
AXCK02024649 KI918194 $
AXCK02024674 AXCK02025933 $
-KI916310 -AXCK02029097 AXCK02024688 $
AXCK02024696 AXCK02027475 $
KI916278 AXCK02024727 KI916653 $
AXCK02024769 -KI918124 $
AXCK02024843 -KI916463 $
AXCK02024860 AXCK02029062 $
AXCK02024886 AXCK02026599 $
AXCK02024889 AXCK02027066 $
AXCK02024894 KI918202 $
AXCK02024896 AXCK02025139 $
-KI916434 AXCK02024925 $
-KI916333 AXCK02024996 $
AXCK02025132 -AXCK02028023 $
AXCK02025135 AXCK02025863 $
AXCK02025204 AXCK02027412 $
AXCK02025231 KI917017 $
AXCK02025243 -KI916263 -KI916254 KI916681 $
AXCK02025247 KI917133 $
AXCK02025282 AXCK02028806 $
KI916211 AXCK02025288 $
AXCK02025340 AXCK02027183 $
AXCK02025404 AXCK02027033 $
AXCK02025526 KI916582 $
AXCK02025596 -KI916626 $
AXCK02025665 KI918046 $
-KI916297 KI916538 AXCK02025735 $
AXCK02027247 AXCK02025846 KI916419 $
AXCK02025924 -KI916491 $
KI916280 -AXCK02026933 AXCK02025986 $
AXCK02026011 AXCK02026402 $
AXCK02026017 KI916369 $
AXCK02026071 KI916864 $
-KI917478 AXCK02026074 $
AXCK02026084 -KI916288 $
KI917058 AXCK02026215 $
AXCK02026343 AXCK02030133 $
AXCK02026347 AXCK02028089 $
KI916979 AXCK02026405 $
AXCK02026433 AXCK02027138 $
AXCK02026458 AXCK02027018 $
AXCK02026498 AXCK02028658 $
AXCK02026506 KI917125 $
AXCK02026508 AXCK02030877 $
KI916522 AXCK02026543 $
AXCK02026589 AXCK02027015 $
AXCK02026664 -KI916355 $
AXCK02026684 -AXCK02030223 $
-KI917177 -KI916253 AXCK02026858 KI916256 $
AXCK02026938 KI916913 $
AXCK02027127 -KI916806 $
AXCK02027147 KI918052 $
AXCK02027174 -KI916795 $
AXCK02027177 AXCK02027290 $
AXCK02027267 AXCK02028265 $
AXCK02027275 -KI916899 $
AXCK02027296 -KI919083 $
KI916641 KI917037 -AXCK02030750 AXCK02027387 $
AXCK02027466 AXCK02030481 $
AXCK02027489 -KI916982 $
AXCK02027542 AXCK02030763 $
AXCK02027583 KI918844 $
AXCK02027619 AXCK02027708 $
AXCK02027718 -KI916693 KI916484 $
AXCK02027722 AXCK02030460 $
AXCK02027828 -AXCK02028818 $
AXCK02027925 AXCK02029380 $
AXCK02028068 KI916929 $
AXCK02028108 KI917397 $
AXCK02028117 -KI917503 $
AXCK02028239 KI916861 $
AXCK02028257 -KI917251 $
AXCK02028280 AXCK02029201 $
AXCK02028313 AXCK02030731 $
AXCK02028346 AXCK02028977 $
AXCK02028358 KI917447 $
AXCK02028402 AXCK02030673 $
-KI916531 AXCK02028439 $
-AXCK02030028 AXCK02028452 $
-KI916890 AXCK02028611 $
AXCK02028686 -KI916824 $
AXCK02028732 AXCK02029887 $
AXCK02028787 KI918748 $
AXCK02028854 KI916555 $
AXCK02028978 KI917525 $
AXCK02029037 KI917341 $
AXCK02029040 KI916390 $
AXCK02029076 -KI916298 $
-KI916216 KI916990 AXCK02029121 $
AXCK02029386 KI916321 $
AXCK02029414 KI917363 $
-KI916209 AXCK02029634 $
AXCK02029676 -KI917142 $
KI916702 AXCK02029792 AXCK02029907 $
AXCK02029827 KI917303 $
AXCK02030065 KI916521 $
AXCK02030107 KI917438 $
KI916529 AXCK02030115 $
AXCK02030206 AXCK02030796 $
AXCK02030442 -KI917148 -KI916535 $
AXCK02030554 -KI918232 $
AXCK02030641 KI918143 $
AXCK02030882 -KI916352 $
KI916184 -KI916589 $
-KI916272 KI916186 $
KI916188 KI916292 $
KI916194 KI918260 $
KI916196 -KI916249 $
KI916767 KI916198 $
-KI916331 KI916201 $
KI916217 KI916226 KI917023 $
-KI916220 KI919273 KI916218 $
KI916445 KI916219 $
KI916243 KI916223 $
-KI917114 KI916227 $
-KI916475 KI916775 KI916229 $
KI916308 KI916233 $
-KI916302 -KI916793 KI916237 $
KI916240 KI916695 $
-KI918573 KI916251 $
KI916265 KI916550 $
KI916266 KI916282 $
KI916268 -KI917811 KI918887 $
KI916271 KI916659 $
KI917485 KI916275 KI916570 KI916477 $
KI916779 KI916276 $
KI916575 KI916281 $
KI916327 KI916284 KI916312 KI916790 $
KI916285 KI916296 $
KI916287 KI916748 $
KI916332 KI916301 $
-KI917602 KI916306 $
KI916324 KI916660 $
KI916326 KI917225 $
KI916334 -KI916752 $
KI916792 KI916336 $
KI916347 KI916409 KI918389 KI916776 $
KI916356 -KI916361 $
-KI919015 KI916359 $
KI916743 KI916365 $
KI918534 KI916374 $
KI916380 KI916649 $
-KI918658 KI916392 $
KI916418 -KI916606 $
KI916423 KI916816 $
-KI916585 KI916455 $
-KI917643 KI916462 $
KI916464 -KI916945 $
KI916492 KI917646 $
KI916493 KI918751 $
KI916494 KI918095 $
KI919108 KI916505 $
-KI919168 KI916508 $
KI916616 KI918941 KI916517 $
KI916528 -KI916677 $
KI916619 KI916534 $
KI916613 -KI916633 $
KI916621 KI917226 $
KI916640 KI918770 -KI918499 $
-KI916837 KI916652 $
KI916661 KI916968 $
-KI918485 KI916674 $
KI916871 KI916722 $
KI916732 KI918738 $
-KI918735 KI916766 $
KI916817 KI917769 $
KI916823 KI917996 $
-KI917056 KI916842 KI917018 $
KI916885 KI917395 $
KI916896 KI917234 $
KI916928 KI916930 $
KI916965 KI917324 $
KI917065 KI917460 $
-KI917493 KI917337 $
KI917968 KI918197 $
KI918163 KI919126 $
KI918303 -KI918639 $
KI918910 -KI919113 $
KI919148 KI919195 $
