# Supplementary material for: Evolutionary superscaffolding and chromosome anchoring to improve Anopheles genome assemblies
Source: BMC Biol. 2020 Jan 2;18:1. doi: 10.1186/s12915-019-0728-3 (PMC6939337; doi:10.1186/s12915-019-0728-3)
Supplement: Supplementary file 6 — Additional file 6. Adjacency and superscaffold data. Reconciled sets of scaffold adjacencies and corresponding superscaffolds. [file 12915_2019_728_MOESM6_ESM.zip › ASINS.reconciled.adjacencies.txt]

ASINS	AXCK02015324	+	AXCK02021304	+	Ced+AGO
ASINS	AXCK02018002	+	AXCK02019813	+	CedRob+AGOres
ASINS	AXCK02018002	-	AXCK02018645	+	CedRob+AGOres
ASINS	AXCK02018059	+	AXCK02025673	+	AGO
ASINS	AXCK02018081	+	AXCK02023307	-	CedMaxRob
ASINS	AXCK02018081	-	KI916668	-	CedMaxRob+AGO
ASINS	AXCK02018089	+	AXCK02024238	-	CedRob
ASINS	AXCK02018233	-	KI916260	+	CedMax
ASINS	AXCK02018332	+	KI916719	-	AGO
ASINS	AXCK02018560	+	KI916381	-	CedMax+AGO
ASINS	AXCK02018560	-	AXCK02020342	+	AGO
ASINS	AXCK02018645	+	KI916183	+	CedMaxRob+AGO
ASINS	AXCK02018674	+	AXCK02019671	+	LibCed+AGO
ASINS	AXCK02018744	+	AXCK02022542	+	LibCed+AGO
ASINS	AXCK02018749	-	KI916894	-	CedRob+AGO
ASINS	AXCK02018800	+	KI916422	-	CedMax
ASINS	AXCK02018800	-	KI916485	+	CedRob
ASINS	AXCK02018947	-	KI916394	+	CedMaxRob
ASINS	AXCK02018972	+	AXCK02025192	+	AGO
ASINS	AXCK02019598	+	AXCK02022607	+	AGO
ASINS	AXCK02019675	-	KI916422	+	CedMax
ASINS	AXCK02020051	-	AXCK02021628	+	CedMax
ASINS	AXCK02020176	+	KI917109	+	CedRob
ASINS	AXCK02020305	+	KI916442	+	CedRob
ASINS	AXCK02020445	+	AXCK02023531	+	AGO
ASINS	AXCK02020630	+	KI916514	-	CedMaxRob
ASINS	AXCK02020765	+	KI916364	+	AGO
ASINS	AXCK02020813	+	AXCK02029867	+	AGO
ASINS	AXCK02020862	-	AXCK02030633	+	AGO
ASINS	AXCK02020863	+	AXCK02029775	-	AGO
ASINS	AXCK02021001	+	AXCK02025123	+	CedMax
ASINS	AXCK02021055	-	KI917026	-	AGO
ASINS	AXCK02021164	+	KI916987	+	AGO
ASINS	AXCK02021185	+	KI916192	+	Ced+AGO
ASINS	AXCK02021201	-	AXCK02024270	+	AGO
ASINS	AXCK02021232	+	AXCK02021814	+	CedRob
ASINS	AXCK02021304	+	AXCK02030707	+	AGO
ASINS	AXCK02021397	+	AXCK02025057	+	CedMaxRob+AGOres
ASINS	AXCK02021397	-	KI916289	+	CedMaxRob+AGOres
ASINS	AXCK02021441	+	AXCK02022408	+	CedMax
ASINS	AXCK02021441	-	AXCK02026495	+	AGO
ASINS	AXCK02021464	+	AXCK02023471	-	AGO
ASINS	AXCK02021628	+	AXCK02022986	+	CedMaxRob
ASINS	AXCK02021697	+	KI916503	+	AGO
ASINS	AXCK02021703	-	AXCK02027390	+	AGO
ASINS	AXCK02021721	+	KI916264	+	Ced+AGO
ASINS	AXCK02021926	+	AXCK02024066	+	AGO
ASINS	AXCK02021946	+	KI916939	+	CedMax+AGOres
ASINS	AXCK02021946	-	AXCK02022589	-	CedMax+AGOres
ASINS	AXCK02021947	+	KI916701	-	AGO
ASINS	AXCK02021956	-	AXCK02024799	+	LibCed+AGO
ASINS	AXCK02022277	+	AXCK02023470	+	AGO
ASINS	AXCK02022359	+	AXCK02026286	+	AGO
ASINS	AXCK02022408	+	AXCK02023836	-	CedMaxRob
ASINS	AXCK02022471	-	AXCK02028008	-	CedRob+AGOres
ASINS	AXCK02022511	+	AXCK02023696	+	AGO
ASINS	AXCK02022542	+	KI916394	-	LibCed+AGO
ASINS	AXCK02022556	+	KI916454	+	CedRob+AGO
ASINS	AXCK02022762	+	AXCK02029057	-	AGO
ASINS	AXCK02022912	+	AXCK02028008	+	CedRob+AGOres
ASINS	AXCK02022912	-	KI916346	-	CedRob
ASINS	AXCK02022922	+	AXCK02025858	+	AGO
ASINS	AXCK02022946	-	AXCK02028420	+	AGO
ASINS	AXCK02022963	+	KI916335	-	AGO
ASINS	AXCK02022979	+	AXCK02024711	+	AGO
ASINS	AXCK02022986	+	KI916319	+	CedMax
ASINS	AXCK02022992	+	KI916664	-	AGO
ASINS	AXCK02023027	+	AXCK02027491	+	AGO
ASINS	AXCK02023060	+	KI916701	+	AGO
ASINS	AXCK02023078	+	AXCK02026823	+	AGO
ASINS	AXCK02023132	+	AXCK02024201	+	AGO
ASINS	AXCK02023182	-	AXCK02029775	+	AGO
ASINS	AXCK02023216	+	AXCK02026890	+	AGO
ASINS	AXCK02023304	+	KI916812	+	AGO
ASINS	AXCK02023378	+	KI916309	-	AGO
ASINS	AXCK02023453	+	AXCK02023640	-	AGO
ASINS	AXCK02023505	+	AXCK02026349	+	AGO
ASINS	AXCK02023640	-	AXCK02024654	+	AGO
ASINS	AXCK02023700	-	AXCK02024811	+	CedMax
ASINS	AXCK02023712	+	KI916544	+	Ced+AGO
ASINS	AXCK02023712	-	AXCK02024322	+	AGO
ASINS	AXCK02023732	+	AXCK02024940	+	AGO
ASINS	AXCK02023744	+	AXCK02026238	+	AGO
ASINS	AXCK02023765	-	AXCK02027581	+	AGO
ASINS	AXCK02023774	+	KI917105	-	AGO
ASINS	AXCK02023806	+	KI916316	-	CedRob
ASINS	AXCK02023807	-	AXCK02029426	+	AGO
ASINS	AXCK02023835	-	AXCK02030198	+	AGO
ASINS	AXCK02023836	-	AXCK02024397	-	CedMax
ASINS	AXCK02023861	+	AXCK02028456	+	AGO
ASINS	AXCK02023874	+	AXCK02029469	+	AGO
ASINS	AXCK02023903	+	KI916471	+	CedRob
ASINS	AXCK02024093	-	AXCK02024388	+	CedMax
ASINS	AXCK02024225	+	KI916189	-	CedMax+AGO
ASINS	AXCK02024340	+	KI916283	+	AGO
ASINS	AXCK02024475	-	KI916650	-	CedRob
ASINS	AXCK02024649	+	KI918194	+	AGO
ASINS	AXCK02024674	+	AXCK02025933	+	AGO
ASINS	AXCK02024688	-	AXCK02029097	+	AGO
ASINS	AXCK02024696	+	AXCK02027475	+	AGO
ASINS	AXCK02024727	+	KI916653	+	CedMax+AGOres
ASINS	AXCK02024727	-	KI916278	-	CedMax+AGOres
ASINS	AXCK02024769	+	KI918124	-	AGO
ASINS	AXCK02024843	+	KI916463	-	CedMax
ASINS	AXCK02024860	+	AXCK02029062	+	AGO
ASINS	AXCK02024886	+	AXCK02026599	+	AGO
ASINS	AXCK02024889	+	AXCK02027066	+	AGO
ASINS	AXCK02024894	+	KI918202	+	AGO
ASINS	AXCK02024896	+	AXCK02025139	+	CedMax
ASINS	AXCK02024925	-	KI916434	+	AGO
ASINS	AXCK02024996	-	KI916333	+	CedMaxRob
ASINS	AXCK02025123	+	AXCK02025483	+	AGO
ASINS	AXCK02025132	+	AXCK02028023	-	AGO
ASINS	AXCK02025135	+	AXCK02025863	+	AGO
ASINS	AXCK02025204	+	AXCK02027412	+	AGO
ASINS	AXCK02025231	+	KI917017	+	AGO
ASINS	AXCK02025243	+	KI916263	-	AGO
ASINS	AXCK02025247	+	KI917133	+	AGO
ASINS	AXCK02025282	+	AXCK02028806	+	AGO
ASINS	AXCK02025288	-	KI916211	-	CedRob
ASINS	AXCK02025340	+	AXCK02027183	+	AGO
ASINS	AXCK02025404	+	AXCK02027033	+	AGO
ASINS	AXCK02025526	+	KI916582	+	CedMax
ASINS	AXCK02025596	+	KI916626	-	AGO
ASINS	AXCK02025665	+	KI918046	+	CedMaxRob
ASINS	AXCK02025735	-	KI916538	-	CedMax
ASINS	AXCK02025846	+	KI916419	+	CedMaxRob+AGOres
ASINS	AXCK02025846	-	AXCK02027247	-	CedMaxRob+AGOres
ASINS	AXCK02025924	+	KI916491	-	AGO
ASINS	AXCK02025986	-	AXCK02026933	+	CedMax
ASINS	AXCK02026011	+	AXCK02026402	+	AGO
ASINS	AXCK02026017	+	KI916369	+	CedRob+AGO
ASINS	AXCK02026071	+	KI916864	+	Ced+AGO
ASINS	AXCK02026074	-	KI917478	+	CedMax
ASINS	AXCK02026084	+	KI916288	-	CedRob
ASINS	AXCK02026215	-	KI917058	-	CedRob
ASINS	AXCK02026343	+	AXCK02030133	+	AGO
ASINS	AXCK02026347	+	AXCK02028089	+	AGO
ASINS	AXCK02026405	-	KI916979	-	CedMax
ASINS	AXCK02026433	+	AXCK02027138	+	AGO
ASINS	AXCK02026458	+	AXCK02027018	+	CedRob
ASINS	AXCK02026498	+	AXCK02028658	+	AGO
ASINS	AXCK02026506	+	KI917125	+	AGO
ASINS	AXCK02026508	+	AXCK02030877	+	AGO
ASINS	AXCK02026543	-	KI916522	-	CedMax
ASINS	AXCK02026589	+	AXCK02027015	+	AGO
ASINS	AXCK02026664	+	KI916355	-	AGO
ASINS	AXCK02026684	+	AXCK02030223	-	CedRob
ASINS	AXCK02026858	+	KI916256	+	CedMaxRob+AGOres
ASINS	AXCK02026858	-	KI916253	+	CedMaxRob+AGOres
ASINS	AXCK02026933	+	KI916280	-	CedMax+AGO
ASINS	AXCK02026938	+	KI916913	+	AGO
ASINS	AXCK02027127	+	KI916806	-	AGO
ASINS	AXCK02027147	+	KI918052	+	AGO
ASINS	AXCK02027174	+	KI916795	-	RobMax+AGO
ASINS	AXCK02027177	+	AXCK02027290	+	AGO
ASINS	AXCK02027267	+	AXCK02028265	+	AGO
ASINS	AXCK02027275	+	KI916899	-	Max+AGO
ASINS	AXCK02027296	+	KI919083	-	CedRob
ASINS	AXCK02027387	-	AXCK02030750	+	CedRob+AGOres
ASINS	AXCK02027466	+	AXCK02030481	+	AGO
ASINS	AXCK02027489	+	KI916982	-	AGO
ASINS	AXCK02027542	+	AXCK02030763	+	AGO
ASINS	AXCK02027583	+	KI918844	+	AGO
ASINS	AXCK02027619	+	AXCK02027708	+	AGO
ASINS	AXCK02027718	+	KI916693	-	AGO
ASINS	AXCK02027722	+	AXCK02030460	+	AGO
ASINS	AXCK02027828	+	AXCK02028818	-	CedRob
ASINS	AXCK02027925	+	AXCK02029380	+	AGO
ASINS	AXCK02028068	+	KI916929	+	LibCed+AGO
ASINS	AXCK02028108	+	KI917397	+	LibCed+AGO
ASINS	AXCK02028117	+	KI917503	-	AGO
ASINS	AXCK02028239	+	KI916861	+	AGO
ASINS	AXCK02028257	+	KI917251	-	LibCed+AGO
ASINS	AXCK02028280	+	AXCK02029201	+	AGO
ASINS	AXCK02028313	+	AXCK02030731	+	AGO
ASINS	AXCK02028346	+	AXCK02028977	+	AGO
ASINS	AXCK02028358	+	KI917447	+	AGO
ASINS	AXCK02028402	+	AXCK02030673	+	AGO
ASINS	AXCK02028439	-	KI916531	+	CedRob
ASINS	AXCK02028452	-	AXCK02030028	+	AGO
ASINS	AXCK02028611	-	KI916890	+	CedRob
ASINS	AXCK02028686	+	KI916824	-	CedRob+AGO
ASINS	AXCK02028732	+	AXCK02029887	+	AGO
ASINS	AXCK02028787	+	KI918748	+	AGO
ASINS	AXCK02028854	+	KI916555	+	AGO
ASINS	AXCK02028978	+	KI917525	+	AGO
ASINS	AXCK02029037	+	KI917341	+	AGO
ASINS	AXCK02029040	+	KI916390	+	AGO
ASINS	AXCK02029076	+	KI916298	-	AGO
ASINS	AXCK02029097	+	KI916310	+	AGO
ASINS	AXCK02029121	-	KI916990	-	CedRob+AGOres
ASINS	AXCK02029386	+	KI916321	+	AGO
ASINS	AXCK02029414	+	KI917363	+	AGO
ASINS	AXCK02029634	-	KI916209	+	CedRob
ASINS	AXCK02029676	+	KI917142	-	CedRob
ASINS	AXCK02029792	+	AXCK02029907	+	CedMax+AGOres
ASINS	AXCK02029792	-	KI916702	-	CedMax+AGOres
ASINS	AXCK02029827	+	KI917303	+	AGO
ASINS	AXCK02030065	+	KI916521	+	AGO
ASINS	AXCK02030107	+	KI917438	+	AGO
ASINS	AXCK02030115	-	KI916529	-	CedMax
ASINS	AXCK02030206	+	AXCK02030796	+	AGO
ASINS	AXCK02030442	+	KI917148	-	AGO
ASINS	AXCK02030554	+	KI918232	-	AGO
ASINS	AXCK02030641	+	KI918143	+	AGO
ASINS	AXCK02030750	+	KI917037	-	CedRob+AGOres
ASINS	AXCK02030882	+	KI916352	-	AGO
ASINS	KI916184	+	KI916589	-	LibMax+AGO
ASINS	KI916186	-	KI916272	+	CedMax
ASINS	KI916188	+	KI916292	+	Ced+AGO
ASINS	KI916194	+	KI918260	+	AGO
ASINS	KI916196	+	KI916249	-	CedMax
ASINS	KI916197	+	KI916286	-	CedMax
ASINS	KI916198	-	KI916767	-	AGO
ASINS	KI916201	-	KI916331	+	CedRob
ASINS	KI916216	-	KI916990	+	CedRob+AGOres
ASINS	KI916217	+	KI916226	+	CedMaxRob
ASINS	KI916218	-	KI919273	-	CedMaxRob+AGOres
ASINS	KI916219	-	KI916445	-	CedMax
ASINS	KI916220	-	KI919273	+	CedMaxRob+AGOres
ASINS	KI916223	-	KI916243	-	RobMax
ASINS	KI916226	+	KI917023	+	CedMaxRob
ASINS	KI916227	-	KI917114	+	Ced+AGO
ASINS	KI916229	-	KI916775	-	RobMax
ASINS	KI916233	-	KI916308	-	CedMaxRob
ASINS	KI916237	-	KI916793	+	CedMaxRob+AGOres
ASINS	KI916240	+	KI916695	+	CedMaxRob
ASINS	KI916251	-	KI918573	+	AGO
ASINS	KI916253	+	KI917177	+	AGO
ASINS	KI916254	+	KI916263	+	CedRob
ASINS	KI916254	-	KI916681	+	CedMaxRob
ASINS	KI916265	+	KI916550	+	AGO
ASINS	KI916266	+	KI916282	+	CedMax
ASINS	KI916268	+	KI917811	-	CedMax+AGOres
ASINS	KI916271	+	KI916659	+	AGO
ASINS	KI916275	+	KI916570	+	CedMax+AGOres
ASINS	KI916275	-	KI917485	-	CedRob
ASINS	KI916276	-	KI916779	-	CedMaxRob
ASINS	KI916281	-	KI916575	-	CedMax
ASINS	KI916284	+	KI916312	+	CedMaxRob
ASINS	KI916284	-	KI916327	-	CedMaxRob
ASINS	KI916285	+	KI916296	+	CedRob
ASINS	KI916286	-	KI916668	+	CedMax
ASINS	KI916287	+	KI916748	+	CedMax
ASINS	KI916297	-	KI916538	+	RobMax
ASINS	KI916301	-	KI916332	-	LibMax+AGO
ASINS	KI916302	-	KI916793	-	CedMaxRob+AGOres
ASINS	KI916306	-	KI917602	+	AGO
ASINS	KI916309	-	KI916466	-	CedMax
ASINS	KI916312	+	KI916790	+	AGO
ASINS	KI916324	+	KI916660	+	LibMax+AGO
ASINS	KI916326	+	KI917225	+	AGO
ASINS	KI916334	+	KI916752	-	CedMax
ASINS	KI916336	-	KI916792	-	RobMax+AGO
ASINS	KI916347	+	KI916409	+	CedRob
ASINS	KI916356	+	KI916361	-	CedRob
ASINS	KI916359	-	KI919015	+	CedMax
ASINS	KI916365	-	KI916743	-	CedMaxRob
ASINS	KI916367	+	KI916466	+	CedMaxRob+AGO
ASINS	KI916374	-	KI918534	-	AGO
ASINS	KI916380	+	KI916649	+	LibCed+AGO
ASINS	KI916392	-	KI918658	+	AGO
ASINS	KI916409	+	KI918389	+	CedMax+AGOres
ASINS	KI916418	+	KI916606	-	CedMax
ASINS	KI916423	+	KI916816	+	AGO
ASINS	KI916455	-	KI916585	+	CedMax+AGO
ASINS	KI916462	-	KI917643	+	CedMaxRob+AGO
ASINS	KI916464	+	KI916945	-	AGO
ASINS	KI916475	-	KI916775	+	RobMax
ASINS	KI916477	-	KI916570	-	CedMax+AGOres
ASINS	KI916484	-	KI916693	+	CedMax
ASINS	KI916492	+	KI917646	+	AGO
ASINS	KI916493	+	KI918751	+	AGO
ASINS	KI916494	+	KI918095	+	AGO
ASINS	KI916505	-	KI919108	-	CedRob
ASINS	KI916508	-	KI919168	+	AGO
ASINS	KI916517	-	KI918941	-	CedMaxRob+AGOres
ASINS	KI916528	+	KI916677	-	CedMaxRob
ASINS	KI916534	-	KI916619	-	CedRob
ASINS	KI916535	+	KI917148	+	CedMaxRob
ASINS	KI916544	+	KI916622	+	CedRob
ASINS	KI916613	+	KI916633	-	CedRob+AGOres
ASINS	KI916616	+	KI918941	+	CedMaxRob+AGOres
ASINS	KI916621	+	KI917226	+	AGO
ASINS	KI916640	+	KI918770	+	AGO
ASINS	KI916641	+	KI917037	+	CedRob+AGOres
ASINS	KI916652	-	KI916837	+	CedMaxRob
ASINS	KI916661	+	KI916968	+	CedMaxRob
ASINS	KI916674	-	KI918485	+	AGO
ASINS	KI916722	-	KI916871	-	AGO
ASINS	KI916732	+	KI918738	+	AGO
ASINS	KI916733	+	KI917026	+	AGO
ASINS	KI916766	-	KI918735	+	AGO
ASINS	KI916776	-	KI918389	-	CedMax+AGOres
ASINS	KI916817	+	KI917769	+	AGO
ASINS	KI916823	+	KI917996	+	AGO
ASINS	KI916842	+	KI917018	+	CedMax
ASINS	KI916842	-	KI917056	+	RobMax+AGO
ASINS	KI916885	+	KI917395	+	AGO
ASINS	KI916896	+	KI917234	+	CedRob
ASINS	KI916928	+	KI916930	+	AGO
ASINS	KI916965	+	KI917324	+	AGO
ASINS	KI917065	+	KI917460	+	AGO
ASINS	KI917337	-	KI917493	+	AGO
ASINS	KI917811	-	KI918887	+	CedMax+AGOres
ASINS	KI917968	+	KI918197	+	AGO
ASINS	KI918163	+	KI919126	+	AGO
ASINS	KI918303	+	KI918639	-	CedRob
ASINS	KI918499	+	KI918770	-	AGO
ASINS	KI918910	+	KI919113	-	AGO
ASINS	KI919148	+	KI919195	+	AGO
