# Supplementary material for: Evolutionary superscaffolding and chromosome anchoring to improve Anopheles genome assemblies
Source: BMC Biol. 2020 Jan 2;18:1. doi: 10.1186/s12915-019-0728-3 (PMC6939337; doi:10.1186/s12915-019-0728-3)
Supplement: Supplementary file 6 — Additional file 6. Adjacency and superscaffold data. Reconciled sets of scaffold adjacencies and corresponding superscaffolds. [file 12915_2019_728_MOESM6_ESM.zip › ASTEI.reconciled.adjacencies.grimm.txt]

>ASTEI
scaffold_00022 scaffold_00089 -scaffold_00096 -scaffold_01341 scaffold_00001 $
scaffold_00002 scaffold_00119 $
scaffold_00149 -scaffold_00003 scaffold_00063 $
scaffold_00004 -scaffold_17544 scaffold_00038 $
-scaffold_00011 scaffold_00101 scaffold_00005 $
-scaffold_00672 -scaffold_00098 -scaffold_00997 -scaffold_00177 -scaffold_00006 scaffold_00057 $
-scaffold_00052 -scaffold_00172 -scaffold_00027 -scaffold_00416 -scaffold_00446 scaffold_00007 scaffold_00133 scaffold_00041 $
-scaffold_05526 -scaffold_00139 -scaffold_00086 scaffold_00064 scaffold_16690 scaffold_00112 -scaffold_00070 scaffold_00045 scaffold_00309 scaffold_00324 scaffold_00082 scaffold_00160 scaffold_00083 scaffold_00008 $
scaffold_00009 -scaffold_00067 scaffold_01337 $
scaffold_01873 -scaffold_01196 -scaffold_00024 scaffold_00069 -scaffold_00706 -scaffold_00010 scaffold_02771 $
-scaffold_00122 scaffold_00042 scaffold_00202 scaffold_00012 $
scaffold_00013 -scaffold_00020 -scaffold_00156 $
scaffold_00074 -scaffold_00014 -scaffold_00206 $
scaffold_00142 -scaffold_00015 scaffold_00205 -scaffold_00058 $
-scaffold_00117 -scaffold_00161 -scaffold_22428 scaffold_00055 scaffold_00016 $
-scaffold_00126 -scaffold_00075 -scaffold_00115 scaffold_00018 $
scaffold_00162 scaffold_00019 scaffold_00102 -scaffold_00181 $
scaffold_00080 scaffold_00021 -scaffold_00095 scaffold_00138 -scaffold_00147 scaffold_00100 scaffold_05163 -scaffold_00144 scaffold_00036 -scaffold_00789 -scaffold_00412 -scaffold_00034 $
scaffold_00046 -scaffold_19670 scaffold_00073 -scaffold_00152 -scaffold_00026 scaffold_06291 $
scaffold_00085 scaffold_00028 $
-scaffold_00106 -scaffold_00154 -scaffold_00134 scaffold_00029 $
scaffold_00030 -scaffold_00625 $
-scaffold_00060 scaffold_00031 $
scaffold_00032 -scaffold_00135 -scaffold_00044 scaffold_08245 $
scaffold_00033 scaffold_00140 scaffold_00493 -scaffold_00061 -scaffold_00107 $
scaffold_00035 scaffold_00118 $
scaffold_00037 scaffold_00050 $
scaffold_00039 scaffold_05590 -scaffold_02893 $
scaffold_00047 scaffold_00076 $
scaffold_01567 -scaffold_00048 -scaffold_00079 -scaffold_00151 $
-scaffold_00088 scaffold_00178 -scaffold_00068 -scaffold_00051 scaffold_00114 $
scaffold_00125 scaffold_00053 scaffold_00099 $
scaffold_00054 -scaffold_00176 $
-scaffold_09046 -scaffold_00065 scaffold_00059 $
-scaffold_00127 scaffold_00062 $
-scaffold_00093 -scaffold_01732 scaffold_00066 $
scaffold_00071 -scaffold_00131 $
scaffold_00241 -scaffold_00072 -scaffold_02336 $
scaffold_00078 scaffold_20190 $
-scaffold_00146 scaffold_00081 $
scaffold_00157 scaffold_00090 $
scaffold_02125 -scaffold_01723 -scaffold_00091 -scaffold_01646 scaffold_00155 $
scaffold_00187 scaffold_05144 -scaffold_16582 scaffold_00092 $
scaffold_00143 -scaffold_00097 scaffold_02276 $
-scaffold_05974 -scaffold_00252 -scaffold_00103 scaffold_03380 $
-scaffold_11930 scaffold_00104 $
scaffold_03273 scaffold_00110 scaffold_00201 $
scaffold_00111 -scaffold_00198 $
scaffold_00180 scaffold_00120 -scaffold_00478 scaffold_02877 $
scaffold_00121 scaffold_00124 scaffold_00583 -scaffold_01107 $
-scaffold_03517 scaffold_00186 scaffold_00128 $
scaffold_00129 -scaffold_00183 $
scaffold_00217 scaffold_00130 $
scaffold_02066 scaffold_00132 scaffold_11171 $
scaffold_00598 scaffold_00136 scaffold_05206 $
-scaffold_01632 scaffold_00145 $
scaffold_00165 scaffold_00150 $
-scaffold_13885 -scaffold_00163 scaffold_00168 scaffold_00158 $
-scaffold_10238 -scaffold_00236 -scaffold_00164 scaffold_01384 $
scaffold_00167 scaffold_00209 $
scaffold_00170 scaffold_02792 $
-scaffold_01491 -scaffold_07120 scaffold_00179 $
-scaffold_03048 scaffold_00184 $
scaffold_00185 scaffold_16710 $
-scaffold_07334 scaffold_00188 scaffold_08751 $
scaffold_00192 scaffold_00227 $
-scaffold_01525 scaffold_00193 $
scaffold_00194 scaffold_23096 $
-scaffold_16315 scaffold_00196 $
scaffold_00203 scaffold_04335 $
scaffold_00208 scaffold_00778 $
scaffold_00565 -scaffold_00246 scaffold_00213 $
scaffold_00220 scaffold_00709 $
scaffold_00231 scaffold_00249 $
scaffold_01903 scaffold_00245 $
-scaffold_09552 scaffold_00255 $
scaffold_00257 scaffold_14510 $
scaffold_00261 scaffold_18395 $
scaffold_00265 scaffold_06515 $
scaffold_00266 scaffold_00963 $
-scaffold_05042 scaffold_00282 $
scaffold_00291 -scaffold_04668 $
-scaffold_00796 scaffold_00295 $
-scaffold_22936 -scaffold_04040 scaffold_00297 scaffold_01016 $
-scaffold_12353 scaffold_00303 $
scaffold_00304 scaffold_12143 $
scaffold_02332 -scaffold_00321 scaffold_03303 $
scaffold_00798 scaffold_00322 $
scaffold_00327 scaffold_22450 $
scaffold_00331 scaffold_16556 $
scaffold_00339 scaffold_01098 $
scaffold_00341 scaffold_00347 $
scaffold_00342 scaffold_13068 $
scaffold_00371 scaffold_08769 $
scaffold_00384 scaffold_08473 $
-scaffold_03590 scaffold_00399 $
-scaffold_15731 scaffold_00489 $
scaffold_00500 scaffold_19000 $
-scaffold_04123 scaffold_00517 $
scaffold_00604 scaffold_01800 $
scaffold_00663 -scaffold_03300 $
-scaffold_08700 scaffold_00666 $
-scaffold_09065 scaffold_00738 scaffold_01897 $
scaffold_00757 -scaffold_01075 $
-scaffold_08207 scaffold_00819 $
scaffold_00824 scaffold_13812 $
-scaffold_14126 scaffold_00845 $
scaffold_00875 scaffold_04346 $
-scaffold_14079 scaffold_00971 $
-scaffold_01605 scaffold_01007 $
-scaffold_06797 scaffold_01030 scaffold_01927 $
scaffold_01077 scaffold_09357 $
scaffold_01105 scaffold_14309 scaffold_14928 $
-scaffold_05377 scaffold_01242 $
-scaffold_01456 scaffold_01271 $
scaffold_01285 scaffold_12920 $
scaffold_01289 scaffold_14701 $
scaffold_01300 scaffold_01578 $
scaffold_01303 scaffold_21887 $
scaffold_01338 scaffold_04256 $
scaffold_01340 scaffold_01844 $
-scaffold_11193 scaffold_01370 scaffold_11622 $
scaffold_01406 scaffold_07189 $
scaffold_01444 scaffold_03802 $
scaffold_01625 scaffold_21613 $
scaffold_01675 scaffold_15754 $
scaffold_01779 scaffold_16007 $
-scaffold_19467 scaffold_01780 $
scaffold_02010 scaffold_10244 $
-scaffold_17347 scaffold_02206 $
scaffold_02271 -scaffold_02493 $
scaffold_02572 scaffold_06061 $
scaffold_02737 -scaffold_05129 $
scaffold_02850 scaffold_04175 $
scaffold_02884 scaffold_07084 $
scaffold_03136 -scaffold_07813 $
scaffold_04661 scaffold_03180 scaffold_07099 $
-scaffold_07278 scaffold_03227 scaffold_20676 $
scaffold_03254 scaffold_22765 $
scaffold_03307 scaffold_11972 $
-scaffold_04320 scaffold_03342 $
scaffold_03451 scaffold_12732 $
scaffold_03501 scaffold_08010 scaffold_10579 $
scaffold_03504 scaffold_20646 $
scaffold_03869 scaffold_07954 $
scaffold_03972 scaffold_22934 $
scaffold_04122 scaffold_13768 $
-scaffold_13761 scaffold_04151 scaffold_20844 $
scaffold_04239 -scaffold_23290 $
scaffold_04745 scaffold_08812 $
scaffold_05098 scaffold_19041 $
scaffold_05210 scaffold_18077 $
scaffold_05268 scaffold_21929 $
scaffold_05379 scaffold_17645 $
scaffold_05658 scaffold_19587 $
-scaffold_10899 scaffold_05991 scaffold_11682 $
scaffold_06283 -scaffold_07198 $
scaffold_06580 scaffold_12096 $
-scaffold_16334 scaffold_06768 $
scaffold_06937 scaffold_07613 $
-scaffold_20881 scaffold_07019 $
scaffold_07144 scaffold_08081 $
scaffold_07158 -scaffold_07757 $
scaffold_07284 scaffold_19418 $
scaffold_07596 scaffold_15070 $
scaffold_07635 scaffold_11370 scaffold_16012 $
scaffold_08002 scaffold_11780 $
scaffold_08024 scaffold_18678 $
scaffold_08143 scaffold_16657 $
-scaffold_11741 scaffold_08152 $
scaffold_08283 scaffold_14520 $
scaffold_08365 scaffold_16763 $
scaffold_08371 scaffold_11852 $
scaffold_08558 scaffold_18907 $
scaffold_20399 -scaffold_22868 scaffold_08788 $
scaffold_08939 scaffold_11105 scaffold_16098 $
scaffold_08995 scaffold_21744 $
scaffold_09024 scaffold_22686 $
scaffold_09116 scaffold_12312 scaffold_14371 $
scaffold_09320 scaffold_15285 $
scaffold_09506 scaffold_23199 $
scaffold_09682 scaffold_12808 $
scaffold_10308 scaffold_19122 $
scaffold_11265 scaffold_11929 $
scaffold_11354 scaffold_12332 $
-scaffold_21083 -scaffold_20328 scaffold_11369 $
scaffold_11832 scaffold_20030 $
scaffold_12433 -scaffold_13896 $
scaffold_12934 scaffold_12980 $
scaffold_13044 scaffold_18480 $
scaffold_13106 scaffold_15710 $
scaffold_13113 scaffold_14439 $
scaffold_13805 scaffold_17503 $
scaffold_14223 scaffold_17361 $
scaffold_14783 scaffold_18430 $
-scaffold_23425 scaffold_16468 $
scaffold_16762 scaffold_18322 $
scaffold_16933 scaffold_23144 $
scaffold_18857 scaffold_19106 $
scaffold_19021 scaffold_19951 $
scaffold_19056 scaffold_19773 $
scaffold_20838 scaffold_21227 $
