# Supplementary material for: Evolutionary superscaffolding and chromosome anchoring to improve Anopheles genome assemblies
Source: BMC Biol. 2020 Jan 2;18:1. doi: 10.1186/s12915-019-0728-3 (PMC6939337; doi:10.1186/s12915-019-0728-3)
Supplement: Supplementary file 6 — Additional file 6. Adjacency and superscaffold data. Reconciled sets of scaffold adjacencies and corresponding superscaffolds. [file 12915_2019_728_MOESM6_ESM.zip › ASTEI.reconciled.adjacencies.txt]

ASTEI	scaffold_00001	-	scaffold_01341	+	CedMax
ASTEI	scaffold_00002	+	scaffold_00119	+	CedRob
ASTEI	scaffold_00003	+	scaffold_00149	-	CedRob
ASTEI	scaffold_00003	-	scaffold_00063	+	CedRob+AGO
ASTEI	scaffold_00004	+	scaffold_17544	-	CedRob+AGOres
ASTEI	scaffold_00005	-	scaffold_00101	-	CedMax
ASTEI	scaffold_00006	+	scaffold_00177	+	CedMaxRob
ASTEI	scaffold_00006	-	scaffold_00057	+	CedRob
ASTEI	scaffold_00007	+	scaffold_00133	+	CedMaxRob
ASTEI	scaffold_00007	-	scaffold_00446	+	CedMaxRob
ASTEI	scaffold_00008	-	scaffold_00083	-	CedMaxRob
ASTEI	scaffold_00009	+	scaffold_00067	-	CedRob
ASTEI	scaffold_00010	+	scaffold_00706	+	PYM+AGOres
ASTEI	scaffold_00010	-	scaffold_02771	+	AGO
ASTEI	scaffold_00011	-	scaffold_00101	+	CedMax
ASTEI	scaffold_00012	-	scaffold_00202	-	CedRob
ASTEI	scaffold_00013	+	scaffold_00020	-	CedMaxRob
ASTEI	scaffold_00014	+	scaffold_00074	-	PYM
ASTEI	scaffold_00014	-	scaffold_00206	-	CedRob
ASTEI	scaffold_00015	+	scaffold_00142	-	CedMaxRob
ASTEI	scaffold_00015	-	scaffold_00205	+	CedMaxRob+AGOres
ASTEI	scaffold_00016	-	scaffold_00055	-	CedRob
ASTEI	scaffold_00018	-	scaffold_00115	+	CedRob
ASTEI	scaffold_00019	+	scaffold_00102	+	CedRob
ASTEI	scaffold_00019	-	scaffold_00162	-	CedRob
ASTEI	scaffold_00020	-	scaffold_00156	-	CedMaxRob+AGO
ASTEI	scaffold_00021	+	scaffold_00095	-	CedMaxRob
ASTEI	scaffold_00021	-	scaffold_00080	-	Ced+AGO
ASTEI	scaffold_00022	+	scaffold_00089	+	CedRob
ASTEI	scaffold_00024	+	scaffold_01196	+	CedMaxRob
ASTEI	scaffold_00024	-	scaffold_00069	+	CedMaxRob+PYM
ASTEI	scaffold_00026	+	scaffold_00152	+	CedMaxRob
ASTEI	scaffold_00026	-	scaffold_06291	+	AGO
ASTEI	scaffold_00027	+	scaffold_00172	+	CedRob
ASTEI	scaffold_00027	-	scaffold_00416	-	CedRob
ASTEI	scaffold_00028	-	scaffold_00085	-	CedMaxRob
ASTEI	scaffold_00029	-	scaffold_00134	+	CedRob+AGO
ASTEI	scaffold_00030	+	scaffold_00625	-	CedRob
ASTEI	scaffold_00031	-	scaffold_00060	+	CedRob
ASTEI	scaffold_00032	+	scaffold_00135	-	CedRob
ASTEI	scaffold_00033	+	scaffold_00140	+	CedMaxRob
ASTEI	scaffold_00034	+	scaffold_00412	+	AGO
ASTEI	scaffold_00035	+	scaffold_00118	+	CedRob
ASTEI	scaffold_00036	+	scaffold_00789	-	CedRob
ASTEI	scaffold_00036	-	scaffold_00144	+	CedRob
ASTEI	scaffold_00037	+	scaffold_00050	+	CedRob
ASTEI	scaffold_00038	-	scaffold_17544	+	CedRob+AGOres
ASTEI	scaffold_00039	+	scaffold_05590	+	CedRob
ASTEI	scaffold_00041	-	scaffold_00133	-	RobMax
ASTEI	scaffold_00042	+	scaffold_00202	+	RobMax+AGO
ASTEI	scaffold_00042	-	scaffold_00122	+	CedMaxRob
ASTEI	scaffold_00044	+	scaffold_00135	+	CedRob
ASTEI	scaffold_00044	-	scaffold_08245	+	AGO
ASTEI	scaffold_00045	+	scaffold_00309	+	CedRob
ASTEI	scaffold_00045	-	scaffold_00070	+	CedMaxRob+PYM
ASTEI	scaffold_00046	+	scaffold_19670	-	CedMaxRob+AGOres
ASTEI	scaffold_00047	+	scaffold_00076	+	CedMaxRob
ASTEI	scaffold_00048	+	scaffold_01567	-	CedRob
ASTEI	scaffold_00048	-	scaffold_00079	-	CedRob+AGO
ASTEI	scaffold_00051	+	scaffold_00068	+	CedRob+PYM
ASTEI	scaffold_00051	-	scaffold_00114	+	CedRob
ASTEI	scaffold_00052	-	scaffold_00172	-	CedRob
ASTEI	scaffold_00053	+	scaffold_00099	+	CedMaxRob+AGOres
ASTEI	scaffold_00053	-	scaffold_00125	-	CedRob
ASTEI	scaffold_00054	+	scaffold_00176	-	CedRob
ASTEI	scaffold_00055	-	scaffold_22428	+	CedMaxRob+AGOres
ASTEI	scaffold_00058	+	scaffold_00205	-	CedRob
ASTEI	scaffold_00059	-	scaffold_00065	+	CedRob
ASTEI	scaffold_00061	+	scaffold_00493	-	CedMaxRob+AGOres
ASTEI	scaffold_00061	-	scaffold_00107	-	CedMax
ASTEI	scaffold_00062	-	scaffold_00127	+	CedMaxRob
ASTEI	scaffold_00064	+	scaffold_16690	+	CedMaxRob+AGOres
ASTEI	scaffold_00064	-	scaffold_00086	+	CedMaxRob
ASTEI	scaffold_00065	+	scaffold_09046	+	AGO
ASTEI	scaffold_00066	-	scaffold_01732	+	CedMax
ASTEI	scaffold_00067	-	scaffold_01337	+	AGO
ASTEI	scaffold_00068	+	scaffold_00178	-	CedRob+PYMres
ASTEI	scaffold_00069	+	scaffold_00706	-	PYM+AGOres
ASTEI	scaffold_00070	+	scaffold_00112	-	CedRob
ASTEI	scaffold_00071	+	scaffold_00131	-	CedMaxRob
ASTEI	scaffold_00072	+	scaffold_00241	-	CedRob
ASTEI	scaffold_00072	-	scaffold_02336	-	CedRob
ASTEI	scaffold_00073	+	scaffold_00152	-	CedRob
ASTEI	scaffold_00073	-	scaffold_19670	+	CedMaxRob+AGOres
ASTEI	scaffold_00075	+	scaffold_00126	+	CedRob
ASTEI	scaffold_00075	-	scaffold_00115	-	CedRob
ASTEI	scaffold_00078	+	scaffold_20190	+	AGO
ASTEI	scaffold_00079	-	scaffold_00151	-	CedRob+AGO
ASTEI	scaffold_00081	-	scaffold_00146	+	CedRob
ASTEI	scaffold_00082	+	scaffold_00160	+	CedMaxRob
ASTEI	scaffold_00082	-	scaffold_00324	-	CedMax
ASTEI	scaffold_00083	-	scaffold_00160	-	CedMaxRob
ASTEI	scaffold_00086	+	scaffold_00139	+	CedRob
ASTEI	scaffold_00088	-	scaffold_00178	+	CedRob+PYMres
ASTEI	scaffold_00089	+	scaffold_00096	-	CedRob
ASTEI	scaffold_00090	-	scaffold_00157	-	CedRob
ASTEI	scaffold_00091	+	scaffold_01723	+	CedMaxRob+AGOres
ASTEI	scaffold_00091	-	scaffold_01646	-	CedRob+AGOres
ASTEI	scaffold_00092	-	scaffold_16582	+	CedMaxRob+AGOres
ASTEI	scaffold_00093	-	scaffold_01732	-	CedMax
ASTEI	scaffold_00095	-	scaffold_00138	+	CedRob
ASTEI	scaffold_00096	-	scaffold_01341	-	CedMaxRob
ASTEI	scaffold_00097	+	scaffold_00143	-	CedRob
ASTEI	scaffold_00097	-	scaffold_02276	+	AGO
ASTEI	scaffold_00098	+	scaffold_00672	+	AGO
ASTEI	scaffold_00098	-	scaffold_00997	-	CedMaxRob
ASTEI	scaffold_00100	+	scaffold_05163	+	CedMaxRob+AGOres
ASTEI	scaffold_00100	-	scaffold_00147	+	CedRob
ASTEI	scaffold_00102	+	scaffold_00181	-	CedMaxRob
ASTEI	scaffold_00103	+	scaffold_00252	+	CedRob
ASTEI	scaffold_00103	-	scaffold_03380	+	AGO
ASTEI	scaffold_00104	-	scaffold_11930	+	AGO
ASTEI	scaffold_00106	-	scaffold_00154	-	CedRob
ASTEI	scaffold_00110	+	scaffold_00201	+	AGO
ASTEI	scaffold_00110	-	scaffold_03273	-	CedMaxRob
ASTEI	scaffold_00111	+	scaffold_00198	-	CedMax+AGO
ASTEI	scaffold_00112	-	scaffold_16690	-	CedMaxRob+AGOres
ASTEI	scaffold_00117	-	scaffold_00161	-	CedRob
ASTEI	scaffold_00120	+	scaffold_00478	-	AGO
ASTEI	scaffold_00120	-	scaffold_00180	-	AGO
ASTEI	scaffold_00121	+	scaffold_00124	+	CedMaxRob
ASTEI	scaffold_00124	+	scaffold_00583	+	CedRob+AGOres
ASTEI	scaffold_00128	-	scaffold_00186	-	CedMaxRob
ASTEI	scaffold_00129	+	scaffold_00183	-	CedMaxRob
ASTEI	scaffold_00130	-	scaffold_00217	-	CedRob+AGOres
ASTEI	scaffold_00132	+	scaffold_11171	+	AGO
ASTEI	scaffold_00132	-	scaffold_02066	-	CedMaxRob
ASTEI	scaffold_00134	+	scaffold_00154	+	CedMaxRob
ASTEI	scaffold_00136	+	scaffold_05206	+	Ced+AGO
ASTEI	scaffold_00136	-	scaffold_00598	-	CedRob
ASTEI	scaffold_00138	+	scaffold_00147	-	CedRob+AGO
ASTEI	scaffold_00139	+	scaffold_05526	+	AGO
ASTEI	scaffold_00140	+	scaffold_00493	+	CedMaxRob+AGOres
ASTEI	scaffold_00145	-	scaffold_01632	+	AGO
ASTEI	scaffold_00150	-	scaffold_00165	-	CedRob
ASTEI	scaffold_00155	-	scaffold_01646	+	CedRob+AGOres
ASTEI	scaffold_00158	-	scaffold_00168	-	CedRob
ASTEI	scaffold_00161	-	scaffold_22428	-	CedMaxRob+AGOres
ASTEI	scaffold_00163	+	scaffold_13885	+	AGO
ASTEI	scaffold_00163	-	scaffold_00168	+	CedRob
ASTEI	scaffold_00164	+	scaffold_00236	+	CedRob
ASTEI	scaffold_00164	-	scaffold_01384	+	CedMax
ASTEI	scaffold_00167	+	scaffold_00209	+	CedRob
ASTEI	scaffold_00170	+	scaffold_02792	+	AGO
ASTEI	scaffold_00177	+	scaffold_00997	+	CedRob
ASTEI	scaffold_00179	-	scaffold_07120	+	CedRob+AGOres
ASTEI	scaffold_00184	-	scaffold_03048	+	AGO
ASTEI	scaffold_00185	+	scaffold_16710	+	AGO
ASTEI	scaffold_00186	-	scaffold_03517	+	AGO
ASTEI	scaffold_00187	+	scaffold_05144	+	CedMaxRob+AGOres
ASTEI	scaffold_00188	+	scaffold_08751	+	AGO
ASTEI	scaffold_00188	-	scaffold_07334	+	AGO
ASTEI	scaffold_00192	+	scaffold_00227	+	CedRob
ASTEI	scaffold_00193	-	scaffold_01525	+	AGO
ASTEI	scaffold_00194	+	scaffold_23096	+	AGO
ASTEI	scaffold_00196	-	scaffold_16315	+	AGO
ASTEI	scaffold_00203	+	scaffold_04335	+	AGO
ASTEI	scaffold_00208	+	scaffold_00778	+	AGO
ASTEI	scaffold_00213	-	scaffold_00246	+	AGO
ASTEI	scaffold_00220	+	scaffold_00709	+	AGO
ASTEI	scaffold_00231	+	scaffold_00249	+	AGO
ASTEI	scaffold_00236	+	scaffold_10238	+	AGO
ASTEI	scaffold_00245	-	scaffold_01903	-	CedRob
ASTEI	scaffold_00246	+	scaffold_00565	-	AGO
ASTEI	scaffold_00252	+	scaffold_05974	+	AGO
ASTEI	scaffold_00255	-	scaffold_09552	+	AGO
ASTEI	scaffold_00257	+	scaffold_14510	+	AGO
ASTEI	scaffold_00261	+	scaffold_18395	+	AGO
ASTEI	scaffold_00265	+	scaffold_06515	+	AGO
ASTEI	scaffold_00266	+	scaffold_00963	+	AGO
ASTEI	scaffold_00282	-	scaffold_05042	+	AGO
ASTEI	scaffold_00291	+	scaffold_04668	-	Ced+AGO
ASTEI	scaffold_00295	-	scaffold_00796	+	AGO
ASTEI	scaffold_00297	+	scaffold_01016	+	AGO
ASTEI	scaffold_00297	-	scaffold_04040	+	AGO
ASTEI	scaffold_00303	-	scaffold_12353	+	AGO
ASTEI	scaffold_00304	+	scaffold_12143	+	AGO
ASTEI	scaffold_00309	+	scaffold_00324	+	CedMax
ASTEI	scaffold_00321	+	scaffold_02332	-	AGO
ASTEI	scaffold_00321	-	scaffold_03303	+	LibCed+AGO
ASTEI	scaffold_00322	-	scaffold_00798	-	CedRob
ASTEI	scaffold_00327	+	scaffold_22450	+	AGO
ASTEI	scaffold_00331	+	scaffold_16556	+	AGO
ASTEI	scaffold_00339	+	scaffold_01098	+	CedRob
ASTEI	scaffold_00341	+	scaffold_00347	+	CedRob
ASTEI	scaffold_00342	+	scaffold_13068	+	AGO
ASTEI	scaffold_00371	+	scaffold_08769	+	AGO
ASTEI	scaffold_00384	+	scaffold_08473	+	AGO
ASTEI	scaffold_00399	-	scaffold_03590	+	AGO
ASTEI	scaffold_00412	+	scaffold_00789	+	AGO
ASTEI	scaffold_00416	-	scaffold_00446	-	CedRob
ASTEI	scaffold_00478	-	scaffold_02877	+	LibCed+AGO
ASTEI	scaffold_00489	-	scaffold_15731	+	AGO
ASTEI	scaffold_00500	+	scaffold_19000	+	AGO
ASTEI	scaffold_00517	-	scaffold_04123	+	AGO
ASTEI	scaffold_00583	+	scaffold_01107	-	CedRob+AGOres
ASTEI	scaffold_00604	+	scaffold_01800	+	AGO
ASTEI	scaffold_00663	+	scaffold_03300	-	AGO
ASTEI	scaffold_00666	-	scaffold_08700	+	AGO
ASTEI	scaffold_00738	+	scaffold_01897	+	AGO
ASTEI	scaffold_00738	-	scaffold_09065	+	AGO
ASTEI	scaffold_00757	+	scaffold_01075	-	CedMaxRob
ASTEI	scaffold_00819	-	scaffold_08207	+	AGO
ASTEI	scaffold_00824	+	scaffold_13812	+	AGO
ASTEI	scaffold_00845	-	scaffold_14126	+	AGO
ASTEI	scaffold_00875	+	scaffold_04346	+	LibCed+AGO
ASTEI	scaffold_00971	-	scaffold_14079	+	AGO
ASTEI	scaffold_01007	-	scaffold_01605	+	AGO
ASTEI	scaffold_01030	+	scaffold_01927	+	AGO
ASTEI	scaffold_01030	-	scaffold_06797	+	AGO
ASTEI	scaffold_01077	+	scaffold_09357	+	AGO
ASTEI	scaffold_01105	+	scaffold_14309	+	AGO
ASTEI	scaffold_01196	+	scaffold_01873	-	CedRob
ASTEI	scaffold_01242	-	scaffold_05377	+	AGO
ASTEI	scaffold_01271	-	scaffold_01456	+	AGO
ASTEI	scaffold_01285	+	scaffold_12920	+	AGO
ASTEI	scaffold_01289	+	scaffold_14701	+	AGO
ASTEI	scaffold_01300	+	scaffold_01578	+	AGO
ASTEI	scaffold_01303	+	scaffold_21887	+	AGO
ASTEI	scaffold_01338	+	scaffold_04256	+	AGO
ASTEI	scaffold_01340	+	scaffold_01844	+	AGO
ASTEI	scaffold_01370	+	scaffold_11622	+	AGO
ASTEI	scaffold_01370	-	scaffold_11193	+	AGO
ASTEI	scaffold_01406	+	scaffold_07189	+	AGO
ASTEI	scaffold_01444	+	scaffold_03802	+	AGO
ASTEI	scaffold_01491	-	scaffold_07120	-	CedRob+AGOres
ASTEI	scaffold_01625	+	scaffold_21613	+	CedRob
ASTEI	scaffold_01675	+	scaffold_15754	+	AGO
ASTEI	scaffold_01779	+	scaffold_16007	+	AGO
ASTEI	scaffold_01780	-	scaffold_19467	+	AGO
ASTEI	scaffold_02010	+	scaffold_10244	+	AGO
ASTEI	scaffold_02125	+	scaffold_01723	-	CedMaxRob+AGOres
ASTEI	scaffold_02206	-	scaffold_17347	+	AGO
ASTEI	scaffold_02271	+	scaffold_02493	-	AGO
ASTEI	scaffold_02572	+	scaffold_06061	+	AGO
ASTEI	scaffold_02737	+	scaffold_05129	-	AGO
ASTEI	scaffold_02850	+	scaffold_04175	+	AGO
ASTEI	scaffold_02884	+	scaffold_07084	+	AGO
ASTEI	scaffold_02893	+	scaffold_05590	-	CedRob
ASTEI	scaffold_03136	+	scaffold_07813	-	AGO
ASTEI	scaffold_03180	+	scaffold_07099	+	AGO
ASTEI	scaffold_03180	-	scaffold_04661	-	CedMax
ASTEI	scaffold_03227	+	scaffold_20676	+	AGO
ASTEI	scaffold_03227	-	scaffold_07278	+	AGO
ASTEI	scaffold_03254	+	scaffold_22765	+	AGO
ASTEI	scaffold_03307	+	scaffold_11972	+	AGO
ASTEI	scaffold_03342	-	scaffold_04320	+	AGO
ASTEI	scaffold_03451	+	scaffold_12732	+	AGO
ASTEI	scaffold_03501	+	scaffold_08010	+	AGO
ASTEI	scaffold_03504	+	scaffold_20646	+	AGO
ASTEI	scaffold_03869	+	scaffold_07954	+	AGO
ASTEI	scaffold_03972	+	scaffold_22934	+	AGO
ASTEI	scaffold_04040	+	scaffold_22936	+	AGO
ASTEI	scaffold_04122	+	scaffold_13768	+	AGO
ASTEI	scaffold_04151	+	scaffold_20844	+	AGO
ASTEI	scaffold_04151	-	scaffold_13761	+	AGO
ASTEI	scaffold_04239	+	scaffold_23290	-	AGO
ASTEI	scaffold_04745	+	scaffold_08812	+	AGO
ASTEI	scaffold_05098	+	scaffold_19041	+	AGO
ASTEI	scaffold_05144	+	scaffold_16582	-	CedMaxRob+AGOres
ASTEI	scaffold_05163	+	scaffold_00144	-	CedMaxRob+AGOres
ASTEI	scaffold_05210	+	scaffold_18077	+	AGO
ASTEI	scaffold_05268	+	scaffold_21929	+	AGO
ASTEI	scaffold_05379	+	scaffold_17645	+	AGO
ASTEI	scaffold_05658	+	scaffold_19587	+	AGO
ASTEI	scaffold_05991	+	scaffold_11682	+	AGO
ASTEI	scaffold_05991	-	scaffold_10899	+	AGO
ASTEI	scaffold_06283	+	scaffold_07198	-	CedRob
ASTEI	scaffold_06580	+	scaffold_12096	+	AGO
ASTEI	scaffold_06768	-	scaffold_16334	+	AGO
ASTEI	scaffold_06937	+	scaffold_07613	+	AGO
ASTEI	scaffold_07019	-	scaffold_20881	+	AGO
ASTEI	scaffold_07144	+	scaffold_08081	+	AGO
ASTEI	scaffold_07158	+	scaffold_07757	-	AGO
ASTEI	scaffold_07284	+	scaffold_19418	+	AGO
ASTEI	scaffold_07596	+	scaffold_15070	+	AGO
ASTEI	scaffold_07635	+	scaffold_11370	+	AGO
ASTEI	scaffold_08002	+	scaffold_11780	+	AGO
ASTEI	scaffold_08010	+	scaffold_10579	+	AGO
ASTEI	scaffold_08024	+	scaffold_18678	+	AGO
ASTEI	scaffold_08143	+	scaffold_16657	+	AGO
ASTEI	scaffold_08152	-	scaffold_11741	+	AGO
ASTEI	scaffold_08283	+	scaffold_14520	+	AGO
ASTEI	scaffold_08365	+	scaffold_16763	+	AGO
ASTEI	scaffold_08371	+	scaffold_11852	+	AGO
ASTEI	scaffold_08558	+	scaffold_18907	+	AGO
ASTEI	scaffold_08788	-	scaffold_22868	+	AGO
ASTEI	scaffold_08939	+	scaffold_11105	+	AGO
ASTEI	scaffold_08995	+	scaffold_21744	+	AGO
ASTEI	scaffold_09024	+	scaffold_22686	+	AGO
ASTEI	scaffold_09116	+	scaffold_12312	+	AGO
ASTEI	scaffold_09320	+	scaffold_15285	+	AGO
ASTEI	scaffold_09506	+	scaffold_23199	+	AGO
ASTEI	scaffold_09682	+	scaffold_12808	+	AGO
ASTEI	scaffold_10308	+	scaffold_19122	+	AGO
ASTEI	scaffold_11105	+	scaffold_16098	+	AGO
ASTEI	scaffold_11265	+	scaffold_11929	+	AGO
ASTEI	scaffold_11354	+	scaffold_12332	+	AGO
ASTEI	scaffold_11369	-	scaffold_20328	+	AGO
ASTEI	scaffold_11370	+	scaffold_16012	+	AGO
ASTEI	scaffold_11832	+	scaffold_20030	+	AGO
ASTEI	scaffold_12312	+	scaffold_14371	+	AGO
ASTEI	scaffold_12433	+	scaffold_13896	-	AGO
ASTEI	scaffold_12934	+	scaffold_12980	+	AGO
ASTEI	scaffold_13044	+	scaffold_18480	+	AGO
ASTEI	scaffold_13106	+	scaffold_15710	+	AGO
ASTEI	scaffold_13113	+	scaffold_14439	+	AGO
ASTEI	scaffold_13805	+	scaffold_17503	+	AGO
ASTEI	scaffold_14223	+	scaffold_17361	+	AGO
ASTEI	scaffold_14309	+	scaffold_14928	+	AGO
ASTEI	scaffold_14783	+	scaffold_18430	+	AGO
ASTEI	scaffold_16468	-	scaffold_23425	+	AGO
ASTEI	scaffold_16762	+	scaffold_18322	+	AGO
ASTEI	scaffold_16933	+	scaffold_23144	+	AGO
ASTEI	scaffold_18857	+	scaffold_19106	+	AGO
ASTEI	scaffold_19021	+	scaffold_19951	+	AGO
ASTEI	scaffold_19056	+	scaffold_19773	+	AGO
ASTEI	scaffold_20328	+	scaffold_21083	+	AGO
ASTEI	scaffold_20399	+	scaffold_22868	-	AGO
ASTEI	scaffold_20838	+	scaffold_21227	+	AGO
