# Supplementary material for: Evolutionary superscaffolding and chromosome anchoring to improve Anopheles genome assemblies
Source: BMC Biol. 2020 Jan 2;18:1. doi: 10.1186/s12915-019-0728-3 (PMC6939337; doi:10.1186/s12915-019-0728-3)
Supplement: Supplementary file 6 — Additional file 6. Adjacency and superscaffold data. Reconciled sets of scaffold adjacencies and corresponding superscaffolds. [file 12915_2019_728_MOESM6_ESM.zip › ASTES.reconciled.adjacencies.grimm.txt]

>ASTES
-KB664437 KB664288 $
KB664599 KB664977 -KB664289 KB665365 KB664721 $
KB664436 -KB664423 KB664290 $
KB664512 KB664301 $
KB664521 -KB664312 -KB664772 -KB664565 $
KB665054 KB664560 KB664323 $
-KB664574 -KB664717 -KB664501 -KB664334 -KB664636 KB664468 KB664547 $
KB664653 KB664345 $
KB664671 KB664356 $
KB664389 -KB664816 -KB664753 KB664517 $
KB664398 -KB664679 $
KB664458 -KB664655 KB664400 KB664569 KB664596 KB664433 -KB664687 -KB665270 -KB664832 KB664757 KB664692 $
KB665199 KB664401 KB664670 $
KB664459 KB664482 -KB664545 -KB664414 -KB664455 KB664673 KB664667 $
KB664546 KB664416 $
-KB664520 KB664418 KB664615 $
KB664613 KB664443 KB664718 KB664420 KB664519 $
KB664576 -KB665099 -KB664522 KB664426 -KB664843 $
KB664428 KB664526 KB664425 KB664649 KB664562 $
KB664427 KB664624 $
-KB664529 KB664430 KB664691 $
-KB664466 KB664432 $
KB664638 KB664573 KB664729 -KB664629 KB664435 $
KB664447 KB664654 -KB664575 -KB664438 KB664584 KB664492 $
KB664439 -KB664610 -KB664593 $
KB664441 KB664477 $
KB664445 -KB664597 KB664684 $
KB664534 KB664446 KB665021 $
KB664873 -KB664910 KB664448 $
KB664723 KB664601 KB664450 $
-KB664494 -KB664486 -KB665077 KB664682 KB664451 KB664774 $
KB664513 -KB664839 KB664452 KB664756 $
KB664453 KB664745 $
-KB664641 -KB664709 KB664454 $
-KB664493 KB664457 $
KB664460 -KB664551 $
KB664461 KB664530 $
KB664462 -KB665221 $
KB664463 KB664489 $
KB664467 -KB664604 $
-KB665088 KB664469 $
KB664470 -KB664563 -KB664966 KB664749 -KB664899 $
-KB664603 KB664955 KB664515 KB664471 KB665032 $
KB664844 KB664474 $
KB664475 KB664535 -KB664614 KB664505 -KB664754 $
-KB664579 -KB664531 KB664780 KB664476 $
KB664516 -KB664478 KB665287 KB664640 $
KB664479 KB664728 $
KB664480 -KB664639 $
-KB664693 KB664742 KB664481 $
KB664483 KB664570 -KB664921 $
KB664598 -KB664485 KB664661 -KB664668 $
KB664487 -KB664701 $
KB664795 KB664488 KB664608 KB665065 KB664632 $
-KB665332 KB664988 KB664490 $
KB664491 -KB664726 KB664502 $
KB664792 KB664587 KB664656 -KB665343 KB664495 $
KB664496 KB664788 KB665354 $
KB664497 -KB664568 -KB664564 $
-KB664630 KB664509 KB664498 $
KB664499 -KB664536 $
KB664507 KB664681 $
KB664511 -KB664552 -KB665276 $
-KB664708 -KB664698 -KB665321 KB664643 KB664518 $
KB664524 -KB664548 $
KB664758 KB664525 $
-KB665381 KB664527 $
KB664528 -KB664699 KB664954 KB665299 KB664686 $
KB664532 -KB664572 -KB665265 $
-KB664617 KB664533 $
-KB665010 KB664605 KB664537 KB664616 $
-KB664571 KB664538 $
KB664539 KB664541 $
KB664543 -KB664633 $
-KB665288 KB665254 KB664810 -KB664544 KB664744 $
KB664943 KB665223 -KB664553 KB664720 KB664631 $
KB664554 KB664612 $
-KB664644 KB664555 $
KB664561 KB664669 KB664688 $
KB664567 KB664762 $
KB664595 -KB664634 KB664577 $
KB664580 KB664623 $
KB664626 KB664582 KB664732 KB665017 $
-KB664787 KB664585 $
KB664821 KB664588 $
KB664672 KB664589 $
-KB664622 KB664602 $
KB664606 -KB664789 $
-KB665387 KB664618 KB664813 $
-KB664740 KB664755 -KB664619 KB664711 $
-KB665154 KB664625 $
KB664627 -KB664674 $
KB664628 KB664764 -KB664696 $
KB664735 KB664642 $
KB664650 KB665110 $
KB664710 -KB664733 -KB664730 KB664651 $
KB664662 -KB664761 $
KB664666 -KB664695 $
KB664820 KB664702 $
KB664739 KB664748 $
KB665132 KB664747 $
-KB664867 KB664750 $
KB664767 KB665102 $
KB664768 -KB664786 $
KB664785 KB664777 $
-KB664808 KB664794 $
KB665232 KB664799 $
KB664819 KB664896 $
KB664828 KB665128 $
-KB664952 KB664831 $
KB664847 KB664869 $
KB665066 KB664855 $
KB664860 KB665122 $
-KB665134 KB664893 $
KB664908 KB665023 $
-KB665200 KB664915 $
KB664932 KB665310 $
-KB665014 KB664962 $
KB664979 KB665000 $
KB665049 KB665108 $
KB665094 KB665151 $
KB665121 KB665243 $
KB664877 KB664422 KB664510 $
