# Supplementary material for: Evolutionary superscaffolding and chromosome anchoring to improve Anopheles genome assemblies
Source: BMC Biol. 2020 Jan 2;18:1. doi: 10.1186/s12915-019-0728-3 (PMC6939337; doi:10.1186/s12915-019-0728-3)
Supplement: Supplementary file 6 — Additional file 6. Adjacency and superscaffold data. Reconciled sets of scaffold adjacencies and corresponding superscaffolds. [file 12915_2019_728_MOESM6_ESM.zip › ASTES.reconciled.adjacencies.txt]

ASTES	KB664288	-	KB664437	+	CedMaxRob+PYMres
ASTES	KB664289	+	KB664977	-	CedMaxRob+PYMres
ASTES	KB664289	-	KB665365	+	CedMaxRob
ASTES	KB664290	-	KB664423	+	CedRob+AGO
ASTES	KB664301	-	KB664512	-	CedMaxRob
ASTES	KB664312	+	KB664521	-	CedMax
ASTES	KB664312	-	KB664772	-	CedMax+AGOres
ASTES	KB664323	-	KB664560	-	LibCed+AGO
ASTES	KB664334	+	KB664501	+	CedRob
ASTES	KB664334	-	KB664636	-	CedRob
ASTES	KB664345	-	KB664653	-	CedMaxRob
ASTES	KB664356	-	KB664671	-	LibCed+AGO
ASTES	KB664389	+	KB664816	-	CedMaxRob+AGOres
ASTES	KB664398	+	KB664679	-	AGO
ASTES	KB664400	+	KB664569	+	CedRob
ASTES	KB664400	-	KB664655	+	LibCed+AGO
ASTES	KB664401	+	KB664670	+	LibCed+AGO
ASTES	KB664401	-	KB665199	-	CedMaxRob
ASTES	KB664414	+	KB664545	+	CedMaxRob
ASTES	KB664414	-	KB664455	-	CedMaxRob
ASTES	KB664416	-	KB664546	-	CedMaxRob
ASTES	KB664418	+	KB664615	+	CedMaxRob
ASTES	KB664418	-	KB664520	+	CedRob+AGO
ASTES	KB664420	+	KB664519	+	CedRob
ASTES	KB664420	-	KB664718	-	CedRob
ASTES	KB664422	+	KB664510	+	CedMaxRob+AGO
ASTES	KB664422	-	KB664877	-	RobMax+AGO
ASTES	KB664423	+	KB664436	-	CedMax
ASTES	KB664425	+	KB664649	+	CedMax
ASTES	KB664425	-	KB664526	-	CedMaxRob
ASTES	KB664426	+	KB664843	-	CedMax
ASTES	KB664426	-	KB664522	+	CedMaxRob
ASTES	KB664427	+	KB664624	+	CedMaxRob
ASTES	KB664428	+	KB664526	+	LibCed+AGO
ASTES	KB664430	+	KB664691	+	CedRob+AGO
ASTES	KB664430	-	KB664529	+	CedMax
ASTES	KB664432	-	KB664466	+	LibMax+AGO
ASTES	KB664433	+	KB664687	-	CedRob
ASTES	KB664433	-	KB664596	-	CedRob
ASTES	KB664435	-	KB664629	+	CedRob
ASTES	KB664438	+	KB664575	+	CedRob
ASTES	KB664438	-	KB664584	+	CedMaxRob
ASTES	KB664439	+	KB664610	-	LibCed+AGO
ASTES	KB664441	+	KB664477	+	CedRob
ASTES	KB664443	+	KB664718	+	CedRob
ASTES	KB664443	-	KB664613	-	CedRob
ASTES	KB664445	+	KB664597	-	CedRob
ASTES	KB664446	+	KB665021	+	CedMaxRob
ASTES	KB664446	-	KB664534	-	CedMaxRob
ASTES	KB664447	+	KB664654	+	CedRob
ASTES	KB664448	-	KB664910	+	CedRob
ASTES	KB664450	-	KB664601	-	CedRob
ASTES	KB664451	+	KB664774	+	LibCed+AGO
ASTES	KB664451	-	KB664682	-	AGO
ASTES	KB664452	+	KB664756	+	CedRob
ASTES	KB664452	-	KB664839	+	CedMaxRob
ASTES	KB664453	+	KB664745	+	CedRob
ASTES	KB664454	-	KB664709	+	CedMaxRob
ASTES	KB664455	-	KB664673	+	Ced+AGO
ASTES	KB664457	-	KB664493	+	CedRob
ASTES	KB664458	+	KB664655	-	CedRob+AGO
ASTES	KB664459	+	KB664482	+	CedMaxRob+AGO
ASTES	KB664460	+	KB664551	-	CedRob
ASTES	KB664461	+	KB664530	+	CedRob
ASTES	KB664462	+	KB665221	-	CedMaxRob
ASTES	KB664463	+	KB664489	+	CedRob+AGO
ASTES	KB664467	+	KB664604	-	CedRob
ASTES	KB664468	+	KB664547	+	CedMaxRob+AGO
ASTES	KB664468	-	KB664636	+	CedRob
ASTES	KB664469	-	KB665088	+	CedRob+AGO
ASTES	KB664470	+	KB664563	-	CedMaxRob
ASTES	KB664471	+	KB665032	+	LibRob+AGO
ASTES	KB664471	-	KB664515	-	CedRob
ASTES	KB664474	-	KB664844	-	CedMaxRob
ASTES	KB664475	+	KB664535	+	CedMax
ASTES	KB664476	-	KB664780	-	Ced+AGO
ASTES	KB664478	+	KB664516	-	CedRob
ASTES	KB664478	-	KB665287	+	CedMaxRob
ASTES	KB664479	+	KB664728	+	CedRob
ASTES	KB664480	+	KB664639	-	CedRob
ASTES	KB664481	-	KB664742	-	CedMaxRob+AGO
ASTES	KB664482	+	KB664545	-	CedMax
ASTES	KB664483	+	KB664570	+	CedMax
ASTES	KB664485	+	KB664598	-	CedRob+AGO
ASTES	KB664485	-	KB664661	+	AGO
ASTES	KB664486	+	KB664494	+	CedMax
ASTES	KB664486	-	KB665077	-	CedMaxRob
ASTES	KB664487	+	KB664701	-	LibCed+AGO
ASTES	KB664488	+	KB664608	+	CedRob
ASTES	KB664488	-	KB664795	-	CedRob+AGO
ASTES	KB664490	-	KB664988	-	CedRob
ASTES	KB664491	+	KB664726	-	CedRob
ASTES	KB664492	-	KB664584	-	CedRob+AGO
ASTES	KB664495	-	KB665343	+	CedMaxRob+AGO
ASTES	KB664496	+	KB664788	+	CedRob+AGO
ASTES	KB664497	+	KB664568	-	CedMaxRob
ASTES	KB664498	-	KB664509	-	CedRob
ASTES	KB664499	+	KB664536	-	CedRob
ASTES	KB664501	+	KB664717	+	CedMaxRob+AGOres
ASTES	KB664502	-	KB664726	+	CedRob+AGO
ASTES	KB664505	+	KB664754	-	CedRob+AGO
ASTES	KB664505	-	KB664614	+	CedRob
ASTES	KB664507	+	KB664681	+	Ced+AGO
ASTES	KB664509	-	KB664630	+	CedRob
ASTES	KB664511	+	KB664552	-	LibCed+AGO
ASTES	KB664513	+	KB664839	-	CedMax
ASTES	KB664515	-	KB664955	-	CedRob+AGO
ASTES	KB664517	-	KB664753	+	CedMaxRob+AGOres
ASTES	KB664518	-	KB664643	-	CedMax
ASTES	KB664522	+	KB665099	+	CedRob
ASTES	KB664524	+	KB664548	-	CedRob
ASTES	KB664525	-	KB664758	-	CedMax
ASTES	KB664527	-	KB665381	+	AGO
ASTES	KB664528	+	KB664699	-	CedMaxRob
ASTES	KB664531	+	KB664579	+	LibCed+AGO
ASTES	KB664531	-	KB664780	+	AGO
ASTES	KB664532	+	KB664572	-	AGO
ASTES	KB664533	-	KB664617	+	CedMaxRob+AGO
ASTES	KB664535	+	KB664614	-	CedMaxRob
ASTES	KB664537	+	KB664616	+	CedMax
ASTES	KB664537	-	KB664605	-	CedRob+AGO
ASTES	KB664538	-	KB664571	+	CedMax
ASTES	KB664539	+	KB664541	+	CedMaxRob
ASTES	KB664543	+	KB664633	-	CedMaxRob+AGO
ASTES	KB664544	+	KB664810	-	CedMaxRob
ASTES	KB664544	-	KB664744	+	CedMax
ASTES	KB664552	-	KB665276	-	CedRob
ASTES	KB664553	+	KB665223	-	AGO
ASTES	KB664553	-	KB664720	+	CedRob
ASTES	KB664554	+	KB664612	+	CedRob
ASTES	KB664555	-	KB664644	+	CedRob+AGO
ASTES	KB664560	-	KB665054	-	CedMaxRob
ASTES	KB664561	+	KB664669	+	CedRob
ASTES	KB664562	-	KB664649	-	CedMax
ASTES	KB664563	-	KB664966	-	LibCed+AGO
ASTES	KB664564	+	KB664568	+	CedMaxRob
ASTES	KB664565	+	KB664772	+	CedMax+AGOres
ASTES	KB664567	+	KB664762	+	CedRob
ASTES	KB664569	+	KB664596	+	CedRob
ASTES	KB664570	+	KB664921	-	CedMaxRob+AGO
ASTES	KB664572	-	KB665265	-	CedRob+AGO
ASTES	KB664573	+	KB664729	+	LibCed+AGO
ASTES	KB664573	-	KB664638	-	CedRob
ASTES	KB664574	-	KB664717	-	CedMaxRob+AGOres
ASTES	KB664575	+	KB664654	-	RobMax
ASTES	KB664576	+	KB665099	-	CedMax
ASTES	KB664577	-	KB664634	+	CedRob
ASTES	KB664580	+	KB664623	+	LibRob+AGO
ASTES	KB664582	+	KB664732	+	CedRob
ASTES	KB664582	-	KB664626	-	CedRob+AGO
ASTES	KB664585	-	KB664787	+	AGO
ASTES	KB664587	+	KB664656	+	CedRob+AGO
ASTES	KB664587	-	KB664792	-	CedMaxRob+AGO
ASTES	KB664588	-	KB664821	-	CedRob+AGO
ASTES	KB664589	-	KB664672	-	CedRob
ASTES	KB664593	+	KB664610	+	CedRob
ASTES	KB664595	+	KB664634	-	CedMaxRob
ASTES	KB664597	-	KB664684	+	CedRob
ASTES	KB664599	+	KB664977	+	CedRob+PYMres
ASTES	KB664601	-	KB664723	-	CedRob
ASTES	KB664602	-	KB664622	+	CedMaxRob
ASTES	KB664603	-	KB664955	+	CedMax
ASTES	KB664605	-	KB665010	+	CedMaxRob+AGO
ASTES	KB664606	+	KB664789	-	AGO
ASTES	KB664608	+	KB665065	+	CedMax
ASTES	KB664618	+	KB664813	+	AGO
ASTES	KB664618	-	KB665387	+	CedMaxRob+AGO
ASTES	KB664619	+	KB664755	-	CedRob
ASTES	KB664619	-	KB664711	+	CedRob+AGO
ASTES	KB664625	-	KB665154	+	CedRob
ASTES	KB664627	+	KB664674	-	Ced+AGO
ASTES	KB664628	+	KB664764	+	CedRob+AGOres
ASTES	KB664629	+	KB664729	-	LibCed+AGO
ASTES	KB664631	-	KB664720	-	CedRob
ASTES	KB664632	-	KB665065	-	CedRob
ASTES	KB664640	-	KB665287	-	CedRob
ASTES	KB664641	-	KB664709	-	CedMax
ASTES	KB664642	-	KB664735	-	LibCed+AGO
ASTES	KB664643	-	KB665321	+	CedRob
ASTES	KB664650	+	KB665110	+	CedMaxRob
ASTES	KB664651	-	KB664730	+	AGO
ASTES	KB664656	+	KB665343	-	AGO
ASTES	KB664661	+	KB664668	-	CedRob+AGO
ASTES	KB664662	+	KB664761	-	LibCed+AGO
ASTES	KB664666	+	KB664695	-	CedRob
ASTES	KB664667	-	KB664673	-	AGO
ASTES	KB664669	+	KB664688	+	CedRob
ASTES	KB664682	-	KB665077	+	CedRob+AGO
ASTES	KB664686	-	KB665299	-	CedRob
ASTES	KB664687	-	KB665270	-	RobMax+AGOres
ASTES	KB664692	-	KB664757	-	CedRob
ASTES	KB664693	-	KB664742	+	CedMax
ASTES	KB664696	+	KB664764	-	CedRob+AGOres
ASTES	KB664698	+	KB664708	+	CedRob
ASTES	KB664698	-	KB665321	-	CedRob
ASTES	KB664699	-	KB664954	+	CedRob
ASTES	KB664702	-	KB664820	-	AGO
ASTES	KB664710	+	KB664733	-	CedMaxRob
ASTES	KB664721	-	KB665365	-	CedMax
ASTES	KB664730	+	KB664733	+	CedMaxRob
ASTES	KB664732	+	KB665017	+	AGO
ASTES	KB664739	+	KB664748	+	CedMaxRob
ASTES	KB664740	-	KB664755	+	AGO
ASTES	KB664747	-	KB665132	-	CedRob+AGO
ASTES	KB664749	+	KB664899	-	LibMax+AGO
ASTES	KB664749	-	KB664966	+	CedMax
ASTES	KB664750	-	KB664867	+	AGO
ASTES	KB664753	+	KB664816	+	CedMaxRob+AGOres
ASTES	KB664757	-	KB664832	+	CedRob
ASTES	KB664767	+	KB665102	+	AGO
ASTES	KB664768	+	KB664786	-	AGO
ASTES	KB664777	-	KB664785	-	CedRob
ASTES	KB664788	+	KB665354	+	CedMaxRob
ASTES	KB664794	-	KB664808	+	CedRob
ASTES	KB664799	-	KB665232	-	LibCed+AGO
ASTES	KB664810	-	KB665254	-	CedRob
ASTES	KB664819	+	KB664896	+	AGO
ASTES	KB664828	+	KB665128	+	AGO
ASTES	KB664831	-	KB664952	+	AGO
ASTES	KB664832	+	KB665270	+	RobMax+AGOres
ASTES	KB664847	+	KB664869	+	AGO
ASTES	KB664855	-	KB665066	-	CedRob
ASTES	KB664860	+	KB665122	+	AGO
ASTES	KB664873	+	KB664910	-	AGO
ASTES	KB664893	-	KB665134	+	AGO
ASTES	KB664908	+	KB665023	+	AGO
ASTES	KB664915	-	KB665200	+	AGO
ASTES	KB664932	+	KB665310	+	CedMaxRob
ASTES	KB664943	+	KB665223	+	AGO
ASTES	KB664954	+	KB665299	+	CedRob
ASTES	KB664962	-	KB665014	+	AGO
ASTES	KB664979	+	KB665000	+	AGO
ASTES	KB664988	-	KB665332	+	CedRob
ASTES	KB665049	+	KB665108	+	AGO
ASTES	KB665094	+	KB665151	+	AGO
ASTES	KB665121	+	KB665243	+	CedRob
ASTES	KB665254	-	KB665288	+	CedMaxRob
