# Supplementary material for: Evolutionary superscaffolding and chromosome anchoring to improve Anopheles genome assemblies
Source: BMC Biol. 2020 Jan 2;18:1. doi: 10.1186/s12915-019-0728-3 (PMC6939337; doi:10.1186/s12915-019-0728-3)
Supplement: Supplementary file 7 — Additional file 7. Anchored scaffolds and superscaffolds. Definitive chromosome anchoring data. [file 12915_2019_728_MOESM7_ESM.xlsx]

## Sheet: Aalbimanus
Scaffold	Chr	Band	Ori	Grimm_scaffold	Grimm_superscaffold	Size	Order	P/S-Ori	AGP Direction
KZ268750	X	1A-3A	-	KZ268750-PYM	AALBI_SS000006	8610254	5/5	-/+	SS6 = FINE, reverse direction
KZ268751	X	3A-3C	+	-KZ268751-PYM	AALBI_SS000006	1315522	4/5	+/-
KZ268752	X	3C-4A	+	-KZ268752-PYM	AALBI_SS000006	636932	3/5	+/-
APCK01002849	.	.	.	APCK01002849	AALBI_SS000006	1148	2/5	.
KZ268753	X	4A-4C	-	KZ268753-PYM	AALBI_SS000006	778592	1/5	-/+
KZ268754	X	5A	+	KZ268754-PYM	AALBI_SS000008	221820	1/2	+/+	SS8 = FINE, forward direction
KZ268755	X	5A-5B	-	-KZ268755-PYM	AALBI_SS000008	254859	2/2	-/-
APCK01002852	.	.	.	-APCK01002852	AALBI_SS000003	1012	8/8	.	SS3 = FINE, reverse direction
KZ268719	2R	6A-9A	-	KZ268719-PYM	AALBI_SS000003	9735467	7/8	-/+
KZ268720	2R	9A-10B	-	KZ268720-PYM	AALBI_SS000003	6174178	6/8	-/+
KZ268721	2R	10B-10C	-	KZ268721-PYM	AALBI_SS000003	2547207	5/8	-/+
KZ268722	2R	10C-11B	-	KZ268722-PYM	AALBI_SS000003	4937263	4/8	-/+
KZ268723	2R	11B-12A	+	-KZ268723-PYM	AALBI_SS000003	2643688	3/8	+/-
KZ268724	2R	12A	+	-KZ268724-PYM	AALBI_SS000003	426774	2/8	+/-
KZ268725	2R	12A-13A	-	KZ268725-PYM	AALBI_SS000003	7248733	1/8	-/+
KZ268726	2R	13A-13C	+	KZ268726-PYM	AALBI_SS000004	4205160	1/8	+/+	SS4 = FINE, forward direction
KZ268727	2R	13C-14B	-	-KZ268727-PYM	AALBI_SS000004	5915397	2/8	-/-
KZ268728	2R	14B-14C	-	-KZ268728-PYM	AALBI_SS000004	910984	3/8	-/-
KZ268729	2R	14C-15A	-	-KZ268729-PYM	AALBI_SS000004	3727725	4/8	-/-
KZ268730	2R	15A	-	-KZ268730-PYM	AALBI_SS000004	300361	5/8	-/-
KZ268731	2R	15A-15B	+	KZ268731-PYM	AALBI_SS000004	1845436	6/8	+/+
KZ268732	2R	15B-15C	-	-KZ268732-PYM	AALBI_SS000004	393488	7/8	-/-
KZ268733	2R	15C-15C	+	KZ268733-PYM	AALBI_SS000004	288597	8/8	+/+
KZ268716	2L	16A-17B	+	-KZ268716-PYM	AALBI_SS000007	3408218	3/3	+/-	SS7 = FINE, reverse direction
KZ268717	2L	17B-23B	-	KZ268717-PYM	AALBI_SS000007	22635183	2/3	-/+
KZ268718	2L	23B-25B	-	KZ268718-PYM	AALBI_SS000007	11932447	1/3	-/+
KZ268738	3R	26A-26B	+	KZ268738-PYM	AALBI_SS000002	2754385	1/8	+/+	SS2 = FINE, forward direction
KZ268739	3R	26B-32A	+	KZ268739-PYM	AALBI_SS000002	18068499	2/8	+/+
KZ268740	3R	32A-32C	-	-KZ268740-PYM	AALBI_SS000002	2468322	3/8	-/-
KB672435C	3R	32C-33A	-	-KB672435C-PYM	AALBI_SS000002	883904	4/8	-/-
KZ268742	3R	33A-33B	+	KZ268742-PYM	AALBI_SS000002	2815218	5/8	+/+
KZ268743	3R	33B-33C	-	-KZ268743-PYM	AALBI_SS000002	1286344	6/8	-/-
KZ268744	3R	33?-34A	+	KZ268744-PYM	AALBI_SS000002	360488	7/8	+/+
KZ268745	3R	34A-34B	+	KZ268745-PYM	AALBI_SS000002	1390780	8/8	+/+
KZ268746	3R	34B-35A	-	KZ268746-PYM	AALBI_SS000005	851493	3/3	-/+	SS5 = FINE, reverse direction
KZ268747	3R	35A-35B	-	KZ268747-PYM	AALBI_SS000005	1459936	2/3	-/+
KZ268748	3R	35B-35B	+	-KZ268748-PYM	AALBI_SS000005	204975	1/3	+/-
KZ268749	3R	35B	?	.	.	136759	.	.	AGP only
KZ268734	3L	36A-36B	+	KZ268734-PYM	AALBI_SS000001	178137	1/4	+/+	SS1 = FINE, forward direction
KZ268735	3L	36B-37A	+	KZ268735-PYM	AALBI_SS000001	1248850	2/4	+/+
KZ268736	3L	37A-38A	+	KZ268736-PYM	AALBI_SS000001	1994720	3/4	+/+
KZ268737	3L	38A-45B	+	KZ268737-PYM	AALBI_SS000001	30179321	4/4	+/+

## Sheet: Aarabiensis
Scaffold	Chr	Band	Ori	Grimm_scaffold	Grimm_superscaffold	Size	Order	P/S-Ori	AGP Direction
KB704784	X	.	+	KB704784-PYM	AARAB_SS000001	10329671	1/6	+/+	SS1 = FINE, forward direction
KB704551	X	.	-	-KB704551-PYM	AARAB_SS000001	2610952	2/6	-/-
KB704474	X	.	-	-KB704474-PYM	AARAB_SS000001	4152021	3/6	-/-
KB704277	.	.	.	KB704277	AARAB_SS000001	1218	4/6	./+
KB704674	X	.	+	KB704674-PYM	AARAB_SS000001	1370533	5/6	+/+
KB704540	X	.	+	KB704540-PYM	AARAB_SS000001	2699295	6/6	+/+
KB704673	2R	.	+	KB704673-PYM	AARAB_SS000002	10034839	1/13	+/+	SS2 = FINE, forward direction
KB704740	2R	.	-	-KB704740-PYM	AARAB_SS000002	759506	2/13	-/-
KB705228	2R	.	-	-KB705228-PYM	AARAB_SS000002	7559990	3/13	-/-
KB704451	2R	.	+	KB704451-PYM	AARAB_SS000002	13998812	4/13	+/+
KB704126	2R	.	+	KB704126-PYM	AARAB_SS000002	6617244	5/13	+/+
KB704640	2R	.	+	KB704640-PYM	AARAB_SS000002	1881269	6/13	+/+
KB704407	2R	.	-	-KB704407-PYM	AARAB_SS000002	5471375	7/13	-/-
KB704385	2R	.	-	-KB704385-PYM	AARAB_SS000002	5803121	8/13	-/-
KB704563	2R	.	-	-KB704563-PYM	AARAB_SS000002	2955707	9/13	-/-
KB704696	2R	.	+	KB704696-PYM	AARAB_SS000002	1363980	10/13	+/+
KB704618	2R	.	+	KB704618-PYM	AARAB_SS000002	1840847	11/13	+/+
KB704751	2R	.	+	KB704751-PYM	AARAB_SS000002	762528	12/13	+/+
KB704710	.	.	.	-KB704710	AARAB_SS000002	8029	13/13	./-
KB705162	.	.	.	KB705162	AARAB_SS000003	121474	1/11	./+	SS3 = FINE, forward direction
KB704607	2L	.	+	KB704607-PYM	AARAB_SS000003	2255948	2/11	+/+
KB704529	2L	.	+	KB704529-PYM	AARAB_SS000003	2887246	3/11	+/+
KB704396	2L	.	-	-KB704396-PYM	AARAB_SS000003	5604218	4/11	-/-
KB704773	2L	.	-	-KB704773-PYM	AARAB_SS000003	511858	5/11	-/-
KB704496	2L	.	-	-KB704496-PYM	AARAB_SS000003	3856027	6/11	-/-
KB704895-2L	2L	.	-	-KB704895-2L-PYM	AARAB_SS000003	3717108	7/11	-/-
KB704452	2L	.	-	-KB704452-PYM	AARAB_SS000003	4755327	8/11	-/-
KB704237	2L	.	-	-KB704237-PYM	AARAB_SS000003	6253358	9/11	-/-
KB704718	2L	.	-	-KB704718-PYM	AARAB_SS000003	1254422	10/11	-/-
KB704125	2L	.	+	KB704125-PYM	AARAB_SS000003	16348944	11/11	+/+
KB704585	3R	.	+	KB704585-PYM	AARAB_SS000004	2121866	1/15	+/+	SS4 = FINE, forward direction
KB704374	3R	.	-	-KB704374-PYM	AARAB_SS000004	5469655	2/15	-/-
KB704562	3R	.	-	-KB704562-PYM	AARAB_SS000004	11078434	3/15	-/-
KB704594	.	.	.	KB704594	AARAB_SS000004	20556	4/15	./+
KB704429	3R	.	+	KB704429-PYM	AARAB_SS000004	4704006	5/15	+/+
KB704796	3R	.	+	KB704796-PYM	AARAB_SS000004	497976	6/15	+/+
KB704707	3R	.	-	-KB704707-PYM	AARAB_SS000004	1274287	7/15	-/-
KB704463	3R	.	+	KB704463-PYM	AARAB_SS000004	4874350	8/15	+/+
KB704485	3R	.	-	-KB704485-PYM	AARAB_SS000004	3981887	9/15	-/-
KB704518	3R	.	-	-KB704518-PYM	AARAB_SS000004	2711344	10/15	-/-
KB704685	3R	.	+	KB704685-PYM	AARAB_SS000004	1314314	11/15	+/+
KB704662	3R	.	-	-KB704662-PYM	AARAB_SS000004	1551484	12/15	-/-
KB705006	3R	.	-	-KB705006-PYM	AARAB_SS000004	7972872	13/15	-/-
KB704596	3R	.	+	KB704596-PYM	AARAB_SS000004	2253382	14/15	+/+
KB705229	.	.	.	KB705229	AARAB_SS000004	100073	15/15	./+
KB704574	3L	.	+	KB704574-PYM	AARAB_SS000005	2355463	1/12	+/+	SS5 = FINE, forward direction
KB704883	.	.	.	-KB704883	AARAB_SS000005	5598	2/12	./-
KB704729	3L	.	-	-KB704729-PYM	AARAB_SS000005	945792	3/12	-/-
KB704651	3L	.	-	-KB704651-PYM	AARAB_SS000005	1652681	4/12	-/-
KB704862	3L	.	-	-KB704862-PYM	AARAB_SS000005	351831	5/12	-/-
KB704440	3L	.	-	-KB704440-PYM	AARAB_SS000005	4724671	6/12	-/-
KB704895-3L	3L	.	+	KB704895-3L-PYM	AARAB_SS000005	5500000	7/12	+/+
KB704629	3L	.	+	KB704629-PYM	AARAB_SS000005	1729888	8/12	+/+
KB704507	3L	.	-	-KB704507-PYM	AARAB_SS000005	3102814	9/12	-/-
KB705117	3L	.	-	-KB705117-PYM	AARAB_SS000005	7745241	10/12	-/-
KB704348	3L	.	+	KB704348-PYM	AARAB_SS000005	6006405	11/12	+/+
KB704418	3L	.	+	KB704418-PYM	AARAB_SS000005	4758485	13/12	+/+

## Sheet: Aatroparvus
Scaffold	Chr	Band	Ori	Grimm_scaffold	Grimm_superscaffold	Size	Order	P/S-Ori	AGP Direction
KI422366	.	.	.	KI422366	AATRO_SS000006	7483	1/4	.	SS6 = FINE, forward direction
KI421896	X	1A-2A	+	KI421896-PYM	AATRO_SS000006	4495915	2/4	+/+
AXCP01008867	.	.	.	AXCP01008867	AATRO_SS000006	5317	3/4	.
KI421895	X	2A-2C	+	KI421895-PYM	AATRO_SS000006	4588469	4/4	+/+
KI421926	X	3A	?	.	.	234572	.	.	AGP only
KI421918	X	3A-3B	-	-KI421918-PYM	AATRO_SS000021	495384	1/5	-/-	SS21 = FINE, forward direction
KI422081	.	.	.	-KI422081	AATRO_SS000021	19087	2/5	.
KI421907	X	3B-3C	-	-KI421907-PYM	AATRO_SS000021	1657219	3/5	-/-
KI421898	X	3C-4A	-	-KI421898-PYM	AATRO_SS000021	4025992	4/5	-/-
KI421920	X	4A-4B	+	KI421920-PYM	AATRO_SS000021	404876	5/5	+/+
KI421921	X	4B	?	.	.	427311	.	.	AGP only
KI421919	X	4B-4C	+	.	.	423356	.	.	AGP only
KI421934	X	4C	?	.	.	206528	.	.	AGP only
KI421927	X	4C	?	.	.	265147	.	.	AGP only
KI421935	X	5A	?	.	.	277828	.	.	AGP only
KI421882	2R	6A-9B	-	KI421882-PYM	AATRO_SS000007	20238125	8/8	-/+	SS7 = FINE, reverse direction
KI421890	2R	9B-10B	-	KI421890-PYM	AATRO_SS000007	9206694	7/8	-/+
KI421911	2R	10B-11A	-	KI421911-PYM	AATRO_SS000007	814329	6/8	-/+
KI421912	2R	11A	-	KI421912-PYM	AATRO_SS000007	785772	5/8	-/+
AXCP01008872	.	.	.	-AXCP01008872	AATRO_SS000007	5214	4/8	.
KI421889	2R	11A-13B	-	KI421889-PYM	AATRO_SS000007	9380469	3/8	-/+
KI421900	2R	13B-14C	-	KI421900-PYM	AATRO_SS000007	3534686	2/8	-/+
KI421931	.	.	.	KI421931	AATRO_SS000007	316251	1/8	.
KI422039	2R	?	+	.	.	28276	.	.	NEW AGP only
KI421930	2R	?	+	.	.	295971	.	.	NEW AGP only
KI421924	2R	14C	+	.	.	300483	.	.	AGP only
KI422149	2R	?	+	.	.	24806	.	.	NEW AGP only
KI421922	2R	14D	-	.	.	450785	.	.	AGP only
KI421894	2L	15A-15B	+	KI421894-PYM	AATRO_SS000019	5662806	1/2	+/+	SS19 = FINE, forward direction
KI421886	2L	16A-17D	+	KI421886-PYM	AATRO_SS000019	11808074	2/2	+/+
KI421938	2L	?	-	.	.	147176	.	.	NEW AGP only
KI421905	2L	17D	+	KI421905-PYM	AATRO_SS000018	2366404	1/4	+/+	SS18 = FINE, forward direction
KI421891	2L	17D-19B	-	-KI421891-PYM	AATRO_SS000018	7496699	2/4	-/-
KI421916	2L	19B	-	-KI421916-PYM	AATRO_SS000018	622861	3/4	-/-
KI421884	2L	19B-21C	+	KI421884-PYM	AATRO_SS000018	13649947	4/4	+/+
AXCP01009309	.	.	.	AXCP01009309	AATRO_SS000010	3024	1/12	.	SS10 = FINE, forward direction
KI421888	3R	22A-23A	+	KI421888-PYM	AATRO_SS000010	10083987	2/12	+/+
KI421914	3R	23A-23B	-	-KI421914-PYM	AATRO_SS000010	821363	3/12	-/-
KI421906	3R	23B-23C	+	KI421906-PYM	AATRO_SS000010	1914387	4/12	+/+
KI421883	3R	23C-25C	+	KI421883-PYM	AATRO_SS000010	16623535	5/12	+/+
KI421892	3R	25C-27B	+	KI421892-PYM	AATRO_SS000010	7594930	6/12	+/+
KI421885	3R	27B-31A	+	KI421885-PYM	AATRO_SS000010	12071184	7/12	+/+
KI421897	3R	31A-32A	-	-KI421897-PYM	AATRO_SS000010	4671747	8/12	-/-
KI421915	3R	32A	+	KI421915-PYM	AATRO_SS000010	722338	9/12	+/+
KI421904	3R	32A-32B	+	KI421904-PYM	AATRO_SS000010	2066620	10/12	+/+
KI421908	3R	32B-32C	-	-KI421908-PYM	AATRO_SS000010	1630999	11/12	-/-
KI421944	.	.	.	KI421944	AATRO_SS000010	167369	12/12	.
KI421973	3L	?	+	.	.	113141	.	.	NEW AGP only
KI422027	3L	?	+	.	.	33143	.	.	NEW AGP only
KI421917	3L	?	+	.	.	642090	.	.	NEW AGP only
KI421925	3L	?	-	.	.	318451	.	.	NEW AGP only
KI421909	3L	33A-33B	-	-KI421909-PYM	AATRO_SS000020	1484777	1/12	-/-	SS20 = FINE, forward direction
KI421913	3L	33B	-	-KI421913-PYM	AATRO_SS000020	725135	2/12	-/-
KI421910	3L	33B-33C	-	-KI421910-PYM	AATRO_SS000020	1542149	3/12	-/-
KI421902	3L	33C-34B	+	KI421902-PYM	AATRO_SS000020	2709063	4/12	+/+
KI421903	3L	34B-34C	+	KI421903-PYM	AATRO_SS000020	2389045	5/12	+/+
KI421929	.	.	.	-KI421929	AATRO_SS000020	281155	6/12	.
KI422043	.	.	.	KI422043	AATRO_SS000020	65848	7/12	.
KI421901	3L	34C-35C	-	-KI421901-PYM	AATRO_SS000020	4192108	8/12	-/-
KI421899	3L	35C-36C	-	-KI421899-PYM	AATRO_SS000020	4758701	9/12	-/-
KI421923	3L	36C	+	KI421923-PYM	AATRO_SS000020	440738	10/12	+/+
KI421893	3L	36C-38B	-	-KI421893-PYM	AATRO_SS000020	8157176	11/12	-/-
KI421887	3L	38B-39E	+	KI421887-PYM	AATRO_SS000020	10405585	12/12	+/+

## Sheet: Afunestus
Scaffold	Chr	Band	Ori	Grimm_scaffold	Grimm_superscaffold	Size	Order	P/S-Ori	AGP Direction
KB668763	X	1A	-	-KB668763-PYM	AFUNE_SS000007	305818	1/12	-/-	SS7 = FINE, forward direction
KB669058	X	1AB	+	KB669058-PYM	AFUNE_SS000007	2367365	2/12	+/+
KB668322	X	1B	-	-KB668322-PYM	AFUNE_SS000007	615127	3/12	-/-
KB668245	X	1C	-	-KB668245-PYM	AFUNE_SS000007	629234	4/12	-/-
KB669125	X	1C	-	-KB669125-PYM	AFUNE_SS000007	833292	5/12	-/-
KB668809	.	.	.	-KB668809	AFUNE_SS000007	246498	6/12	.
KB669181	X	1C	-	-KB669181-PYM	AFUNE_SS000007	789512	7/12	-/-		Potential misplacement (see text)
KB668600	X	1D	-	-KB668600-PYM	AFUNE_SS000007	671960	8/12	-/-
KB668720	X	1D	+	KB668720-PYM	AFUNE_SS000007	419310	9/12	+/+
KB668844	X	1D	+	KB668844-PYM	AFUNE_SS000007	215519	10/12	+/+
KB668852	X	1D	+	KB668852-PYM	AFUNE_SS000007	216557	11/12	+/+
KB668755	X	2A	+	KB668755-PYM	AFUNE_SS000007	379841	12/12	+/+
KB668367	X	2B	?	.	.	636359	.	.	AGP only
KB668821	.	.	.	KB668821	AFUNE_SS000029	370011	1/11	.	SS29 = FINE, forward direction
KB669012	.	.	.	-KB669012	AFUNE_SS000029	55560	2/11	.
KB668936	X	2BC	+	KB668936-PYM	AFUNE_SS000029	1176300	3/11	+/+
KB669143	X	2C	-	-KB669143-PYM	AFUNE_SS000029	12834	4/11	-/-
KB669145	X	3A	-	-KB669145-PYM	AFUNE_SS000029	12715	5/11	-/-
KB668668	X	3AB	-	-KB668668-PYM	AFUNE_SS000029	583467	6/11	-/-
KB669003	X	3CD	-	-KB669003-PYM	AFUNE_SS000029	1206901	7/11	-/-
KB668797	X	3D	+	KB668797-PYM	AFUNE_SS000029	250364	8/11	+/+
KB668522	X	4A	+	KB668522-PYM	AFUNE_SS000029	703988	9/11	+/+
KB669029	X	4A	+	KB669029-PYM	AFUNE_SS000029	88731	10/11	+/+
KB669078	X	4AB	-	-KB669078-PYM	AFUNE_SS000029	51937	11/11	-/-		Potential misorientation (see text)
KB668688	X	5C	?	.	.	429614	.	.	AGP only
KB669082	.	.	.	KB669082	AFUNE_SS000019	20552	1/2	.	SS19 = FINE, no direction	Potential misplacement (see text)
KB668389	X	5C	?	KB668389-PYMIN	AFUNE_SS000019	547300	2/2	.
KB668765	X	6	?	.	.	305606	.	.	AGP only
KB668660	X	6	?	-KB668660-PYMIN	AFUNE_SS000028	504041	1/2	.	SS28 = FINE, no direction
KB668511	.	.	.	KB668511	AFUNE_SS000028	523094	2/2	.
KB668689	.	.	.	KB668689	AFUNE_SS000053	594278	1/2	.	SS53 = FINE, no direction
KB668760	X	6	?	KB668760-PYMIN	AFUNE_SS000053	549422	2/2	.
KB669536	X	6	?	.	.	625123	.	.	AGP only
KB668728	2R	7A	?	.	.	333164	.	.	AGP only
KB668686	.	.	.	KB668686	AFUNE_SS000052	424277	1/2	.	SS52 = FINE, no direction
KB668825	2R	7BC	?	KB668825-PYMIN	AFUNE_SS000052	1174813	2/2	.
KB668221	2R	8AE	+	KB668221-PYM	AFUNE_SS000001	3832769	1/6	+/+	SS1 = FINE, forward direction
KB668954	2R	9A	+	KB668954-PYM	AFUNE_SS000001	66343	2/6	+/+
KB669004	2R	9A	+	KB669004-PYM	AFUNE_SS000001	52476	3/6	+/+
KB669169	2R	9A-10B	+	KB669169-PYM	AFUNE_SS000001	1771395	4/6	+/+
KB668850	.	.	.	KB668850	AFUNE_SS000001	162483	5/6	.
KB668869	.	.	.	KB668869	AFUNE_SS000001	163129	6/6	.
KB668759	2R	10BC	-	KB668759-PYMIN	AFUNE_SS000032	1353732	3/3	-/+	SS32 = FINE, reverse direction
KB668737	2R	10C	+	-KB668737-PYM	AFUNE_SS000032	1261231	2/3	+/-
KB668555	2R	10D-11A	-	KB668555-PYM	AFUNE_SS000032	1493947	1/3	-/+
KB668701	.	.	.	KB668701	AFUNE_SS000058	464364	1/7	.	SS58 = FINE, no direction
KB668845	2R	11B	?	KB668845-PYMIN	AFUNE_SS000058	188083	2/7	.
KB669425	.	.	.	-KB669425	AFUNE_SS000058	740879	3/7	.
KB668730	.	.	.	KB668730	AFUNE_SS000058	440112	4/7	.
KB669007	.	.	.	-KB669007	AFUNE_SS000058	41288	5/7	.
KB669049	.	.	.	KB669049	AFUNE_SS000058	25553	6/7	.
KB668747	.	.	.	-KB668747	AFUNE_SS000058	351697	7/7	.
KB668753	2R	11C	-	KB668753-PYM	AFUNE_SS000004	343795	11/11	-/+	SS4 = FINE, reverse direction
KB668226	.	.	.	KB668226	AFUNE_SS000004	2197	10/11	.
KB668871	2R	11C	+	-KB668871-PYM	AFUNE_SS000004	218729	9/11	+/-
KB668924	.	.	.	-KB668924	AFUNE_SS000004	86974	8/11	.
KB669022	.	.	.	KB669022	AFUNE_SS000004	34302	7/11	.
KB668467	2R	12A	-	KB668467-PYMIN	AFUNE_SS000004	563073	6/11	-/+
KB668962	.	.	.	KB668962	AFUNE_SS000004	59798	5/11	.
KB669369	2R	12B	+	-KB669369-PYMIN	AFUNE_SS000004	804489	4/11	+/-
KB668822	2R	12B	?	-KB668822-PYMIN	AFUNE_SS000004	194798	3/11	.
KB668793	2R	12C	?	-KB668793-PYMIN	AFUNE_SS000004	254162	2/11	.
KB668745	2R	12C	?	KB668745-PYMIN	AFUNE_SS000004	346721	1/11	.
KB668672	2R	12D	-	.	.	584724	.	.	AGP only
KB668775	2R	12D	-	KB668775-PYMIN	AFUNE_SS000059	355205	6/6	-/+	SS59 = FINE, reverse direction
KB668785	2R	12E	-	KB668785-PYM	AFUNE_SS000059	408060	5/6	-/+
KB669081	2R	12E-13A	-	KB669081-PYM	AFUNE_SS000059	1051734	4/6	-/+
KB668896	.	.	.	-KB668896	AFUNE_SS000059	133362	3/6	.
KB668706	2R	13A	?	-KB668706-PYMIN	AFUNE_SS000059	572386	2/6	.
KB668949	.	.	.	KB668949	AFUNE_SS000059	87260	1/6	.
KB668888	.	.	.	KB668888	AFUNE_SS000063	173967	1/5	.	SS63 = FINE, forward direction
KB669158	.	.	.	KB669158	AFUNE_SS000063	812005	2/5	.
KB668715	2R	13B	?	-KB668715-PYMIN	AFUNE_SS000063	364622	3/5	.
KB668766	2R	13C	?	-KB668766-PYMIN	AFUNE_SS000063	300363	4/5	.
KB668757	2R	13C	?	KB668757-PYMIN	AFUNE_SS000063	303086	5/5	.
KB668411	2R	13CD	?	KB668411-PYMIN	AFUNE_SS000015	533316	1/5	.	SS15 = FINE, forward direction
KB668679	2R	13D	?	-KB668679-PYMIN	AFUNE_SS000015	436776	2/5	.
KB668334	.	.	.	-KB668334	AFUNE_SS000015	576891	3/5	.
KB668991	.	.	.	-KB668991	AFUNE_SS000015	44822	4/5	.
KB668685	.	.	.	KB668685	AFUNE_SS000015	423927	5/5	.
KB669170	.	.	.	KB669170	AFUNE_SS000013	790693	9/9	.	SS13 = FINE, reverse direction
KB668867	.	.	.	-KB668867	AFUNE_SS000013	135371	8/9	.
KB668478	2R	14B	?	-KB668478-PYMIN	AFUNE_SS000013	598359	7/9	.
KB668846	.	.	.	KB668846	AFUNE_SS000013	164730	6/9	.
KB669525	2R	14C	?	KB669525-PYMIN	AFUNE_SS000013	624454	5/9	.
KB668761	.	.	.	KB668761	AFUNE_SS000013	302988	4/9	.
KB668311	.	.	.	KB668311	AFUNE_SS000013	612466	3/9	.
KB668835	2R	14D	-	KB668835-PYMIN	AFUNE_SS000013	178699	2/9	-/+
KB669258	.	.	.	KB669258	AFUNE_SS000013	886579	1/9	.
KB668727	.	.	.	KB668727	AFUNE_SS000069	430973	2/2	.	SS69 = FINE, reverse direction
KB669358	2R	15B	-	KB669358-PYMIN	AFUNE_SS000069	786284	1/2	-/+
KB668884	.	.	.	KB668884	AFUNE_SS000101	114433	1/2	.	SS101 = FINE, no direction
KB668911	2R	15C	?	-KB668911-PYMIN	AFUNE_SS000101	97490	2/2	.
KB669547	2R	15E	?	KB669547-PYMIN	AFUNE_SS000103	618077	1/2	.	SS103 = FINE, forward direction
KB668914	2R	15E-16A	+	KB668914-PYMIN	AFUNE_SS000103	1038133	2/2	+/+
KB668907	.	.	.	KB668907	AFUNE_SS000092	110301	4/4	.	SS92 = FINE, reverse direction
KB668834	.	.	.	KB668834	AFUNE_SS000092	184853	3/4	.
KB668837	2R	16A	?	-KB668837-PYMIN	AFUNE_SS000092	1126662	2/4	.
KB669192	2R	16B	?	-KB669192-PYMIN	AFUNE_SS000092	922711	1/4	.
KB668748	2R	16C	?	.	.	1398093	.	.	AGP only
KB669123	.	.	.	KB669123	AFUNE_SS000042	14194	1/5	.	SS42 = FINE, forward direction
KB668965	.	.	.	KB668965	AFUNE_SS000042	70522	2/5	.
KB669083	.	.	.	KB669083	AFUNE_SS000042	20514	3/5	.
KB668670	2R	17AB	-	-KB668670-PYMIN	AFUNE_SS000042	1428115	4/5	-/-
KB668664	.	.	.	KB668664	AFUNE_SS000042	466261	5/5	.
KB668947	2R	17C-18A	+	KB668947-PYM	AFUNE_SS000006	2413216	1/3	+/+	SS6 = FINE, forward direction
KB668742	2R	18A	-	-KB668742-PYM	AFUNE_SS000006	317854	2/3	-/-
KB668234	2R	18AB	+	KB668234-PYM	AFUNE_SS000006	602066	3/3	+/+
KB668734	2R	18C	-	KB668734-PYMIN	AFUNE_SS000012	433875	7/7	-/+	SS12 = FINE, reverse direction
KB668836	2R	18CD	+	-KB668836-PYM	AFUNE_SS000012	2772343	6/7	+/-
KB668289	2R	18D	-	KB668289-PYM	AFUNE_SS000012	644640	5/7	-/+
KB669247	2R	19A	+	-KB669247-PYM	AFUNE_SS000012	782462	4/7	+/-
KB668866	2R	19B	-	KB668866-PYM	AFUNE_SS000012	140173	3/7	-/+
KB669114	2R	19C	-	KB669114-PYM	AFUNE_SS000012	878476	2/7	-/+
KB668942	2R	19C	-	KB668942-PYM	AFUNE_SS000012	101067	1/7	-/+
KB668870	2R	19CD	-	KB668870-PYM	AFUNE_SS000055	1070199	2/2	-/+	SS55 = FINE, reverse direction
KB668694	2R	19DE	-	KB668694-PYM	AFUNE_SS000055	522677	1/2	-/+
KB669281	2L	20BC	?	KB669281-PYMIN	AFUNE_SS000108	897800	3/3	.	SS108 = FINE, reverse direction
KB669092	2L	20C	?	KB669092-PYMIN	AFUNE_SS000108	887634	2/3	.
KB669195	.	.	.	-KB669195	AFUNE_SS000108	25911	1/3	.
KB669070	2L	20D	?	.	.	943178	.	.	AGP only
KB668544	.	.	.	KB668544	AFUNE_SS000031	655972	1/6	.	SS31 = FINE, forward direction
KB668589	2L	21BC	+	KB668589-PYMIN	AFUNE_SS000031	555648	2/6	+/+
KB668960	.	.	.	KB668960	AFUNE_SS000031	60595	3/6	.
KB668770	2L	21C	+	KB668770-PYM	AFUNE_SS000031	1246493	4/6	+/+
KB669076	.	.	.	KB669076	AFUNE_SS000031	21502	5/6	.
KB668781	2L	21CD	-	-KB668781-PYM	AFUNE_SS000031	1311501	6/6	-/-
KB668222	2L	21D-22A	-	KB668222-PYM	AFUNE_SS000002	1876834	3/3	-/+	SS2 = FINE, reverse direction
KB668692	2L	22AC	-	KB668692-PYM	AFUNE_SS000002	1835194	2/3	-/+
KB668872	2L	22C	-	KB668872-PYM	AFUNE_SS000002	248811	1/3	-/+
KB669502	2L	22D	?	.	.	1948688	.	.	AGP only
KB668882	2L	23A	+	KB668882-PYMIN	AFUNE_SS000017	121550	1/5	+/+	SS17 = FINE, forward direction
KB669392	.	.	.	KB669392	AFUNE_SS000017	869145	2/5	.
KB668917	.	.	.	-KB668917	AFUNE_SS000017	109900	3/5	.
KB669591	.	.	.	KB669591	AFUNE_SS000017	727002	4/5	.
KB668356	.	.	.	KB668356	AFUNE_SS000017	702105	5/5	.
KB668665	.	.	.	KB668665	AFUNE_SS000043	598465	1/4	.	SS43 = FINE, forward direction
KB669002	.	.	.	-KB669002	AFUNE_SS000043	41583	2/4	.
KB668955	.	.	.	KB668955	AFUNE_SS000043	99671	3/4	.
KB668803	2L	24AB	+	KB668803-PYMIN	AFUNE_SS000043	1311425	4/4	+/+
KB669036	2L	24B	+	KB669036-PYM	AFUNE_SS000023	850007	1/4	+/+	SS23 = FINE, forward direction
KB668433	2L	24B	-	-KB668433-PYM	AFUNE_SS000023	552028	2/4	-/-
KB669280	2L	24CD	+	KB669280-PYM	AFUNE_SS000023	1738428	3/4	+/+
KB668900	.	.	.	KB668900	AFUNE_SS000023	132562	4/4	.
KB668768	.	.	.	KB668768	AFUNE_SS000050	363071	1/8	.	SS50 = FINE, forward direction
KB668854	2L	26A	?	KB668854-PYMIN	AFUNE_SS000050	204352	2/8	.
KB669047	2L	26A	?	-KB669047-PYMIN	AFUNE_SS000050	999242	3/8	.
KB668681	2L	26C	+	KB668681-PYM	AFUNE_SS000050	1609593	4/8	+/+
KB668702	2L	26C	-	-KB668702-PYM	AFUNE_SS000050	460558	5/8	-/-
KB668838	.	.	.	KB668838	AFUNE_SS000050	189015	6/8	.
KB668764	2L	26CD	-	-KB668764-PYM	AFUNE_SS000050	327039	7/8	-/-
KB668693	2L	26D	+	KB668693-PYM	AFUNE_SS000050	518197	8/8	+/+
KB668278	2L	27A	-	KB668278-PYM	AFUNE_SS000011	702492	2/2	-/+	SS11 = FINE, reverse direction
KB669136	2L	27AB	-	KB669136-PYM	AFUNE_SS000011	882720	1/2	-/+
KB668813	2L	27C	?	.	.	258639	.	.	AGP only
KB668795	2L	27C	?	KB668795-PYMIN	AFUNE_SS000083	281738	1/3	.	SS83 = FINE, forward direction
KB668898	.	.	.	-KB668898	AFUNE_SS000083	149798	2/3	.
KB669214	2L	27CD	?	KB669214-PYMIN	AFUNE_SS000083	874018	3/3	.
KB668992	2L	27D	?	.	.	953533	.	.	AGP only
KB668751	2L	27E	?	KB668751-PYMIN	AFUNE_SS000074	335862	2/2	.	SS74 = FINE, reverse direction
KB668892	2L	27E	?	-KB668892-PYMIN	AFUNE_SS000074	1102954	1/2	.
KB668725	2L	28A	?	KB668725-PYMIN	AFUNE_SS000067	3134932	1/2	.	SS67 = FINE, no direction
KB669147	.	.	.	-KB669147	AFUNE_SS000067	898344	2/2	.
KB668881	2L	28C	?	KB668881-PYMIN	AFUNE_SS000099	976588	1/2	.	SS99 = FINE, no direction
KB669314	.	.	.	KB669314-PYMIN	AFUNE_SS000099	718903	2/2	.
KB668378	3R	29B	?	KB668378-PYMIN	AFUNE_SS000018	571908	1/3	.	SS18 = FINE, forward direction
KB669236	3R	29C	?	-KB669236-PYMIN	AFUNE_SS000018	713413	2/3	.
KB669079	.	.	.	KB669079	AFUNE_SS000018	21246	3/3	.
KB668832	.	.	.	KB668832	AFUNE_SS000037	182728	1/8	.	SS37 = FINE, forward direction
KB669015	.	.	.	KB669015	AFUNE_SS000037	37897	2/8	.
KB668851	3R	29C	?	KB668851-PYMIN	AFUNE_SS000037	164446	3/8	.
KB668683	3R	29CD	?	-KB668683-PYMIN	AFUNE_SS000037	458860	4/8	.
KB669458	3R	29D-30A	-	-KB669458-PYMIN	AFUNE_SS000037	679292	5/8	-/-
KB668792	3R	30AC	?	-KB668792-PYMIN	AFUNE_SS000037	1431544	6/8	.
KB668633	3R	30C	?	KB668633-PYMIN	AFUNE_SS000037	577339	7/8	.
KB669089	3R	30C	?	KB669089-PYMIN	AFUNE_SS000037	19591	8/8	.
KB668687	3R	30C	?	.	.	589177	.	.	AGP only
KB668808	3R	30C	+	-KB668808-PYM	AFUNE_SS000045	233839	5/5	+/-	SS45 = FINE, reverse direction
KB668705	3R	30CD	+	-KB668705-PYM	AFUNE_SS000045	400982	4/5	+/-
KB668855	.	.	.	KB668855	AFUNE_SS000045	161922	3/5	.
KB668938	.	.	.	-KB668938	AFUNE_SS000045	84402	2/5	.
KB668669	.	.	.	KB668669	AFUNE_SS000045	601407	1/5	.
KB668695	3R	31C	?	.	.	480392	.	.	AGP only
KB668812	3R	31CD	?	.	.	217759	.	.	AGP only
KB668716	.	.	.	KB668716	AFUNE_SS000038	361004	3/3	.	SS38 = FINE, reverse direction
KB668644	3R	32B	?	KB668644-PYMIN	AFUNE_SS000038	475666	2/3	.
KB669580	3R	32B	?	KB669580-PYMIN	AFUNE_SS000038	640366	1/3	.
KB668815	.	.	.	KB668815	AFUNE_SS000027	231719	1/4	.	SS27 = FINE, forward direction
KB668789	3R	33A	?	-KB668789-PYMIN	AFUNE_SS000027	318576	2/4	.
KB668489	.	.	.	-KB668489	AFUNE_SS000027	554493	3/4	.
KB668661	3R	33C	+	KB668661-PYMIN	AFUNE_SS000027	494022	4/4	+/+
KB669569	.	.	.	KB669569	AFUNE_SS000030	615895	4/4	.	SS30 = FINE, reverse direction
KB669037	.	.	.	KB669037	AFUNE_SS000030	29589	3/4	.
KB668533	3R	33C	?	KB668533-PYMIN	AFUNE_SS000030	534943	2/4	.
KB668723	3R	33D	?	KB668723-PYMIN	AFUNE_SS000030	382759	1/4	.
KB669055	.	.	.	KB669055	AFUNE_SS000022	23931	14/14	.	SS22 = FINE, reverse direction
KB668922	.	.	.	-KB668922	AFUNE_SS000022	86274	13/14	.
KB668767	.	.	.	KB668767	AFUNE_SS000022	282629	12/14	.
KB669347	3R	33D	?	KB669347-PYMIN	AFUNE_SS000022	864369	11/14	.
KB668567	.	.	.	KB668567	AFUNE_SS000022	665428	10/14	.
KB668943	.	.	.	KB668943	AFUNE_SS000022	119379	9/14	.
KB668721	.	.	.	-KB668721	AFUNE_SS000022	394764	8/14	.
KB668704	.	.	.	-KB668704	AFUNE_SS000022	403439	7/14	.
KB668746	3R	34A	?	KB668746-PYMIN	AFUNE_SS000022	323294	6/14	.
KB668818	3R	34A	?	-KB668818-PYMIN	AFUNE_SS000022	257953	5/14	.
KB668935	.	.	.	-KB668935	AFUNE_SS000022	91325	4/14	.
KB668750	3R	34B	-	KB668750-PYM	AFUNE_SS000022	390086	3/14	-/+
KB668421	.	.	.	-KB668421	AFUNE_SS000022	1381	2/14	.
KB668848	3R	34BC	-	KB668848-PYM	AFUNE_SS000022	1452984	1/14	-/+
KB668671	3R	35B	?	.	.	710502	.	.	AGP only
KB668853	3R	35B	?	.	.	306342	.	.	AGP only
KB668790	3R	35C	?	.	.	381342	.	.	AGP only
KB668780	.	.	.	-KB668780	AFUNE_SS000051	348653	4/4	.	SS51 = FINE, reverse direction
KB668700	3R	35CD	-	KB668700-PYM	AFUNE_SS000051	478136	3/4	-/+
KB668684	3R	35D	+	-KB668684-PYM	AFUNE_SS000051	499467	2/4	+/-
KB669103	3R	35DE	-	KB669103-PYM	AFUNE_SS000051	1272063	1/4	-/+
KB669336	3R	35E	+	KB669336-PYM	AFUNE_SS000026	1014753	1/7	+/+	SS26 = FINE, forward direction
KB668456	3R	35EF	+	KB668456-PYM	AFUNE_SS000026	708050	2/7	+/+
KB669011	3R	35F	-	-KB669011-PYM	AFUNE_SS000026	39851	3/7	-/-
KB668709	3R	35F	-	-KB668709-PYM	AFUNE_SS000026	491865	4/7	-/-
KB669090	.	.	.	KB669090	AFUNE_SS000026	28325	5/7	.
KB668752	3R	35F	-	-KB668752-PYM	AFUNE_SS000026	447341	6/7	-/-
KB668816	3R	35F	+	KB668816-PYM	AFUNE_SS000026	290561	7/7	+/+
KB669051	.	.	.	-KB669051	AFUNE_SS000098	24999	1/2	.	SS98 = FINE, forward direction
KB668880	3R	35F	+	KB668880-PYMIN	AFUNE_SS000098	119321	2/2	+/+
KB669403	3R	35F	+	-KB669403-PYMIN	AFUNE_SS000075	972476	3/3	+/-	SS75 = FINE, reverse direction
KB669034	3R	35F	+	-KB669034-PYMIN	AFUNE_SS000075	31323	2/3	+/-
KB668756	3R	35F	-	KB668756-PYMIN	AFUNE_SS000075	460866	1/3	-/+
KB668677	.	.	.	-KB668677	AFUNE_SS000044	681336	1/10	.	SS44 = FINE, forward direction
KB668777	3R	36A	-	-KB668777-PYM	AFUNE_SS000044	381111	2/10	-/-
KB668731	3R	36A	-	-KB668731-PYM	AFUNE_SS000044	405878	3/10	-/-
KB668779	3R	36A	-	-KB668779-PYM	AFUNE_SS000044	398220	4/10	-/-
KB668987	3R	36AB	-	-KB668987-PYM	AFUNE_SS000044	46664	5/10	-/-
KB669414	3R	36B	+	KB669414-PYM	AFUNE_SS000044	997879	6/10	+/+
KB668810	3R	36B	+	KB668810-PYM	AFUNE_SS000044	310469	7/10	+/+
KB669380	3R	36B	+	KB669380-PYM	AFUNE_SS000044	770134	8/10	+/+
KB668858	3R	36B	+	KB668858-PYM	AFUNE_SS000044	254377	9/10	+/+
KB668667	3R	36B	+	KB668667-PYM	AFUNE_SS000044	580684	10/10	+/+
KB668806	3R	36C	+	KB668806-PYM	AFUNE_SS000070	292235	1/7	+/+	SS70 = FINE, forward direction
KB668874	3R	36C	+	KB668874-PYM	AFUNE_SS000070	134456	2/7	+/+
KB668959	3R	36D	+	KB668959-PYM	AFUNE_SS000070	938304	3/7	+/+
KB668732	3R	36D	+	KB668732-PYM	AFUNE_SS000070	346637	4/7	+/+
KB668999	3R	36D	-	-KB668999-PYM	AFUNE_SS000070	106097	5/7	-/-
KB669391	3R	36DE	-	-KB669391-PYM	AFUNE_SS000070	2124680	6/7	-/-
KB669436	3R	36E	-	-KB669436-PYM	AFUNE_SS000070	911299	7/7	-/-
KB668819	3R	36E	-	KB668819-PYM	AFUNE_SS000068	222314	7/7	-/+	SS68 = FINE, reverse direction
KB668744	3R	36E	-	KB668744-PYM	AFUNE_SS000068	359052	6/7	-/+
KB669469	3R	36F	+	-KB669469-PYM	AFUNE_SS000068	758275	5/7	+/-
KB669203	3R	36F	+	-KB669203-PYM	AFUNE_SS000068	774987	4/7	+/-
KB668970	3R	37A	+	-KB668970-PYM	AFUNE_SS000068	879108	3/7	+/-
KB668726	3R	37AB	+	-KB668726-PYM	AFUNE_SS000068	1292245	2/7	+/-
KB668762	3R	37C	-	KB668762-PYM	AFUNE_SS000068	351750	1/7	-/+
KB668805	3L	38A	-	KB668805-PYMIN	AFUNE_SS000085	229600	3/3	-/+	SS85 = FINE, reverse direction
KB668861	.	.	.	KB668861	AFUNE_SS000085	155807	2/3	.
KB668931	.	.	.	-KB668931	AFUNE_SS000085	122185	1/3	.
KB668859	3L	38B	+	.	.	1041161	.	.	AGP only
KB668823	3L	38C	?	.	.	194609	.	.	AGP only
KB669009	.	.	.	KB669009	AFUNE_SS000064	39758	1/3	.	SS64 = FINE, forward direction
KB669325	3L	39A	?	-KB669325-PYMIN	AFUNE_SS000064	699719	2/3	.
KB668717	3L	39A	?	KB668717-PYMIN	AFUNE_SS000064	402095	3/3	.
KB668578	3L	39A	?	KB668578-PYMIN	AFUNE_SS000033	505528	3/3	.	SS33 = FINE, reverse direction
KB668957	.	.	.	KB668957	AFUNE_SS000033	62442	2/3	.
KB668676	3L	39A	?	KB668676-PYMIN	AFUNE_SS000033	439401	1/3	.
KB668659	3L	39B	?	KB668659-PYMIN	AFUNE_SS000040	1545011	2/2	.	SS40 = FINE, reverse direction
KB669014	3L	40A	?	KB669014-PYMIN	AFUNE_SS000040	892505	1/2	.
KB668773	3L	40A	?	KB668773-PYMIN	AFUNE_SS000078	296798	4/4	.	SS78 = FINE, reverse direction
KB668868	3L	40B	?	KB668868-PYMIN	AFUNE_SS000078	141784	3/4	.
KB668918	3L	40B	?	-KB668918-PYMIN	AFUNE_SS000078	93149	2/4	.
KB668929	.	.	.	KB668929	AFUNE_SS000078	81915	1/4	.
KB668887	.	.	.	-KB668887	AFUNE_SS000025	113012	1/2	.	SS25 = FINE, no direction
KB668444	3L	41A	?	KB668444	AFUNE_SS000025	1547433	2/2	.
KB668754	3L	41D	?	.	.	348546	.	.	AGP only
KB668830	3L	41D	?	KB668830-PYMIN	AFUNE_SS000090	181046	1/4	.	SS90 = FINE, no direction
KB668933	.	.	.	-KB668933	AFUNE_SS000090	79790	2/4	.
KB669040	.	.	.	-KB669040	AFUNE_SS000090	28628	3/4	.
KB668952	.	.	.	-KB668952	AFUNE_SS000090	74196	4/4	.
KB668333	3L	42AB	+	KB668333-PYMIN	AFUNE_SS000014	1525199	1/4	+/+	SS14 = FINE, forward direction
KB668666	.	.	.	-KB668666	AFUNE_SS000014	471550	2/4	.
KB668787	.	.	.	KB668787	AFUNE_SS000014	268466	3/4	.
KB668958	.	.	.	KB668958	AFUNE_SS000014	62404	4/4	.
KB668422	3L	42D	?	.	.	532383	.	.	AGP only
KB668500	3L	43A	?	.	.	547302	.	.	AGP only
KB668925	3L	43B	?	.	.	940405	.	.	AGP only
KB669025	3L	44B	?	-KB669025-PYMIN	AFUNE_SS000105	910511	1/2	.	SS105 = FINE, no direction
KB668934	.	.	.	KB668934	AFUNE_SS000105	76097	2/2	.
KB669179	.	.	.	KB669179	AFUNE_SS000110	56326	1/2	.	SS110 = FINE, no direction
KB669264	3L	44B	?	KB669264-PYMIN	AFUNE_SS000110	32220	2/2	.
KB669603	3L	44C	?	.	.	2248	.	.	AGP only
KB668711	.	.	.	KB668711	AFUNE_SS000062	370470	1/3	.	SS62 = FINE, no direction
KB668849	3L	44C	?	KB668849-PYMIN	AFUNE_SS000062	159962	2/3	.
KB669067	.	.	.	-KB669067	AFUNE_SS000062	22578	3/3	.
KB668784	3L	45A	?	KB668784-PYMIN	AFUNE_SS000080	266933	1/2	.	SS80 = FINE, no direction
KB668864	.	.	.	KB668864	AFUNE_SS000080	153758	2/2	.
KB668673	.	.	.	KB668673	AFUNE_SS000046	478061	9/9	.	SS46 = FINE, reverse direction
KB668740	.	.	.	-KB668740	AFUNE_SS000046	361159	8/9	.
KB668718	.	.	.	-KB668718	AFUNE_SS000046	397910	7/9	.
KB668814	.	.	.	-KB668814-PYMIN	AFUNE_SS000046	1120714	6/9	.
KB668948	3L	46B	-	KB668948-PYM	AFUNE_SS000046	917728	5/9	-/+
KB668682	3L	46B	-	KB668682-PYM	AFUNE_SS000046	470092	4/9	-/+
KB668714	3L	46BC	-	KB668714-PYM	AFUNE_SS000046	1305928	3/9	-/+
KB668703	3L	46CD	-	KB668703-PYM	AFUNE_SS000046	1311118	2/9	-/+
KB669044	.	.	.	-KB669044	AFUNE_SS000046	28080	1/9	.
KB669207	3L	46D	?	.	.	62723	.	.	AGP only
KB668252	3L	46D	?	.	.	2000	.	.	AGP only
KB668265	3L	46D	?	.	.	1954	.	.	AGP only

## Sheet: AsinensisC
Scaffold	Chr	Band	Ori	Grimm_scaffold	Grimm_superscaffold	Size	Order	P/S-Ori	AGP Direction
AS2_scf7180000695491	X	1A	+	AS2_scf7180000695491-PYM	ASINC_SS000046	730280	1/9	+/+	SS46 = FINE, forward direction
AS2_scf7180000695557	X	1AB	-	-AS2_scf7180000695557-PYM	ASINC_SS000046	1255381	2/9	-/-
AS2_scf7180000695865	X	1BC	-	-AS2_scf7180000695865-PYM	ASINC_SS000046	2684564	3/9	-/-
AS2_scf7180000695541	X	1C-2A	+	AS2_scf7180000695541-PYM	ASINC_SS000046	841721	4/9	+/+
AS2_scf7180000696079	X	2AB	+	AS2_scf7180000696079-PYM	ASINC_SS000046	2239752	5/9	+/+
AS2_scf7180000695680	X	2B-3A	+	AS2_scf7180000695680-PYM	ASINC_SS000046	1772387	6/9	+/+
AS2_scf7180000696050	X	3A-4A	-	-AS2_scf7180000696050-PYM	ASINC_SS000046	2422445	7/9	-/-
AS2_scf7180000695709	X	4A-5A	+	AS2_scf7180000695709-PYM	ASINC_SS000046	1472510	8/9	+/+
AS2_scf7180000695903	.	.	.	AS2_scf7180000695903	ASINC_SS000046	853805	9/9	.
AS2_scf7180000695705	2R	6C	+	.	.	3132144	.	.	AGP only
AS2_scf7180000695681	2R	7B	?	.	.	3622691	.	.	AGP only
AS2_scf7180000695980	.	.	.	AS2_scf7180000695980	ASINC_SS000071	601516	1/3	.	SS71 = FINE, forward direction
AS2_scf7180000696027	2R	8A	-	-AS2_scf7180000696027-PYM	ASINC_SS000071	1402797	2/3	-/-
AS2_scf7180000696017	2R	8B	-	-AS2_scf7180000696017-PYM	ASINC_SS000071	401984	3/3	-/-
AS2_scf7180000696051	2R	9B	+	AS2_scf7180000696051-PYM	ASINC_SS000076	1646812	1/2	+/+	SS76 = FINE, forward direction
AS2_scf7180000696133	2R	9B-10A	+	AS2_scf7180000696133-PYM	ASINC_SS000076	2071771	2/2	+/+
AS2_scf7180000696054	2R	10C-11A	-	.	.	2075225	.	.	AGP only
AS2_scf7180000696025	.	.	.	AS2_scf7180000696025	ASINC_SS000048	758374	3/3	.	SS48 = FINE, reverse direction
AS2_scf7180000696041	2R	11B	-	AS2_scf7180000696041-PYMIN	ASINC_SS000048	1460364	2/3	-/+
AS2_scf7180000695506	.	.	.	AS2_scf7180000695506	ASINC_SS000048	360124	1/3	.
AS2_scf7180000695763	2R	11C-12A	-	.	.	1569060	.	.	AGP only
AS2_scf7180000695475	.	.	.	AS2_scf7180000695475	ASINC_SS000041	253722	1/2	.	SS41 = FINE, forward direction
AS2_scf7180000696013	2R	13A	+	AS2_scf7180000696013-PYMIN	ASINC_SS000041	1443628	2/2	+/+
AS2_scf7180000695690	2R	14AB	+	-AS2_scf7180000695690-PYMIN	ASINC_SS000011	1623961	2/2	+/-	SS11 = FINE, reverse direction
AS2_scf7180000691739	.	.	.	AS2_scf7180000691739	ASINC_SS000011	251959	1/2	.
AS2_scf7180000696012	2R	14CD	-	.	.	1036301	.	.	AGP only
AS2_scf7180000696047	2L	17AB	-	.	.	1804022	.	.	AGP only
AS2_scf7180000696045	2L	18A	+	AS2_scf7180000696045-PYM	ASINC_SS000075	1433044	1/2	+/+	SS75 = FINE, forward direction
AS2_scf7180000696048	2L	18B	+	AS2_scf7180000696048-PYM	ASINC_SS000075	1655828	2/2	+/+
AS2_scf7180000696056	2L	18C	+	.	.	2410210	.	.	AGP only
AS2_scf7180000694832	.	.	.	AS2_scf7180000694832	ASINC_SS000020	69901	3/3	.	SS20 = FINE, reverse direction
AS2_scf7180000695983	2L	19B	?	AS2_scf7180000695983-PYMIN	ASINC_SS000020	1798621	2/3	.
AS2_scf7180000696058	2L	20A	+	-AS2_scf7180000696058-PYMIN	ASINC_SS000020	2460545	1/3	+/-
AS2_scf7180000696057	2L	20D	+	.	.	3056258	.	.	AGP only
AS2_scf7180000696060	2L	22C-23B	+	-AS2_scf7180000696060-PYMIN	ASINC_SS000021	4138565	2/2	+/-	SS21 = FINE, reverse direction
AS2_scf7180000694922	.	.	.	AS2_scf7180000694922	ASINC_SS000021	206520	1/2	.
AS2_scf7180000695970	3R	24AB	+	.	.	1982586	.	.	AGP only
AS2_scf7180000695742	3R	24B-25A	+	-AS2_scf7180000695742-PYM	ASINC_SS000054	1869526	2/2	+/-	SS54 = FINE, reverse direction
AS2_scf7180000695544	3R	25AB	-	AS2_scf7180000695544-PYM	ASINC_SS000054	1280009	1/2	-/+
AS2_scf7180000696022	3R	27BC	+	.	.	621276	.	.	AGP only
AS2_scf7180000694399	3R	28B	+	.	.	146261	.	.	AGP only
AS2_scf7180000695645	3R	29B	?	-AS2_scf7180000695645-PYMIN	ASINC_SS000049	17918	1/2	.	SS49 = FINE, no direction
AS2_scf7180000695508	.	.	.	AS2_scf7180000695508	ASINC_SS000049	18611	2/2	.
AS2_scf7180000695510	.	.	.	AS2_scf7180000695510	ASINC_SS000050	185296	2/2	.	SS50 = FINE, reverse direction
AS2_scf7180000695987	3R	30A	-	AS2_scf7180000695987-PYMIN	ASINC_SS000050	525874	1/2	-/+
AS2_scf7180000695872	.	.	.	-AS2_scf7180000695872	ASINC_SS000001	244549	2/2	.	SS1 = FINE, reverse direction
AS2_scf7180000687438	3R	30A	-	AS2_scf7180000687438-PYMIN	ASINC_SS000001	140738	1/2	-/+
AS2_scf7180000696078	3R	31A	+	AS2_scf7180000696078-PYM	ASINC_SS000012	229900	1/2	+/+	SS12 = FINE, forward direction
AS2_scf7180000691904	3R	31A	+	AS2_scf7180000691904-PYM	ASINC_SS000012	138869	2/2	+/+
AS2_scf7180000695864	3R	32A	+	AS2_scf7180000695864-PYM	ASINC_SS000064	170159	1/3	+/+	SS64 = FINE, forward direction
AS2_scf7180000696020	3R	32A	-	-AS2_scf7180000696020-PYM	ASINC_SS000064	710710	2/3	-/-
AS2_scf7180000696115	.	.	.	-AS2_scf7180000696115	ASINC_SS000064	239105	3/3	.
AS2_scf7180000696131	3R	32B	+	-AS2_scf7180000696131-PYMIN	ASINC_SS000010	2359367	2/2	+/-	SS10 = FINE, reverse direction
AS2_scf7180000691397	.	.	.	AS2_scf7180000691397	ASINC_SS000010	164237	1/2	.
AS2_scf7180000695941	3R	32C	-	.	.	816509	.	.
AS2_scf7180000695611	.	.	.	AS2_scf7180000695611	ASINC_SS000055	471055	2/2	.	SS55 = FINE, reverse direction
AS2_scf7180000696018	3L	33A	+	-AS2_scf7180000696018-PYMIN	ASINC_SS000055	515011	1/2	+/-
AS2_scf7180000695481	.	.	.	AS2_scf7180000695481	ASINC_SS000042	166763	1/3	.	SS42 = FINE, forward direction
AS2_scf7180000696001	3L	34C	-	-AS2_scf7180000696001-PYM	ASINC_SS000042	777379	2/3	-/-
AS2_scf7180000695556	3L	34CD	-	-AS2_scf7180000695556-PYM	ASINC_SS000042	1591401	3/3	-/-
AS2_scf7180000695066	.	.	.	AS2_scf7180000695066	ASINC_SS000031	18146	1/2	.	SS31 = FINE, no direction
AS2_scf7180000696053	3L	35A	?	AS2_scf7180000696053-PYMIN	ASINC_SS000031	1670191	2/2	.
AS2_scf7180000695549	3L	37A	+	AS2_scf7180000695549-PYMIN	ASINC_SS000074	814231	1/4	+/+	SS74 = FINE, forward direction
AS2_scf7180000696037	.	.	.	-AS2_scf7180000696037	ASINC_SS000074	460379	2/4	.
AS2_scf7180000696068	.	.	.	AS2_scf7180000696068	ASINC_SS000074	467163	3/4	.
AS2_scf7180000696039	3L	37A	-	-AS2_scf7180000696039-PYMIN	ASINC_SS000074	3601930	4/4	-/-
AS2_scf7180000695747	3L	37C	-	AS2_scf7180000695747-PYM	ASINC_SS000059	566275	4/4	-/+	SS59 = FINE, reverse direction
AS2_scf7180000696026	3L	37C-38A	-	AS2_scf7180000696026-PYM	ASINC_SS000059	1091046	3/4	-/+
AS2_scf7180000696059	3L	38B	-	AS2_scf7180000696059-PYM	ASINC_SS000059	2208365	2/4	-/+
AS2_scf7180000696055	3L	38C-39C	+	-AS2_scf7180000696055-PYM	ASINC_SS000059	5918260	1/4	+/-

## Sheet: AstephensiI
Scaffold	Chr	Band	Ori	Grimm_scaffold	Grimm_superscaffold	Size	Order	P/S-Ori	AGP Direction
scaffold_00142	.	.	.	scaffold_00142	ASTEI_SS000014	240355	1/4	.	SS14 = FINE, forward direction
scaffold_00015	X	1AC	-	-scaffold_00015-PYMIN	ASTEI_SS000014	2717355	2/4	-/-
scaffold_00205	.	.	.	scaffold_00205	ASTEI_SS000014	52973	3/4	.
scaffold_00058	X	1C-2A	-	-scaffold_00058-PYMIN	ASTEI_SS000014	1184849	4/4	-/-
scaffold_00023	X	2AC	-	.	.	2215234	.	.	AGP only
scaffold_00076	X	3A	?	scaffold_00076-PYMIN	ASTEI_SS000029	843510	2/2	.	SS29 = FINE, reverse direction
scaffold_00047	X	3B	?	scaffold_00047-PYMIN	ASTEI_SS000029	1353894	1/2	.
scaffold_00004	X	3B-4B	+	scaffold_00004-PYMIN	ASTEI_SS000004	5098044	1/3	+/+	SS4 = FINE, forward direction
scaffold_17544	.	.	.	-scaffold_17544	ASTEI_SS000004	612	2/3	.
scaffold_00038	X	4C-5C	?	scaffold_00038-PYMIN	ASTEI_SS000004	1662464	3/3	.
scaffold_00141	X	6A	?	.	.	244011	.	.	AGP only
scaffold_11930	.	.	.	-scaffold_11930	ASTEI_SS000046	785	1/2	.	SS46 = FINE, no direction
scaffold_00104	X	6A	?	scaffold_00104-PYMIN	ASTEI_SS000046	528361	2/2	.
scaffold_00107	.	.	.	-scaffold_00107	ASTEI_SS000025	506788	5/5	.	SS25 = FINE, reverse direction
scaffold_00061	2R	7A	?	-scaffold_00061-PYMIN	ASTEI_SS000025	1129359	4/5	.
scaffold_00493	.	.	.	scaffold_00493	ASTEI_SS000025	7975	3/5	.
scaffold_00140	.	.	.	scaffold_00140	ASTEI_SS000025	248108	2/5	.
scaffold_00033	2R	7BC	-	scaffold_00033-PYMIN	ASTEI_SS000025	1882624	1/5	-/+
scaffold_00013	2R	7C-8B	?	scaffold_00013-PYMIN	ASTEI_SS000012	2876150	1/3	.	SS12 = FINE, forward direction
scaffold_00020	2R	8C-9A	-	-scaffold_00020-PYMIN	ASTEI_SS000012	2346360	2/3	-/-
scaffold_00156	2R	9A	?	-scaffold_00156-PYMIN	ASTEI_SS000012	138726	3/3	.
scaffold_00060	2R	9AB	?	-scaffold_00060-PYMIN	ASTEI_SS000023	1144152	1/2	.	SS23 = FINE, forward direction
scaffold_00031	2R	9CD	+	scaffold_00031-PYMIN	ASTEI_SS000023	1955281	2/2	+/+
scaffold_01491	.	.	.	-scaffold_01491	ASTEI_SS000062	2773	1/3	.	SS62 = FINE, no direction
scaffold_07120	.	.	.	-scaffold_07120	ASTEI_SS000062	1062	2/3	.
scaffold_00179	2R	10A	?	scaffold_00179-PYMIN	ASTEI_SS000062	86345	3/3	.
scaffold_00001	2R	10A-11A	-	scaffold_00001-PYMIN	ASTEI_SS000001	5975090	5/5	-/+	SS1 = FINE, reverse direction
scaffold_01341	.	.	.	-scaffold_01341	ASTEI_SS000001	2956	4/5	.
scaffold_00096	2R	11B	?	-scaffold_00096-PYMIN	ASTEI_SS000001	592562	3/5	.
scaffold_00089	2R	11C	?	scaffold_00089-PYMIN	ASTEI_SS000001	654626	2/5	.
scaffold_00022	2R	11D-12A	?	scaffold_00022-PYMIN	ASTEI_SS000001	2225538	1/5	.
scaffold_00056	2R	12AB	?	.	.	1207362	.	.	AGP only
scaffold_00016	2R	12B-13A	-	scaffold_00016-PYMIN	ASTEI_SS000015	2461092	5/5	-/+	SS15 = FINE, reverse direction
scaffold_00055	2R	13AB	?	scaffold_00055-PYMIN	ASTEI_SS000015	1245807	4/5	.
scaffold_22428	.	.	.	-scaffold_22428	ASTEI_SS000015	517	3/5	.
scaffold_00161	.	.	.	-scaffold_00161	ASTEI_SS000015	127585	2/5	.
scaffold_00117	2R	13B	?	-scaffold_00117-PYMIN	ASTEI_SS000015	401431	1/5	.
scaffold_00074	2R	13BC	+	scaffold_00074-PYM	ASTEI_SS000013	863053	1/3	+/+	SS13 = FINE, forward direction
scaffold_00014	2R	13C-14B	-	-scaffold_00014-PYM	ASTEI_SS000013	2766867	2/3	-/-
scaffold_00206	.	.	.	-scaffold_00206	ASTEI_SS000013	52480	3/3	.
scaffold_00286	2R	14B	?	.	.	17030	.	.	AGP only
scaffold_00002	2R	14C-17A	+	scaffold_00002-PYMIN	ASTEI_SS000002	5961939	1/2	+/+	SS2 = FINE, forward direction
scaffold_00119	.	.	.	scaffold_00119	ASTEI_SS000002	375852	2/2	.
scaffold_00077	2R	17A	?	.	.	830129	.	.
scaffold_00149	2R	17B	?	scaffold_00149-PYMIN	ASTEI_SS000003	205987	1/3	.	SS3 = FINE, forward direction
scaffold_00003	2R	17B-18B	-	-scaffold_00003-PYMIN	ASTEI_SS000003	5630514	2/3	-/-
scaffold_00063	2R	18C	?	scaffold_00063-PYMIN	ASTEI_SS000003	1014770	3/3	.
scaffold_00261	2R	18C	?	scaffold_00261-PYMIN	ASTEI_SS000078	21398	1/2	.	SS78 = FINE, no direction
scaffold_18395	.	.	.	scaffold_18395	ASTEI_SS000078	595	2/2	.
scaffold_00151	.	.	.	-scaffold_00151	ASTEI_SS000030	184942	4/4	.	SS30 = FINE, reverse direction
scaffold_00079	2R	18C	?	-scaffold_00079-PYMIN	ASTEI_SS000030	793214	3/4	.
scaffold_00048	2R	18D	?	-scaffold_00048-PYMIN	ASTEI_SS000030	1332325	2/4	.
scaffold_01567	.	.	.	scaffold_01567	ASTEI_SS000030	2703	1/4	.
scaffold_00054	2R	19A	?	scaffold_00054-PYMIN	ASTEI_SS000033	1283538	1/2	.	SS33 = FINE, no direction
scaffold_00176	.	.	.	-scaffold_00176	ASTEI_SS000033	89954	2/2	.
scaffold_06291	.	.	.	scaffold_06291	ASTEI_SS000019	1141	6/6	.	SS19 = FINE, reverse direction
scaffold_00026	2R	19BC	+	-scaffold_00026-PYMIN	ASTEI_SS000019	2124590	5/6	+/-
scaffold_00152	.	.	.	-scaffold_00152	ASTEI_SS000019	161965	4/6	.
scaffold_00073	2R	19D	-	scaffold_00073-PYMIN	ASTEI_SS000019	878309	3/6	-/+
scaffold_19670	.	.	.	-scaffold_19670	ASTEI_SS000019	568	2/6	.
scaffold_00046	2R	19E	?	scaffold_00046-PYMIN	ASTEI_SS000019	1368814	1/6	.
scaffold_10315	2R	19E	?	.	.	853	.	.	AGP only
scaffold_00066	2L	20A	?	scaffold_00066-PYMIN	ASTEI_SS000036	971934	3/3	.	SS36 = FINE, reverse direction
scaffold_01732	.	.	.	-scaffold_01732	ASTEI_SS000036	2544	2/3	.
scaffold_00093	2L	20A	?	-scaffold_00093-PYMIN	ASTEI_SS000036	604418	1/3	.
scaffold_00043	2L	20B	+	.	.	1551626	.	.	AGP only
scaffold_00235	2L	20B	?	.	.	30195	.	.	AGP only
scaffold_00085	2L	21A	+	scaffold_00085-PYMIN	ASTEI_SS000020	736451	1/2	+/+	SS20 = FINE, forward direction
scaffold_00028	2L	21A	?	scaffold_00028-PYMIN	ASTEI_SS000020	2078127	2/2	.
scaffold_00030	2L	22B	?	scaffold_00030-PYMIN	ASTEI_SS000022	1990510	1/2	.	SS22 = FINE, no direction
scaffold_00625	.	.	.	-scaffold_00625	ASTEI_SS000022	5135	2/2	.
scaffold_00049	2L	22B	?	.	.	1325362	.	.	AGP only
scaffold_00084	2L	22B-23A	?	.	.	736794	.	.	AGP only
scaffold_00071	2L	23A	?	scaffold_00071-PYMIN	ASTEI_SS000037	895107	1/2	.	SS37 = FINE, no direction
scaffold_00131	.	.	.	-scaffold_00131	ASTEI_SS000037	287038	2/2	.
scaffold_00113	2L	23A	?	.	.	438679	.	.	AGP only
scaffold_02125	.	.	.	scaffold_02125	ASTEI_SS000042	2240	1/5	.	SS42 = FINE, no direction
scaffold_01723	.	.	.	-scaffold_01723	ASTEI_SS000042	2556	2/5	.
scaffold_00091	2L	23B	?	-scaffold_00091-PYMIN	ASTEI_SS000042	623304	3/5	.
scaffold_01646	.	.	.	-scaffold_01646	ASTEI_SS000042	2629	4/5	.
scaffold_00155	.	.	.	scaffold_00155	ASTEI_SS000042	147582	5/5	.
scaffold_00018	2L	24A	?	scaffold_00018-PYMIN	ASTEI_SS000016	2434081	4/4	.	SS16 = FINE, reverse direction
scaffold_00115	.	.	.	-scaffold_00115	ASTEI_SS000016	429758	3/4	.
scaffold_00075	2L	24A	?	-scaffold_00075-PYMIN	ASTEI_SS000016	861362	2/4	.
scaffold_00126	.	.	.	-scaffold_00126	ASTEI_SS000016	321943	1/4	.
scaffold_00040	2L	24B	?	.	.	1591355	.	.	AGP only
scaffold_00080	2L	25A	?	scaffold_00080-PYMIN	ASTEI_SS000018	788890	1/12	.	SS18 = FINE, forward direction
scaffold_00021	2L	25BC	+	scaffold_00021-PYMIN	ASTEI_SS000018	2327072	2/12	+/+
scaffold_00095	2L	25C	?	-scaffold_00095-PYMIN	ASTEI_SS000018	594721	3/12	.
scaffold_00138	.	.	.	scaffold_00138	ASTEI_SS000018	253314	4/12	.
scaffold_00147	.	.	.	-scaffold_00147	ASTEI_SS000018	211851	5/12	.
scaffold_00100	2L	26A	?	scaffold_00100-PYMIN	ASTEI_SS000018	544206	6/12	.
scaffold_05163	.	.	.	scaffold_05163	ASTEI_SS000018	1282	7/12	.
scaffold_00144	.	.	.	-scaffold_00144	ASTEI_SS000018	233923	8/12	.
scaffold_00036	2L	26B	?	scaffold_00036-PYMIN	ASTEI_SS000018	1737740	9/12	.
scaffold_00789	.	.	.	-scaffold_00789	ASTEI_SS000018	4055	10/12	.
scaffold_00412	.	.	.	-scaffold_00412	ASTEI_SS000018	10160	11/12	.
scaffold_00034	2L	26C-27A	-	-scaffold_00034-PYMIN	ASTEI_SS000018	1819477	12/12	-/-
scaffold_00032	2L	27B	+	scaffold_00032-PYMIN	ASTEI_SS000024	1942051	1/4	+/+	SS24 = FINE, forward direction
scaffold_00135	.	.	.	-scaffold_00135	ASTEI_SS000024	270198	2/4	.
scaffold_00044	2L	27C-28A	-	-scaffold_00044-PYMIN	ASTEI_SS000024	1453912	3/4	-/-
scaffold_08245	.	.	.	scaffold_08245	ASTEI_SS000024	975	4/4	.
scaffold_01337	.	.	.	scaffold_01337	ASTEI_SS000009	2961	3/3	.	SS9 = FINE, reverse direction
scaffold_00067	2L	28B	?	-scaffold_00067-PYMIN	ASTEI_SS000009	962451	2/3	.
scaffold_00009	2L	28B	?	scaffold_00009-PYMIN	ASTEI_SS000009	3514595	1/3	.
scaffold_00057	3R	29AB	?	scaffold_00057-PYMIN	ASTEI_SS000006	1190389	6/6	.	SS6 = FINE, reverse direction
scaffold_00006	3R	29BE	+	-scaffold_00006-PYMIN	ASTEI_SS000006	4219845	5/6	+/-
scaffold_00177	.	.	.	-scaffold_00177	ASTEI_SS000006	87648	4/6	.
scaffold_00997	.	.	.	-scaffold_00997	ASTEI_SS000006	3529	3/6	.
scaffold_00098	.	.	.	-scaffold_00098	ASTEI_SS000006	564575	2/6	.
scaffold_00672	.	.	.	-scaffold_00672	ASTEI_SS000006	4716	1/6	.
scaffold_00012	3R	30A	?	scaffold_00012-PYMIN	ASTEI_SS000011	3035404	4/4	.	SS11 = FINE, reverse direction
scaffold_00202	.	.	.	scaffold_00202	ASTEI_SS000011	54512	3/4	.
scaffold_00042	3R	30C	?	scaffold_00042-PYMIN	ASTEI_SS000011	1579480	2/4	.
scaffold_00122	.	.	.	-scaffold_00122	ASTEI_SS000011	350002	1/4	.
scaffold_00125	.	.	.	scaffold_00125	ASTEI_SS000032	323232	1/3	.	SS32 = FINE, forward direction
scaffold_00053	3R	31A	+	scaffold_00053-PYMIN	ASTEI_SS000032	1295374	2/3	+/+
scaffold_00099	3R	31A	?	scaffold_00099-PYMIN	ASTEI_SS000032	559588	3/3	.
scaffold_00017	3R	31B	-	.	.	2453200	.	.	AGP only
scaffold_00029	3R	31C-32A	-	scaffold_00029-PYMIN	ASTEI_SS000021	2074802	4/4	-/+	SS21 = FINE, reverse direction
scaffold_00134	.	.	.	-scaffold_00134	ASTEI_SS000021	279070	3/4	.
scaffold_00154	.	.	.	-scaffold_00154	ASTEI_SS000021	155269	2/4	.
scaffold_00106	3R	32C	?	-scaffold_00106-PYMIN	ASTEI_SS000021	508607	1/4	.
scaffold_00143	.	.	.	scaffold_00143	ASTEI_SS000044	237782	1/3	.	SS44 = FINE, no direction
scaffold_00097	3R	32C	?	-scaffold_00097-PYMIN	ASTEI_SS000044	580229	2/3	.
scaffold_02276	.	.	.	scaffold_02276	ASTEI_SS000044	2153	3/3	.
scaffold_00157	.	.	.	scaffold_00157	ASTEI_SS000041	135432	1/2	.	SS41 = FINE, no direction
scaffold_00090	3R	32C	?	scaffold_00090-PYMIN	ASTEI_SS000041	654006	2/2	.
scaffold_00094	3R	33A	?	.	.	597473	.	.	AGP only
scaffold_00025	3R	33BC	-	.	.	2202290	.	.	AGP only
scaffold_00052	3R	33C	?	-scaffold_00052-PYMIN	ASTEI_SS000007	1299898	1/8	.	SS7 = FINE, forward direction
scaffold_00172	.	.	.	-scaffold_00172	ASTEI_SS000007	97511	2/8	.
scaffold_00027	3R	34AB	-	-scaffold_00027-PYMIN	ASTEI_SS000007	2102516	3/8	-/-
scaffold_00416	.	.	.	-scaffold_00416	ASTEI_SS000007	9971	4/8	.
scaffold_00446	.	.	.	-scaffold_00446	ASTEI_SS000007	9080	5/8	.
scaffold_00007	3R	35A	+	scaffold_00007-PYMIN	ASTEI_SS000007	4015228	6/8	+/+
scaffold_00133	.	.	.	scaffold_00133	ASTEI_SS000007	281947	7/8	.
scaffold_00041	3R	35B	?	scaffold_00041-PYMIN	ASTEI_SS000007	1581406	8/8	.
scaffold_00050	3R	35B-36A	-	scaffold_00050-PYMIN	ASTEI_SS000027	1312856	2/2	-/+	SS27 = FINE, reverse direction
scaffold_00037	3R	36B	?	scaffold_00037-PYMIN	ASTEI_SS000027	1690795	1/2	.
scaffold_00181	3R	36B	?	-scaffold_00181-PYMIN	ASTEI_SS000017	83833	4/4	.	SS17 = FINE, reverse direction
scaffold_00102	.	.	.	scaffold_00102	ASTEI_SS000017	538016	3/4	.
scaffold_00019	3R	36C	?	scaffold_00019-PYMIN	ASTEI_SS000017	2358289	2/4	.
scaffold_00162	.	.	.	scaffold_00162	ASTEI_SS000017	124517	1/4	.
scaffold_09046	.	.	.	-scaffold_09046	ASTEI_SS000034	922	1/3	.	SS34 = FINE, forward direction
scaffold_00065	3R	37B	?	-scaffold_00065-PYMIN	ASTEI_SS000034	973771	2/3	.
scaffold_00059	3R	37D	+	scaffold_00059-PYMIN	ASTEI_SS000034	1145648	3/3	+/+
scaffold_00105	3R	37D	?	.	.	522018	.	.	AGP only
scaffold_00062	3L	38AB	-	scaffold_00062-PYMIN	ASTEI_SS000035	1115343	2/2	-/+	SS35 = FINE, reverse direction
scaffold_00127	.	.	.	-scaffold_00127	ASTEI_SS000035	317029	1/2	.
scaffold_00035	3L	38BC	+	scaffold_00035-PYMIN	ASTEI_SS000026	1814618	1/2	+/+	SS26 = FINE, forward direction
scaffold_00118	.	.	.	scaffold_00118	ASTEI_SS000026	399217	2/2	.
scaffold_00146	.	.	.	-scaffold_00146	ASTEI_SS000040	231450	1/2	.	SS40 = FINE, no direction
scaffold_00081	3L	38E	?	scaffold_00081-PYMIN	ASTEI_SS000040	776269	2/2	.
scaffold_00088	3L	38F	-	-scaffold_00088-PYMIN	ASTEI_SS000031	699487	1/5	-/-	SS31 = FINE, forward direction
scaffold_00178	.	.	.	scaffold_00178	ASTEI_SS000031	86717	2/5	.
scaffold_00068	3L	38F-39A	-	-scaffold_00068-PYM	ASTEI_SS000031	961948	3/5	-/-
scaffold_00051	3L	39AB	-	-scaffold_00051-PYM	ASTEI_SS000031	1303419	4/5	-/-
scaffold_00114	.	.	.	scaffold_00114	ASTEI_SS000031	434673	5/5	.
scaffold_00121	3L	39B	?	scaffold_00121-PYMIN	ASTEI_SS000050	352369	1/4	.	SS50 = FINE, no direction
scaffold_00124	.	.	.	scaffold_00124	ASTEI_SS000050	336160	2/4	.
scaffold_00583	.	.	.	scaffold_00583	ASTEI_SS000050	5711	3/4	.
scaffold_01107	.	.	.	-scaffold_01107	ASTEI_SS000050	3313	4/4	.
scaffold_00187	.	.	.	scaffold_00187	ASTEI_SS000043	73279	1/4	.	SS43 = FINE, no direction
scaffold_05144	.	.	.	scaffold_05144	ASTEI_SS000043	1286	2/4	.
scaffold_16582	.	.	.	-scaffold_16582	ASTEI_SS000043	637	3/4	.
scaffold_00092	3L	39C	?	scaffold_00092-PYMIN	ASTEI_SS000043	619269	4/4	.
scaffold_00087	3L	39C	?	.	.	722457	.	.	AGP only
scaffold_00078	3L	40A	?	scaffold_00078-PYMIN	ASTEI_SS000039	803307	1/2	.	SS39 = FINE, no direction
scaffold_20190	.	.	.	scaffold_20190	ASTEI_SS000039	557	2/2	.
scaffold_00598	.	.	.	scaffold_00598	ASTEI_SS000055	5422	1/3	.	SS55 = FINE, forward direction
scaffold_00136	3L	40AB	+	scaffold_00136-PYMIN	ASTEI_SS000055	256842	2/3	+/+
scaffold_05206	.	.	.	scaffold_05206	ASTEI_SS000055	1275	3/3	.
scaffold_00111	3L	40B	?	scaffold_00111-PYMIN	ASTEI_SS000048	457603	1/2	.	SS48 = FINE, no direction
scaffold_00198	.	.	.	-scaffold_00198	ASTEI_SS000048	62186	2/2	.
scaffold_05526	.	.	.	-scaffold_05526	ASTEI_SS000008	1226	1/14	.	SS8 = FINE, forward direction
scaffold_00139	.	.	.	-scaffold_00139	ASTEI_SS000008	249900	2/14	.
scaffold_00086	3L	40C	?	-scaffold_00086-PYMIN	ASTEI_SS000008	725040	3/14	.
scaffold_00064	3L	40C	?	scaffold_00064-PYMIN	ASTEI_SS000008	999561	4/14	.
scaffold_16690	.	.	.	scaffold_16690	ASTEI_SS000008	634	5/14	.
scaffold_00112	.	.	.	scaffold_00112	ASTEI_SS000008	456424	6/14	.
scaffold_00070	3L	40D	-	-scaffold_00070-PYM	ASTEI_SS000008	937869	7/14	-/-
scaffold_00045	3L	40D	+	scaffold_00045-PYM	ASTEI_SS000008	1432165	8/14	+/+
scaffold_00309	.	.	.	scaffold_00309	ASTEI_SS000008	14415	9/14	.
scaffold_00324	.	.	.	scaffold_00324	ASTEI_SS000008	13557	10/14	.
scaffold_00082	3L	41A	?	scaffold_00082-PYMIN	ASTEI_SS000008	768175	11/14	.
scaffold_00160	.	.	.	scaffold_00160	ASTEI_SS000008	128225	12/14	.
scaffold_00083	3L	41B	?	scaffold_00083-PYMIN	ASTEI_SS000008	761370	13/14	.
scaffold_00008	3L	41B-42A	+	scaffold_00008-PYMIN	ASTEI_SS000008	3725231	14/14	+/+
scaffold_03273	.	.	.	scaffold_03273	ASTEI_SS000047	1721	1/3	.	SS47 = FINE, no direction
scaffold_00110	3L	42B	?	scaffold_00110-PYMIN	ASTEI_SS000047	466204	2/3	.
scaffold_00201	.	.	.	scaffold_00201	ASTEI_SS000047	54985	3/3	.
scaffold_00241	.	.	.	scaffold_00241	ASTEI_SS000038	27954	1/3	.	SS38 = FINE, forward direction
scaffold_00072	3L	42C	?	-scaffold_00072-PYMIN	ASTEI_SS000038	881775	2/3	.
scaffold_02336	3L	42C	?	-scaffold_02336-PYMIN	ASTEI_SS000038	2126	3/3	.
scaffold_01873	.	.	.	scaffold_01873	ASTEI_SS000010	2421	1/7	.	SS10 = FINE, forward direction
scaffold_01196	.	.	.	-scaffold_01196	ASTEI_SS000010	3170	2/7	.
scaffold_00024	3L	43A	-	-scaffold_00024-PYM	ASTEI_SS000010	2206587	3/7	-/-
scaffold_00069	3L	43AB	+	scaffold_00069-PYM	ASTEI_SS000010	948256	4/7	+/+
scaffold_00706	.	.	.	-scaffold_00706	ASTEI_SS000010	4434	5/7	.
scaffold_00010	3L	43C-44A	-	-scaffold_00010-PYM	ASTEI_SS000010	3481139	6/7	-/-
scaffold_02771	.	.	.	scaffold_02771	ASTEI_SS000010	1899	7/7	.
scaffold_00039	3L	44C	?	scaffold_00039-PYMIN	ASTEI_SS000028	1631802	1/3	.	SS28 = FINE, no direction
scaffold_05590	.	.	.	scaffold_05590	ASTEI_SS000028	1218	2/3	.
scaffold_02893	.	.	.	-scaffold_02893	ASTEI_SS000028	1853	3/3	.
scaffold_00011	3L	45AC	-	-scaffold_00011-PYMIN	ASTEI_SS000005	3233111	1/3	-/-	SS5 = FINE, forward direction
scaffold_00101	.	.	.	scaffold_00101	ASTEI_SS000005	540153	2/3	.
scaffold_00005	3L	46AD	+	scaffold_00005-PYMIN	ASTEI_SS000005	4240566	3/3	+/+

## Sheet: AstephensiS
Scaffold	Chr	Band	Ori	Grimm_scaffold	Grimm_superscaffold	Size	Order	P/S-Ori	AGP Direction
KB664626	.	.	.	KB664626	ASTES_SS000083	146730	1/4	.	SS83 = FINE, forward direction
KB664582	.	.	.	KB664582	ASTES_SS000083	214833	2/4	.
KB664732	X	.	+	KB664732-PYMIN	ASTES_SS000083	2830061	3/4	+/+
KB665017	.	.	.	KB665017	ASTES_SS000083	4242	4/4	.
KB665121	X	.	?	KB665121-PYMIN	ASTES_SS000122	928897	1/2	.	SS122 = FINE, no direction
KB665243	.	.	.	KB665243	ASTES_SS000122	859036	2/2	.
KB664873	.	.	.	KB664873	ASTES_SS000029	11551	1/3	.	SS29 = FINE, no direction
KB664910	X	.	?	-KB664910-PYMIN	ASTES_SS000029	984159	2/3	.
KB664448	.	.	.	KB664448	ASTES_SS000029	548348	3/3	.
KB664821	X	.	+	KB664821-PYMIN	ASTES_SS000085	992825	1/2	+/+	SS85 = FINE, forward direction
KB664588	.	.	.	KB664588	ASTES_SS000085	1418977	2/2	.
KB664567	X	.	?	KB664567-PYMIN	ASTES_SS000080	248355	1/2	.	SS80 = FINE, no direction
KB664762	.	.	.	KB664762	ASTES_SS000080	34575	2/2	.
KB664677	X	.	?	.	.	1325734	.	.	AGP only
KB664415	X	.	+	.	.	658318	.	.	AGP only
KB664710	.	.	.	KB664710	ASTES_SS000096	1062514	1/4	.	SS96 = FINE, forward direction
KB664733	2R	.	?	-KB664733-PYMIN	ASTES_SS000096	1064956	2/4	.
KB664730	.	.	.	-KB664730	ASTES_SS000096	46766	3/4	.
KB664651	2R	.	?	KB664651-PYMIN	ASTES_SS000096	113151	4/4	.
KB664943	2R	.	?	KB664943-PYMIN	ASTES_SS000076	926311	1/5	.	SS76 = FINE, no direction
KB665223	.	.	.	KB665223	ASTES_SS000076	2041	2/5	.
KB664553	.	.	.	-KB664553	ASTES_SS000076	322734	3/5	.
KB664720	.	.	.	KB664720	ASTES_SS000076	62511	4/5	.
KB664631	.	.	.	KB664631	ASTES_SS000076	125599	5/5	.
KB664843	2R	.	?	-KB664843-PYMIN	ASTES_SS000018	2792811	5/5	.	SS18 = FINE, reverse direction
KB664426	.	.	.	KB664426	ASTES_SS000018	561678	4/5	.
KB664522	2R	.	?	-KB664522-PYMIN	ASTES_SS000018	1413949	3/5	.
KB665099	2R	.	?	-KB665099-PYMIN	ASTES_SS000018	869833	2/5	.
KB664576	2R	.	?	KB664576-PYMIN	ASTES_SS000018	218148	1/5	.
KB665381	.	.	.	-KB665381	ASTES_SS000067	1236	1/2	.	SS67 = FINE, no direction
KB664527	2R	.	?	KB664527-PYMIN	ASTES_SS000067	334709	2/2	.
KB664686	.	.	.	KB664686	ASTES_SS000068	70581	5/5	.	SS68 = FINE, reverse direction
KB665299	2R	.	?	KB665299-PYMIN	ASTES_SS000068	753004	4/5	.
KB664954	2R	.	?	KB664954-PYMIN	ASTES_SS000068	2493199	3/5	.
KB664699	.	.	.	-KB664699	ASTES_SS000068	1101111	2/5	.
KB664528	.	.	.	KB664528	ASTES_SS000068	352388	1/5	.
KB664290	.	.	.	KB664290	ASTES_SS000003	652692	3/3	.	SS3 = FINE, reverse direction
KB664423	2R	.	+	-KB664423-PYMIN	ASTES_SS000003	577508	2/3	+/-
KB664436	.	.	.	KB664436	ASTES_SS000003	537407	1/3	.
KB664484	2R	.	?	.	.	402216	.	.	AGP only
KB664666	2R	.	?	KB664666-PYMIN	ASTES_SS000098	1189910	1/2	.	SS98 = FINE, no direction
KB664695	.	.	.	-KB664695	ASTES_SS000098	66521	2/2	.
KB664378	2R	.	?	.	.	705887	.	.
KB664532	2R	.	?	KB664532-PYMIN	ASTES_SS000069	369460	1/3	.	SS69 = FINE, forward direction
KB664572	.	.	.	-KB664572	ASTES_SS000069	300952	2/3	.
KB665265	2R	.	?	-KB665265-PYMIN	ASTES_SS000069	788002	3/3	.
KB664550	2R	.	?	.	.	450170	.	.	AGP only
KB665054	.	.	.	KB665054	ASTES_SS000006	1071105	1/3	.	SS6 = FINE, forward direction
KB664560	.	.	.	KB664560	ASTES_SS000006	320113	2/3	.
KB664323	2R	.	-	KB664323-PYMIN	ASTES_SS000006	774209	3/3	-/+
KB664460	2R	.	?	KB664460-PYMIN	ASTES_SS000036	549288	1/2	.	SS36 = FINE, no direction
KB664551	.	.	.	-KB664551	ASTES_SS000036	367387	2/2	.
KB664999	2R	.	?	.	.	1065279	.	.	AGP only
KB664524	2R	.	+	KB664524-PYMIN	ASTES_SS000065	412350	1/2	+/+	SS65 = FINE, forward direction
KB664548	.	.	.	-KB664548	ASTES_SS000065	307510	2/2	.
KB665088	2R	.	?	-KB665088-PYMIN	ASTES_SS000041	892144	1/2	.	SS41 = FINE, no direction
KB664469	.	.	.	KB664469	ASTES_SS000041	438577	2/2	.
KB664466	2R	.	?	-KB664466-PYMIN	ASTES_SS000022	1631456	1/2	.	SS22 = FINE, no direction
KB664432	.	.	.	KB664432	ASTES_SS000022	570986	2/2	.
KB664580	.	.	.	KB664580	ASTES_SS000082	272281	1/2	.	SS82 = FINE, forward direction
KB664623	2R	.	+	KB664623-PYMIN	ASTES_SS000082	131948	2/2	+/+
KB664470	.	.	.	KB664470	ASTES_SS000042	604294	1/5	.	SS42 = FINE, forward direction
KB664563	.	.	.	-KB664563	ASTES_SS000042	264891	2/5	.
KB664966	2R	.	?	-KB664966-PYMIN	ASTES_SS000042	949256	3/5	.
KB664749	.	.	.	KB664749	ASTES_SS000042	42854	4/5	.
KB664899	2R	.	?	-KB664899-PYMIN	ASTES_SS000042	1255963	5/5	.
KB664574	.	.	.	-KB664574	ASTES_SS000007	337332	1/7	.	SS7 = FINE, no direction
KB664717	.	.	.	-KB664717	ASTES_SS000007	66435	2/7	.
KB664501	.	.	.	-KB664501	ASTES_SS000007	495501	3/7	.
KB664334	2R	.	?	-KB664334-PYMIN	ASTES_SS000007	840339	4/7	.
KB664636	.	.	.	-KB664636	ASTES_SS000007	184076	5/7	.
KB664468	.	.	.	KB664468	ASTES_SS000007	483904	6/7	.
KB664547	.	.	.	KB664547	ASTES_SS000007	345066	7/7	.
KB664389	2R	.	+	KB664389-PYMIN	ASTES_SS000010	688210	1/4	+/+	SS10 = FINE, forward direction
KB664816	.	.	.	-KB664816	ASTES_SS000010	17674	2/4	.
KB664753	.	.	.	-KB664753	ASTES_SS000010	49197	3/4	.
KB664517	2R	.	?	KB664517-PYMIN	ASTES_SS000010	386478	4/4	.
KB665376	2R	.	?	.	.	758712	.	.	AGP only
KB664398	.	.	.	KB664398	ASTES_SS000011	1025	1/2	.	SS11 = FINE, no direction
KB664679	2R	.	?	-KB664679-PYMIN	ASTES_SS000011	108127	2/2	.
KB664562	.	.	.	KB664562	ASTES_SS000019	363487	5/5	.	SS19 = FINE, reverse direction
KB664649	.	.	.	KB664649	ASTES_SS000019	121231	4/5	.
KB664425	.	.	.	KB664425	ASTES_SS000019	667787	3/5	.
KB664526	2R	.	?	KB664526-PYMIN	ASTES_SS000019	397419	2/5	.
KB664428	2R	.	-	KB664428-PYMIN	ASTES_SS000019	631865	1/5	-/+
KB665387	.	.	.	-KB665387	ASTES_SS000089	994552	1/3	.	SS89 = FINE, no direction
KB664618	2R	.	?	KB664618-PYMIN	ASTES_SS000089	205678	2/3	.
KB664813	.	.	.	KB664813	ASTES_SS000089	19855	3/3	.
KB664622	2R	.	?	-KB664622-PYMIN	ASTES_SS000087	1305670	1/2	.	SS87 = FINE, no direction
KB664602	.	.	.	KB664602	ASTES_SS000087	173273	2/2	.
KB664795	.	.	.	KB664795	ASTES_SS000054	23665	1/5	.	SS54 = FINE, forward direction
KB664488	.	.	.	KB664488	ASTES_SS000054	1627095	2/5	.
KB664608	.	.	.	KB664608	ASTES_SS000054	160520	3/5	.
KB665065	2R	.	+	KB665065-PYMIN	ASTES_SS000054	2167733	4/5	+/+
KB664632	.	.	.	KB664632	ASTES_SS000054	160575	5/5	.
KB664766	2L	.	-	.	.	1050001	.	.	AGP only
KB664480	2L	.	?	KB664480-PYMIN	ASTES_SS000049	476794	1/2	.	SS49 = FINE, no direction
KB664639	.	.	.	-KB664639	ASTES_SS000049	116709	2/2	.
KB664513	2L	.	+	KB664513-PYMIN	ASTES_SS000032	369919	1/4	+/+	SS32 = FINE, forward direction
KB664839	.	.	.	-KB664839	ASTES_SS000032	13414	2/4	.
KB664452	.	.	.	KB664452	ASTES_SS000032	521766	3/4	.
KB664756	.	.	.	KB664756	ASTES_SS000032	37771	4/4	.
KB664888	2L	.	?	.	.	1108713	.	.	AGP only
KB665332	.	.	.	-KB665332	ASTES_SS000055	754060	1/3	.	SS55 = FINE, no direction
KB664988	2L	.	?	KB664988-PYMIN	ASTES_SS000055	874563	2/3	.
KB664490	.	.	.	KB664490	ASTES_SS000055	380482	3/3	.
KB664496	.	.	.	KB664496	ASTES_SS000058	395397	1/3	.	SS58 = FINE, no direction
KB664788	.	.	.	KB664788	ASTES_SS000058	987545	2/3	.
KB665354	2L	.	?	KB665354-PYMIN	ASTES_SS000058	871739	3/3	.
KB664516	.	.	.	KB664516	ASTES_SS000047	329625	1/4	.	SS47 = FINE, no direction
KB664478	.	.	.	-KB664478	ASTES_SS000047	429653	2/4	.
KB665287	2L	.	?	KB665287-PYMIN	ASTES_SS000047	1717503	3/4	.
KB664640	.	.	.	KB664640	ASTES_SS000047	115306	4/4	.
KB664855	2L	.	-	KB664855-PYMIN	ASTES_SS000112	946901	2/2	-/+	SS112 = FINE, reverse direction
KB665066	.	.	.	KB665066	ASTES_SS000112	822486	1/2	.
KB664462	2L	.	?	KB664462-PYMIN	ASTES_SS000038	452270	1/2	.	SS38 = FINE, no direction
KB665221	.	.	.	-KB665221	ASTES_SS000038	858548	2/2	.
KB664473	2L	.	?	.	.	460128	.	.	AGP only
KB664521	.	.	.	KB664521	ASTES_SS000005	315966	1/4	.	SS5 = FINE, no direction
KB664312	.	.	.	-KB664312	ASTES_SS000005	663842	2/4	.
KB664772	.	.	.	-KB664772	ASTES_SS000005	30098	3/4	.
KB664565	2L	.	?	-KB664565-PYMIN	ASTES_SS000005	236834	4/4	.
KB664421	3R	.	?	.	.	584576	.	.	AGP only
KB664288	3R	.	?	KB664288-PYMIN	ASTES_SS000001	3396703	2/2	.	SS1 = FINE, reverse direction
KB664437	3R	.	-	-KB664437-PYMIN	ASTES_SS000001	577664	1/2	-/-
KB665154	3R	.	?	-KB665154-PYMIN	ASTES_SS000091	827995	1/2	.	SS91 = FINE, no direction
KB664625	.	.	.	KB664625	ASTES_SS000091	163385	2/2	.
KB664559	3R	.	?	.	.	295595	.	.	AGP only
KB664621	3R	.	+	.	.	2787580	.	.	AGP only
KB664633	3R	.	?	-KB664633-PYMIN	ASTES_SS000074	1455114	2/2	.	SS74 = FINE, reverse direction
KB664543	3R	.	?	KB664543-PYMIN	ASTES_SS000074	324917	1/2	.
KB664644	3R	.	-	-KB664644-PYMIN	ASTES_SS000078	1185163	1/2	-/-	SS78 = FINE, forward direction
KB664555	.	.	.	KB664555	ASTES_SS000078	1401867	2/2	.
KB664467	3R	.	?	KB664467-PYMIN	ASTES_SS000040	478136	1/2	.	SS40 = FINE, no direction
KB664604	.	.	.	-KB664604	ASTES_SS000040	219759	2/2	.
KB664429	3R	.	-	.	.	619185	.	.	AGP only
KB664744	.	.	.	KB664744	ASTES_SS000075	1261934	5/5	.	SS75 = FINE, reverse direction
KB664544	3R	.	?	-KB664544-PYMIN	ASTES_SS000075	1519038	4/5	.
KB664810	3R	.	?	KB664810-PYMIN	ASTES_SS000075	1229869	3/5	.
KB665254	.	.	.	KB665254	ASTES_SS000075	886809	2/5	.
KB665288	.	.	.	-KB665288	ASTES_SS000075	775870	1/5	.
KB664792	.	.	.	KB664792	ASTES_SS000057	24046	1/5	.	SS57 = FINE, no direction
KB664587	.	.	.	KB664587	ASTES_SS000057	200837	2/5	.
KB664656	.	.	.	KB664656	ASTES_SS000057	103778	3/5	.
KB665343	3R	.	?	-KB665343-PYMIN	ASTES_SS000057	756981	4/5	.
KB664495	.	.	.	KB664495	ASTES_SS000057	381465	5/5	.
KB664603	.	.	.	-KB664603	ASTES_SS000043	160385	1/5	.	SS43 = FINE, no direction
KB664955	3R	.	?	KB664955-PYMIN	ASTES_SS000043	890290	2/5	.
KB664515	.	.	.	KB664515	ASTES_SS000043	366702	3/5	.
KB664471	.	.	.	KB664471	ASTES_SS000043	508602	4/5	.
KB665032	.	.	.	KB665032	ASTES_SS000043	814911	5/5	.
KB664549	3R	.	-	.	.	274536	.	.	AGP only
KB664493	.	.	.	-KB664493	ASTES_SS000035	549379	1/2	.	SS35 = FINE, no direction
KB664457	3R	.	?	KB664457-PYMIN	ASTES_SS000035	506868	2/2	.
KB664708	3R	.	?	-KB664708-PYMIN	ASTES_SS000064	69698	1/5	.	SS64 = FINE, no direction
KB664698	.	.	.	-KB664698	ASTES_SS000064	65205	2/5	.
KB665321	.	.	.	-KB665321	ASTES_SS000064	826126	3/5	.
KB664643	.	.	.	KB664643	ASTES_SS000064	126412	4/5	.
KB664518	.	.	.	KB664518	ASTES_SS000064	336956	5/5	.
KB665199	.	.	.	KB665199	ASTES_SS000013	916569	1/3	.	SS13 = FINE, no direction
KB664401	3R	.	?	KB664401-PYMIN	ASTES_SS000013	885710	2/3	.
KB664670	.	.	.	KB664670	ASTES_SS000013	185486	3/3	.
KB665038	3R	.	?	.	.	16679	.	.	AGP only
KB665177	3R	.	?	.	.	851727	.	.	AGP only
KB664461	3R	.	?	KB664461-PYMIN	ASTES_SS000037	534984	1/2	.	SS37 = FINE, no direction
KB664530	.	.	.	KB664530	ASTES_SS000037	344176	2/2	.
KB664444	3R	.	?	.	.	2139314	.	.	AGP only
KB664514	3R	.	?	.	.	389296	.	.	AGP only
KB664442	3L	.	?	.	.	632748	.	.	AGP only
KB664799	3L	.	-	KB664799-PYMIN	ASTES_SS000107	1051653	2/2	-/+	SS107 = FINE, reverse direction
KB665232	.	.	.	KB665232	ASTES_SS000107	981906	1/2	.
KB664877	.	.	.	KB664877	ASTES_SS000123	1002395	1/3	.	SS123 = FINE, forward direction
KB664422	3L	.	?	KB664422-PYMIN	ASTES_SS000123	1799256	2/3	.
KB664510	3L	.	+	KB664510-PYMIN	ASTES_SS000123	3045960	3/3	+/+
KB664459	3L	.	?	KB664459-PYMIN	ASTES_SS000014	450216	1/7	.	SS14 = FINE, forward direction
KB664482	3L	.	+	KB664482-PYMIN	ASTES_SS000014	402995	2/7	+/+
KB664545	3L	.	?	-KB664545-PYMIN	ASTES_SS000014	288851	3/7	.
KB664414	.	.	.	-KB664414	ASTES_SS000014	589260	4/7	.
KB664455	.	.	.	-KB664455	ASTES_SS000014	1635905	5/7	.
KB664673	.	.	.	KB664673	ASTES_SS000014	82757	6/7	.
KB664667	.	.	.	KB664667	ASTES_SS000014	105887	7/7	.
KB664583	3L	.	?	.	.	243000	.	.	AGP only
KB664458	.	.	.	KB664458	ASTES_SS000012	589689	1/11	.	SS12 = FINE, forward direction
KB664655	.	.	.	-KB664655	ASTES_SS000012	1305816	2/11	.
KB664400	.	.	.	KB664400	ASTES_SS000012	1738102	3/11	.
KB664569	.	.	.	KB664569	ASTES_SS000012	247204	4/11	.
KB664596	.	.	.	KB664596	ASTES_SS000012	210140	5/11	.
KB664433	3L	.	+	KB664433-PYMIN	ASTES_SS000012	1673448	6/11	+/+
KB664687	.	.	.	-KB664687	ASTES_SS000012	89395	7/11	.
KB665270	.	.	.	-KB665270	ASTES_SS000012	1550	8/11	.
KB664832	3L	.	?	-KB664832-PYMIN	ASTES_SS000012	1119913	9/11	.
KB664757	.	.	.	KB664757	ASTES_SS000012	35742	10/11	.
KB664692	3L	.	?	KB664692-PYMIN	ASTES_SS000012	81119	11/11	.
KB664534	.	.	.	KB664534	ASTES_SS000028	320365	1/3	.	SS28 = FINE, no direction
KB664446	.	.	.	KB664446	ASTES_SS000028	516603	2/3	.
KB665021	3L	.	?	KB665021-PYMIN	ASTES_SS000028	951164	3/3	.
KB664441	.	.	.	KB664441	ASTES_SS000026	582286	1/2	.	SS28 = FINE, forward direction
KB664477	3L	.	+	KB664477-PYMIN	ASTES_SS000026	1809436	2/2	+/+
KB664439	.	.	.	KB664439	ASTES_SS000025	605836	1/3	.	SS25 = FINE, no direction
KB664610	3L	.	?	-KB664610-PYMIN	ASTES_SS000025	1448647	2/3	.
KB664593	.	.	.	-KB664593	ASTES_SS000025	202343	3/3	.
KB664844	3L	.	+	KB664844-PYMIN	ASTES_SS000044	968039	1/2	+/+	SS44 = FINE, forward direction
KB664474	.	.	.	KB664474	ASTES_SS000044	485480	2/2	.
KB664721	3L	.	?	KB664721-PYMIN	ASTES_SS000002	1159608	5/5	.	SS2 = FINE, reverse direction
KB665365	3L	.	?	KB665365-PYMIN	ASTES_SS000002	769695	4/5	.
KB664289	3L	.	+	-KB664289-PYMIN	ASTES_SS000002	1946570	3/5	+/-
KB664977	3L	.	-	KB664977-PYMIN	ASTES_SS000002	846717	2/5	-/+
KB664599	3L	.	-	KB664599-PYMIN	ASTES_SS000002	1419456	1/5	-/+
